# Supplementary material for: Impairment of lipid homeostasis causes lysosomal accumulation of endogenous protein aggregates through ESCRT disruption
Source: eLife. 2024 Dec 23;12:RP86194. doi: 10.7554/eLife.86194 (PMC11666243; doi:10.7554/eLife.86194)
Supplement: Figure 1—source data 1. — Depicted in Figure 1C–D. [file elife-86194-fig1-data1.txt]

	id	num	lfc	fdr	nlfdr	p-value	score
0	MYLIP	5	4.5182	0.000146	3.835647144215563	2.3232e-07	2.7019e-15
1	ATP6V1B2	5	2.2096	0.000146	3.835647144215563	2.3232e-07	3.0825e-08
2	GPAM	5	1.4702	0.000146	3.835647144215563	2.3232e-07	3.4453e-09
3	HINFP	5	2.9534	0.000146	3.835647144215563	2.3232e-07	3.5224e-09
4	SMC1A	5	2.8213	0.000146	3.835647144215563	2.3232e-07	1.3045e-09
5	GNPTAB	5	2.2019	0.000146	3.835647144215563	2.3232e-07	1.6444e-09
6	TYMS	5	2.0103	0.000146	3.835647144215563	2.3232e-07	4.0144e-09
7	CHAF1A	5	2.1631	0.000146	3.835647144215563	2.3232e-07	1.5294e-09
8	POLD3	5	2.3527	0.000146	3.835647144215563	2.3232e-07	1.1861e-09
9	ATP6V1E1	5	1.7533	0.000146	3.835647144215563	2.3232e-07	9.8132e-09
10	LZTR1	5	2.218	0.000146	3.835647144215563	2.3232e-07	1.2894e-08
11	KLF1	5	3.6076	0.000146	3.835647144215563	2.3232e-07	1.7196e-08
12	RAD51C	5	1.6045	0.000146	3.835647144215563	2.3232e-07	1.898e-08
13	CDK7	5	2.0376	0.000146	3.835647144215563	2.3232e-07	7.6941e-09
14	ATAD5	5	1.9031	0.000146	3.835647144215563	2.3232e-07	1.6958e-09
15	ASCC3	5	1.7224	0.000146	3.835647144215563	2.3232e-07	9.7077e-09
16	PTPN1	5	1.849	0.000146	3.835647144215563	2.3232e-07	1.0445e-07
17	RFC4	5	1.4053	0.000146	3.835647144215563	2.3232e-07	2.9781e-08
18	ENSA	5	2.9264	0.000146	3.835647144215563	2.3232e-07	1.9889e-08
19	GINS4	5	1.6425	0.000146	3.835647144215563	2.3232e-07	6.3702e-08
20	STAG2	5	1.418	0.000146	3.835647144215563	2.3232e-07	7.3386e-08
21	GINS2	5	1.6319	0.000146	3.835647144215563	2.3232e-07	9.0609e-08
22	CHAF1B	5	2.3623	0.000146	3.835647144215563	2.3232e-07	7.5865e-08
23	DPY30	5	1.2272	0.000146	3.835647144215563	2.3232e-07	1.0915e-07
24	SMARCE1	5	1.4494	0.000146	3.835647144215563	2.3232e-07	3.4326e-08
25	RBBP8	5	1.6451	0.000146	3.835647144215563	2.3232e-07	5.9036e-08
26	MEMO1	5	1.2272	0.000146	3.835647144215563	2.3232e-07	1.0915e-07
27	SMNDC1	5	2.2903	0.000146	3.835647144215563	2.3232e-07	1.0871e-08
28	VPS18	5	1.8709	0.000146	3.835647144215563	2.3232e-07	1.0044e-07
29	PSAP	5	3.0662	0.000146	3.835647144215563	2.3232e-07	4.3194e-12
30	CPSF2	4	1.9059	0.000146	3.835647144215563	2.3232e-07	8.8786e-07
31	LONP1	5	2.4376	0.000146	3.835647144215563	2.3232e-07	7.0848e-08
32	CUL3	5	1.7439	0.000146	3.835647144215563	2.3232e-07	2.8349e-08
33	VPS39	4	1.8855	0.000146	3.835647144215563	2.3232e-07	3.7006e-07
34	TMEM251	5	2.3169	0.000338	3.4710832997223453	6.9696e-07	1.2333e-07
35	INO80B	5	1.262	0.000338	3.4710832997223453	6.9696e-07	2.0399e-07
36	CCND3	5	2.4004	0.000338	3.4710832997223453	6.9696e-07	2.9026e-07
37	MAP4K5	5	1.071	0.000338	3.4710832997223453	6.9696e-07	2.0661e-07
38	AHCYL1	5	1.2573	0.000338	3.4710832997223453	6.9696e-07	1.4862e-07
39	MCM5	5	1.2014	0.000338	3.4710832997223453	6.9696e-07	3.9687e-07
40	GTF2A1	4	2.1813	0.000338	3.4710832997223453	6.9696e-07	2.594e-06
41	SLC39A2	4	2.2725	0.000338	3.4710832997223453	6.9696e-07	2.0217e-06
42	PSMD2	5	1.6143	0.000338	3.4710832997223453	6.9696e-07	3.2825e-07
43	SLC12A1	4	2.8647	0.000338	3.4710832997223453	6.9696e-07	2.6508e-06
44	DPF2	5	1.1147	0.000434	3.362510270487489	1.1616e-06	6.0141e-07
45	RUNX1T1	3	2.9206	0.000434	3.362510270487489	1.1616e-06	2.5679e-06
46	NAA30	5	1.7027	0.000434	3.362510270487489	1.1616e-06	4.6119e-07
47	RAB7A	5	1.0218	0.000434	3.362510270487489	1.1616e-06	6.2701e-07
48	CLNS1A	5	1.0097	0.000434	3.362510270487489	1.1616e-06	4.1525e-07
49	R3HDM1	5	1.3096	0.000434	3.362510270487489	1.1616e-06	4.3909e-07
50	MCM2	5	1.7324	0.000434	3.362510270487489	1.1616e-06	4.5366e-07
51	POLD2	5	2.2541	0.000434	3.362510270487489	1.1616e-06	6.2387e-07
52	AMY1B	2	0.0	0.000434	3.362510270487489	1.1616e-06	2.4076e-05
53	ENST00000370080.3	2	0.0	0.000434	3.362510270487489	1.1616e-06	2.4076e-05
54	VPS33A	5	1.5343	0.000434	3.362510270487489	1.1616e-06	5.5895e-07
55	LSM11	5	1.5676	0.000434	3.362510270487489	1.1616e-06	5.6774e-07
56	TRIAP1	5	1.2732	0.000434	3.362510270487489	1.1616e-06	4.6711e-07
57	GINS3	5	1.8122	0.000568	3.245651664288981	1.6262e-06	7.9864e-07
58	GINS1	5	2.0338	0.000568	3.245651664288981	1.6262e-06	7.8306e-07
59	GNB2L1	5	1.1418	0.000568	3.245651664288981	1.6262e-06	7.2991e-07
60	POLR2H	5	2.2172	0.000568	3.245651664288981	1.6262e-06	7.9153e-07
61	LEMD2	5	1.1129	0.000707	3.1505805862031004	2.0909e-06	8.2735e-07
62	HIST2H3A	5	0.94906	0.000707	3.1505805862031004	2.0909e-06	8.7149e-07
63	AGPAT5	5	1.1332	0.000746	3.1272611725273314	2.5555e-06	1.5176e-06
64	PGS1	5	1.1478	0.000746	3.1272611725273314	2.5555e-06	1.3246e-06
65	SYMPK	5	2.8352	0.000746	3.1272611725273314	2.5555e-06	1.7372e-06
66	CDK12	3	2.6874	0.000746	3.1272611725273314	2.5555e-06	1.7918e-05
67	ATP6V1C1	5	2.0087	0.000746	3.1272611725273314	2.5555e-06	1.6411e-06
68	RFC2	5	1.3498	0.000746	3.1272611725273314	2.5555e-06	1.5595e-06
69	VPS4A	5	1.0115	0.000746	3.1272611725273314	2.5555e-06	1.2875e-06
70	C18orf56	5	1.3405	0.000746	3.1272611725273314	2.5555e-06	1.4487e-06
71	LRR1	5	1.2733	0.000746	3.1272611725273314	2.5555e-06	1.7282e-06
72	CXXC1	5	1.624	0.000746	3.1272611725273314	2.5555e-06	1.5107e-06
73	CMIP	5	1.6093	0.000858	3.0665127121512947	3.0202e-06	1.9244e-06
74	TPH1	3	3.9059	0.000858	3.0665127121512947	3.0202e-06	2.0627e-05
75	LSM10	5	1.4798	0.001093	2.961379838050297	3.9494e-06	2.5266e-06
76	VPS13D	4	0.96719	0.001093	2.961379838050297	3.9494e-06	6.2992e-06
77	RFC5	4	1.9905	0.001147	2.9404365820987324	4.4141e-06	6.8596e-06
78	COPB2	2	3.5704	0.001147	2.9404365820987324	4.4141e-06	5.7535e-05
79	NR5A2	4	2.8931	0.001147	2.9404365820987324	4.4141e-06	6.875e-06
80	DGCR8	5	1.0779	0.001147	2.9404365820987324	4.4141e-06	2.6131e-06
81	DDRGK1	5	0.89199	0.001147	2.9404365820987324	4.4141e-06	2.7481e-06
82	FDFT1	5	1.2509	0.001253	2.90204892900585	4.8787e-06	2.8456e-06
83	CNOT1	5	2.0633	0.001324	2.8781120148963186	5.3433e-06	3.0124e-06
84	ARIH1	5	1.1193	0.001324	2.8781120148963186	5.3433e-06	3.1457e-06
85	MCM3	5	0.95011	0.001324	2.8781120148963186	5.3433e-06	3.0996e-06
86	CDK6	5	1.187	0.001423	2.846795099915716	5.808e-06	3.2314e-06
87	SMN1	5	1.169	0.001613	2.7923656326110384	6.7373e-06	3.9755e-06
88	NF1	5	1.9708	0.001613	2.7923656326110384	6.7373e-06	3.9287e-06
89	WDR48	5	1.6649	0.001705	2.7682756166714837	7.2019e-06	4.0737e-06
90	ASPA	3	3.6007	0.001776	2.750557038557418	7.6665e-06	4.0776e-05
91	RFWD2	5	0.87021	0.001776	2.750557038557418	7.6665e-06	4.1585e-06
92	TIMELESS	5	1.8757	0.002395	2.620694482249418	1.0454e-05	4.6518e-06
93	WDR77	5	1.028	0.002424	2.6154673845057514	1.0919e-05	5.0984e-06
94	PBRM1	5	1.1544	0.002424	2.6154673845057514	1.0919e-05	4.8246e-06
95	NEDD8-MDP1	5	1.3616	0.002424	2.6154673845057514	1.0919e-05	5.1241e-06
96	PSMD13	5	0.87346	0.002451	2.610656688747922	1.1848e-05	6.268e-06
97	GTF2A2	5	0.88328	0.002451	2.610656688747922	1.1384e-05	5.232e-06
98	RFC3	5	1.5007	0.002451	2.610656688747922	1.1848e-05	6.0089e-06
99	PRRC2C	5	1.2243	0.002451	2.610656688747922	1.1848e-05	6.0153e-06
100	FBXO5	5	1.09	0.002451	2.610656688747922	1.1384e-05	5.6982e-06
101	CHMP6	5	1.2605	0.002451	2.610656688747922	1.1848e-05	6.024e-06
102	TSG101	5	1.2864	0.002451	2.610656688747922	1.1848e-05	6.2909e-06
103	PRPF8	5	2.13	0.002499	2.60223374387355	1.2313e-05	6.5827e-06
104	ATP6V1G1	5	2.1222	0.002499	2.60223374387355	1.2313e-05	6.7264e-06
105	INO80C	5	0.78532	0.002569	2.5902358957336538	1.2778e-05	7.4335e-06
106	ABCC11	3	3.4589	0.002822	2.549442990581671	1.4171e-05	5.3907e-05
107	DBF4	5	1.451	0.003071	2.5127201835569313	1.5565e-05	7.9947e-06
108	FGL2	4	2.2066	0.003134	2.503901007867429	1.603e-05	1.706e-05
109	SAMD1	5	1.1344	0.003512	2.454445492765935	1.8818e-05	9.7779e-06
110	VPS54	5	0.97895	0.003512	2.454445492765935	1.9283e-05	9.9699e-06
111	MCM6	5	1.2961	0.003512	2.454445492765935	1.8818e-05	9.3654e-06
112	VPS41	5	1.2829	0.003512	2.454445492765935	1.9283e-05	1.0145e-05
113	POLE	5	1.8693	0.003512	2.454445492765935	1.8818e-05	9.6346e-06
114	DHX15	5	2.3759	0.003512	2.454445492765935	1.9283e-05	1.0238e-05
115	VPS16	5	1.6862	0.003512	2.454445492765935	1.9283e-05	9.8523e-06
116	CLN3	5	1.0353	0.003512	2.454445492765935	1.8818e-05	9.4936e-06
117	STK40	5	0.71636	0.003619	2.4414114168918006	2.0212e-05	1.1042e-05
118	CPSF6	5	1.4595	0.003619	2.4414114168918006	2.0212e-05	1.0929e-05
119	LIPF	4	2.457	0.004002	2.3977229156998074	2.2535e-05	2.3106e-05
120	ACD	5	1.391	0.004098	2.387428045934824	2.3464e-05	1.2767e-05
121	RRM2	4	1.8121	0.004098	2.387428045934824	2.3464e-05	2.3868e-05
122	TBX22	4	2.367	0.004146	2.382370702242158	2.3929e-05	2.4782e-05
123	EIF4ENIF1	5	1.0105	0.004431	2.353498249968388	2.5787e-05	1.3184e-05
124	USP37	5	1.3111	0.004792	2.319483190618745	2.8111e-05	1.4137e-05
125	ATP6V1D	5	1.002	0.004833	2.3157832048611198	2.8575e-05	1.419e-05
126	HNRNPF	5	2.1609	0.005446	2.263922362996054	3.3222e-05	1.5934e-05
127	VPS35	5	1.1389	0.005446	2.263922362996054	3.2757e-05	1.5442e-05
128	SETDB1	5	1.0504	0.005446	2.263922362996054	3.2757e-05	1.5824e-05
129	PRPF40A	5	1.3429	0.005446	2.263922362996054	3.3222e-05	1.6172e-05
130	YLPM1	5	0.63546	0.005857	2.23232477597204	3.601e-05	1.8412e-05
131	RUVBL1	5	1.0433	0.006113	2.21374560421022	3.7868e-05	1.9294e-05
132	POLA2	5	1.2544	0.00763	2.1174754620451197	4.7625e-05	2.2508e-05
133	PSMC3	5	2.2686	0.007721	2.1123264475455525	4.8555e-05	2.2678e-05
134	CASP8AP2	5	1.9477	0.008324	2.0796679284604105	5.2737e-05	2.3681e-05
135	DENR	5	1.4151	0.009137	2.0391963750882303	5.8312e-05	2.5278e-05
136	TXN	5	1.5495	0.009142	2.038958783046688	5.8777e-05	2.5924e-05
137	SLX4	5	0.92302	0.009148	2.038673844065289	5.9241e-05	2.61e-05
138	ACLY	5	1.1602	0.009367	2.028399479769941	6.11e-05	2.6602e-05
139	IGF2R	5	1.6672	0.009583	2.018498511851753	6.2959e-05	2.7151e-05
140	TAF5	5	1.3447	0.009725	2.012110390002255	6.4352e-05	2.7516e-05
141	SKP2	5	1.1177	0.010905	1.962374330085281	7.3181e-05	3.0446e-05
142	PAH	5	2.6807	0.010905	1.962374330085281	7.3181e-05	3.0491e-05
143	MYOM3	5	0.53681	0.010967	1.9599121565301192	7.411e-05	3.1664e-05
144	SDHC	5	0.83931	0.011088	1.9551467827322684	7.5968e-05	3.2996e-05
145	DROSHA	5	1.2585	0.011088	1.9551467827322684	7.5504e-05	3.2843e-05
146	TPTE2	3	3.0802	0.011753	1.9298512638476943	8.1079e-05	0.00012621
147	COPA	5	2.1185	0.01261	1.8992849134269183	8.7584e-05	3.5781e-05
148	ATP6V1A	5	1.7587	0.012884	1.8899492838523462	9.0837e-05	3.6198e-05
149	MMS22L	5	0.94415	0.012884	1.8899492838523462	9.0837e-05	3.6139e-05
150	RBBP5	5	0.87476	0.012884	1.8899492838523462	9.1302e-05	3.629e-05
151	ENPP3	4	2.3191	0.012995	1.8862237161629687	9.2695e-05	6.8163e-05
152	TBX5	5	1.3139	0.013083	1.8832926586069112	9.4554e-05	3.7324e-05
153	OR2L3	5	0.16315	0.013083	1.8832926586069112	9.4554e-05	3.7324e-05
154	NFYA	5	2.4767	0.013614	1.8660142537314204	9.92e-05	3.8813e-05
155	LUC7L3	5	0.70613	0.013614	1.8660142537314204	9.9665e-05	3.902e-05
156	SF3A2	5	0.62308	0.014347	1.8432389016933757	0.00010571	4.1781e-05
157	SMC3	5	1.7161	0.014444	1.840312520245211	0.0001071	4.2466e-05
158	PLBD2	5	1.0612	0.014914	1.8264058612453673	0.00011128	4.4807e-05
159	IDI1	5	1.0438	0.014974	1.8246621712079798	0.00011314	4.5514e-05
160	CCNH	5	1.5307	0.014974	1.8246621712079798	0.00011314	4.5678e-05
161	DGKH	5	2.2937	0.015799	1.8013704009079812	0.00012011	4.8779e-05
162	DHODH	5	0.98654	0.016029	1.7950935710974316	0.0001229	5.0072e-05
163	NPAS4	3	3.2927	0.016029	1.7950935710974316	0.00012336	0.00015857
164	TGIF1	5	1.1341	0.016052	1.7944708489381989	0.00012429	5.032e-05
165	PRPF38B	5	1.2947	0.016749	1.776011117429908	0.0001308	5.314e-05
166	UGT2B15	5	2.4723	0.016749	1.776011117429908	0.00013126	5.3382e-05
167	FOXF1	5	0.84443	0.017415	1.7590765212057449	0.0001373	5.4607e-05
168	PITPNB	5	1.1618	0.017501	1.7569371351951935	0.00013916	5.5879e-05
169	SART1	4	1.7871	0.017501	1.7569371351951935	0.00013962	9.3891e-05
170	SAE1	5	0.92911	0.018441	1.73421553215948	0.00014799	6.0498e-05
171	CDC6	5	1.297	0.018579	1.7309776652707662	0.00015031	6.0844e-05
172	TFAP2A	5	1.1385	0.018579	1.7309776652707662	0.0001517	6.0996e-05
173	SNW1	4	2.3467	0.018579	1.7309776652707662	0.00015124	0.00010212
174	SENP6	5	0.64917	0.019038	1.7203786775159442	0.00015635	6.1649e-05
175	PRDX1	5	2.2577	0.019215	1.7163596111996324	0.0001596	6.334e-05
176	C17orf49	5	1.1212	0.019215	1.7163596111996324	0.00015914	6.2662e-05
177	FOXL2	5	1.55	0.019274	1.7150281453521306	0.000161	6.416e-05
178	CHTF18	4	1.0528	0.019387	1.7124893896962545	0.00016286	0.00010852
179	DDX6	4	1.0615	0.019829	1.7026991872285204	0.00016843	0.00011342
180	ARID1A	5	0.97065	0.019829	1.7026991872285204	0.00016843	6.5893e-05
181	HIST2H3C	5	0.91576	0.020428	1.6897741508164974	0.00017447	6.7501e-05
182	DYNLL1	5	1.1331	0.020797	1.6819993081820792	0.00017865	6.8267e-05
183	AMD1	4	1.6054	0.020797	1.6819993081820792	0.00017958	0.00011656
184	LSM7	5	1.1615	0.020953	1.678753787009409	0.00018191	7.0299e-05
185	URM1	5	0.91286	0.021099	1.6757381278669314	0.00018423	7.1546e-05
186	COPZ1	5	0.9699	0.021099	1.6757381278669314	0.00018516	7.1836e-05
187	TBX19	3	2.9907	0.021408	1.669423903912271	0.00018888	0.00020402
188	EPN2	5	2.4541	0.021976	1.6580513535874946	0.00019492	7.6284e-05
189	DSE	4	1.7558	0.022538	1.647084625446147	0.00020096	0.00012646
190	POLE2	5	1.5671	0.022716	1.6436681399885784	0.00020421	7.9192e-05
191	WDR82	5	0.61038	0.022716	1.6436681399885784	0.00020467	7.9979e-05
192	PSMC4	5	1.3702	0.024188	1.6164000400660958	0.00021908	8.5378e-05
193	SPHAR	3	2.8544	0.024778	1.6059337513908556	0.00022558	0.00023955
194	CYP19A1	4	1.8803	0.025057	1.6010709270145653	0.0002293	0.00013986
195	PRIM1	5	1.2628	0.025205	1.5985132982258305	0.00023255	9.0434e-05
196	LIN52	5	0.11269	0.025205	1.5985132982258305	0.00023302	9.0958e-05
197	VMP1	5	1.4252	0.025728	1.5895939729316428	0.00023906	9.2018e-05
198	G6PC2	4	-0.05423	0.075381	1.1227381055226406	0.0024919	0.0030783
199	CYP4B1	5	2.129	0.026575	1.5755267268046655	0.00025067	9.3418e-05
200	CUBN	5	1.454	0.026575	1.5755267268046655	0.00025067	9.3483e-05
201	ATP6V1H	4	1.2622	0.026689	1.5736676983225713	0.000253	0.00015201
202	PLA2G1B	5	1.0249	0.026996	1.5687005805306486	0.00025718	9.4986e-05
203	LSM12	5	0.81131	0.027699	1.5575359097197155	0.00026647	9.9549e-05
204	ACKR2	5	0.92793	0.027699	1.5575359097197155	0.00026647	9.9144e-05
205	IFI27L1	5	1.0556	0.028766	1.5411205238831172	0.00027809	0.0001024
206	PIGC	5	1.0989	0.028962	1.5381714507976643	0.00028134	0.00010347
207	PPP1R3A	5	1.9876	0.029821	1.5254777972612894	0.00029203	0.00010761
208	KTN1	5	1.6795	0.029821	1.5254777972612894	0.00029249	0.00010807
209	CSF3R	5	1.4137	0.031565	1.5007942063366273	0.00031108	0.00011159
210	SLC8A1	5	1.099	0.031603	1.5002716888498275	0.00031293	0.00011253
211	CLN8	5	1.1477	0.033182	1.4790974410124786	0.00033013	0.00011817
212	SF3B4	4	1.8936	0.033305	1.4774905620071221	0.00033291	0.0001937
213	HNRNPH1	5	0.90466	0.033381	1.476500657232065	0.00033524	0.00012058
214	DEGS1	5	1.2211	0.033871	1.4701719811507392	0.00034174	0.00012329
215	ATP6V0D1	5	1.7189	0.033943	1.4692497758702188	0.00034407	0.00012399
216	CYP7A1	4	2.2053	0.033969	1.4689172379658375	0.00034592	0.00020026
217	APOBR	5	0.74547	0.036462	1.43815951326904	0.0003738	0.00013323
218	FEV	4	2.1775	0.036462	1.43815951326904	0.00037473	0.00021592
219	PRB1	4	1.5336	0.036476	1.437992792963539	0.00037659	0.00021691
220	USP1	5	0.98865	0.036849	1.433574293432467	0.00038217	0.00013474
221	PDE1C	5	0.74265	0.037173	1.429772388302431	0.00038728	0.00013525
222	TPX2	5	1.6269	0.038383	1.4158610839901262	0.00040168	0.00013925
223	PSMD1	4	0.7026	0.038875	1.410329597965106	0.00040865	0.00023406
224	STARD6	1	4.5154	0.042178	1.3749140175210677	0.00044536	0.00099485
225	LSM4	5	0.91444	0.04243	1.372326968233384	0.00045	0.00015189
226	KRT25	5	1.6327	0.042548	1.371120849430811	0.00045326	0.0001525
227	TAF6	5	1.3521	0.044771	1.3490032051557175	0.00048113	0.00015973
228	FAM53C	5	0.8163	0.044771	1.3490032051557175	0.00047974	0.00015851
229	CARD14	5	0.74332	0.045387	1.3430685224015417	0.00049368	0.00016328
230	SETD1B	5	1.1532	0.045387	1.3430685224015417	0.00049414	0.00016372
231	TF	5	2.1626	0.045387	1.3430685224015417	0.00049414	0.00016377
232	STAT5A	5	1.5425	0.045532	1.3416832728218986	0.00049786	0.00016411
233	DAZAP1	5	0.7289	0.04631	1.3343252190061068	0.00050855	0.00016845
234	TAMM41	5	0.72026	0.046872	1.3290865150005395	0.00051691	0.00016992
235	BRD7	5	0.96306	0.046883	1.328984605996799	0.00051923	0.0001707
236	SDHB	5	1.0111	0.047353	1.3246525015144897	0.00052667	0.0001751
237	CCNK	4	1.1363	0.047404	1.3241850105488455	0.00052946	0.00029418
238	POLR2K	5	1.4535	0.04936	1.3066248489748147	0.00055362	0.00018187
239	IQCD	5	0.81325	0.050957	1.2927961482119013	0.00057824	0.00018821
240	RNF111	5	1.0111	0.050957	1.2927961482119013	0.00057871	0.0001887
241	CYP2U1	5	0.93702	0.050957	1.2927961482119013	0.00057824	0.00018713
242	GNB1L	5	0.50658	0.051481	1.288353025670839	0.00058707	0.00019347
243	WDR81	5	0.73128	0.051667	1.286786754658526	0.00059172	0.00019434
244	GIGYF2	5	0.8032	0.051667	1.286786754658526	0.00059404	0.00019501
245	PAXIP1	5	0.71066	0.052672	1.278420190803843	0.00061054	0.00019716
246	CHMP3	5	1.1507	0.052672	1.278420190803843	0.00060844	0.0001968
247	GTF2F2	5	1.2117	0.053318	1.2731261496793025	0.00062053	0.00020108
248	SLC2A11	5	0.23892	0.053382	1.2726051590480914	0.00062378	0.00020255
249	LAMP1	5	0.90459	0.054079	1.2669713477338993	0.00063446	0.00020515
250	XRCC5	4	0.85648	0.054886	1.2605384187215256	0.00064794	0.0003541
251	PELO	5	1.6784	0.054886	1.2605384187215256	0.00065166	0.00021066
252	ALDH6A1	5	0.80125	0.054886	1.2605384187215256	0.00065026	0.00020927
253	PGD	5	1.59	0.0558	1.2533658010624211	0.00066513	0.00021514
254	GPATCH8	5	1.1343	0.056397	1.2487439974013756	0.00067489	0.00021905
255	KLF16	5	0.79495	0.057152	1.2429685671275663	0.00068929	0.00022539
256	SMN2	5	0.83079	0.057152	1.2429685671275663	0.00068883	0.00022315
257	INCENP	5	1.4107	0.057583	1.2397057126863869	0.00069719	0.0002286
258	CDC42	5	1.0448	0.059578	1.2249140798981264	0.00072414	0.00023344
259	MNAT1	5	1.0255	0.059653	1.22436771040632	0.00073018	0.00023813
260	TMPRSS11B	5	0.56536	0.059653	1.22436771040632	0.00073064	0.00023841
261	NR1D2	5	1.5186	0.060105	1.221089398511619	0.00073901	0.00024041
262	NFYC	5	0.8747	0.060479	1.2183953983612206	0.00074644	0.00024485
263	POLR2A	5	0.35728	0.06115	1.2136035386276958	0.00075759	0.00024756
264	RBM33	5	0.73018	0.06286	1.2016256233184388	0.00079012	0.00026352
265	PKNOX1	5	0.64407	0.06286	1.2016256233184388	0.00078501	0.00026072
266	CCNI	5	0.90506	0.06286	1.2016256233184388	0.00078361	0.00026011
267	ATP6V0B	5	1.2551	0.06286	1.2016256233184388	0.00079058	0.00026476
268	NDUFB1	5	0.99931	0.06351	1.1971578872609256	0.00080173	0.00026925
269	PRKDC	5	0.98968	0.063715	1.1957583125571876	0.00080731	0.00027232
270	HLA-DOB	5	0.86216	0.063991	1.1938811029722045	0.00081382	0.00027475
271	XPO1	5	1.1391	0.064193	1.1925123274937761	0.00081939	0.00027653
272	RAD51	5	1.2528	0.065185	1.1858523301377317	0.00084123	0.00028478
273	SLC16A2	5	1.0558	0.065185	1.1858523301377317	0.00083983	0.00028371
274	VPS28	5	0.89403	0.065185	1.1858523301377317	0.00083844	0.00027993
275	C5orf22	5	0.61242	0.06718	1.1727600004943546	0.00087143	0.00029362
276	SMARCC1	5	0.99137	0.06718	1.1727600004943546	0.00087329	0.00029592
277	SLCO2B1	5	0.39277	0.068915	1.161686239511606	0.00089908	0.00030271
278	EIF2S3	5	0.94205	0.070602	1.1511829961626285	0.0009244	0.00031239
279	PRMT5	5	0.82258	0.071756	1.144141778803788	0.00094577	0.00031754
280	C1orf137	5	0.88801	0.071756	1.144141778803788	0.00094624	0.00031821
281	DET1	5	0.9143	0.072158	1.1417155126196765	0.00095832	0.00032187
282	PTBP1	5	0.56329	0.072158	1.1417155126196765	0.00095832	0.00032161
283	TSC1	3	2.9814	0.073438	1.1340791591596355	0.00097876	0.00028886
284	GSTM5	5	0.58881	0.073736	1.1323204255181532	0.0009862	0.00032552
285	HM13	5	0.58823	0.074533	1.127651397792634	0.0010039	0.00033356
286	RBM25	5	1.0653	0.074533	1.127651397792634	0.0010034	0.00033304
287	IFRD1	5	0.083874	0.075065	1.1245625110648472	0.0010145	0.00033757
288	VPS53	5	1.1067	0.075525	1.1219092660546819	0.0010243	0.0003402
289	SEL1L	5	0.64787	0.077733	1.1093945709629307	0.0010633	0.00035462
290	PRELP	5	0.77786	0.077733	1.1093945709629307	0.0010652	0.00035843
291	POLD1	5	0.95158	0.078076	1.1074824446039992	0.0010735	0.00036474
292	ERI1	5	0.82719	0.078218	1.1066932929615976	0.0010828	0.00036835
293	FASN	5	0.86806	0.078218	1.1066932929615976	0.0010805	0.00036747
294	HIST2H2AA4	5	0.53175	0.079225	1.101137752137662	0.0011042	0.00037273
295	SPIN2A	5	0.35911	0.079225	1.101137752137662	0.0011042	0.00037295
296	XRCC3	5	0.94515	0.080052	1.096627813299792	0.0011233	0.00037973
297	NUFIP2	5	0.96632	0.080052	1.096627813299792	0.0011214	0.00037681
298	RPUSD1	5	0.38129	0.081099	1.090984500870958	0.0011456	0.00038258
299	TAF12	5	1.2776	0.081099	1.090984500870958	0.0011423	0.00038216
300	ELF3	5	1.2709	0.08129	1.0899628764469491	0.0011521	0.00038565
301	ZNF780A	5	1.1868	0.082851	1.0817022453392617	0.0011781	0.00039171
302	ABCB5	5	1.8309	0.083588	1.0778560659563443	0.0011925	0.00039556
303	LMAN2L	5	0.81661	0.084093	1.07524015387984	0.0012036	0.00039764
304	ARHGAP4	5	0.6996	0.085954	1.0657339079530093	0.0012343	0.00040748
305	ABHD12	5	0.67588	0.086674	1.062111160308857	0.0012487	0.00041359
306	PSPH	5	1.1549	0.087228	1.0593440850952065	0.0012608	0.00041707
307	COG1	5	0.92608	0.089093	1.05015641695974	0.0012919	0.00042403
308	TAF4	5	0.94061	0.091744	1.0374223287336095	0.0013347	0.00045034
309	MFSD8	5	1.371	0.091799	1.0371620497012342	0.0013398	0.00045219
310	TUT1	5	0.7984	0.093472	1.0293184647065443	0.0013686	0.00045795
311	TIMM22	5	0.61218	0.094471	1.0247014874999032	0.0013876	0.00046627
312	SORBS1	3	2.6656	0.094639	1.0239298573147877	0.0014034	0.00055269
313	TMCO2	5	1.3553	0.094639	1.0239298573147877	0.0014002	0.00047067
314	DICER1	5	0.85679	0.094639	1.0239298573147877	0.0013955	0.00046822
315	POLR2G	3	-0.025577	0.231289	0.6358450215869283	0.015141	0.014153
316	OMG	4	1.2679	0.11011	0.9581732373624563	0.0016432	0.00039031
317	ARRDC3	4	0.91051	0.110913	0.9550175476526351	0.0016604	0.00039752
318	GYPB	4	1.0502	0.114496	0.9412096854487398	0.0017194	0.00042895
319	HYAL4	3	2.2937	0.118488	0.9263256310688629	0.0017849	0.00086784
320	FABP4	4	1.4728	0.126576	0.8976486328309785	0.0019127	0.00048675
321	SERINC1	3	2.2577	0.127842	0.8933264437390205	0.0019438	0.00096292
322	CD72	4	1.0523	0.127842	0.8933264437390205	0.0019429	0.00050204
323	PFKM	4	1.8352	0.135704	0.8674073509229829	0.0020697	0.00055144
324	ACAT2	4	1.2805	0.140816	0.8513479963520941	0.0021543	0.00057809
325	RORB	4	1.6642	0.148651	0.8278321648780067	0.0022811	0.00062107
326	ALDH1A1	4	1.7027	0.155521	0.8082109598953878	0.0024015	0.00065867
327	FOLR2	4	1.9477	0.155521	0.8082109598953878	0.0024085	0.00066166
328	PNLIP	4	0.8361	0.155521	0.8082109598953878	0.0024015	0.00065867
329	SRSF6	3	2.129	0.156875	0.8044462611748867	0.0024368	0.001248
330	EPB42	5	1.1255	0.158669	0.7995079153625724	0.0024721	0.00047414
331	PPCDC	3	1.4547	0.159025	0.79853459575143	0.0024851	0.0012689
332	LDHAL6A	5	0.80263	0.160052	0.7957388945686656	0.0025613	0.00050571
333	GOLGA6L1	5	0.31482	0.160052	0.7957388945686656	0.0025381	0.00049434
334	EPG5	5	0.82671	0.160052	0.7957388945686656	0.0025609	0.00050249
335	ANKRD52	5	0.66044	0.160052	0.7957388945686656	0.0025688	0.00050815
336	NUCB1	5	0.74744	0.160052	0.7957388945686656	0.0025688	0.00050868
337	ASXL2	5	0.8963	0.160052	0.7957388945686656	0.0025437	0.00049682
338	SYVN1	5	0.8055	0.160052	0.7957388945686656	0.0025683	0.00050672
339	RPAP3	5	0.96681	0.160052	0.7957388945686656	0.0025437	0.00049742
340	FMOD	5	-0.43432	0.570094	0.24405352973890204	0.11138	0.09738
341	ACTR10	5	1.0278	0.160233	0.7952480360545763	0.0026017	0.00052218
342	CTDP1	5	0.86915	0.160233	0.7952480360545763	0.0025929	0.00051534
343	ZNF207	5	1.413	0.160233	0.7952480360545763	0.0026017	0.00052181
344	MED18	5	1.1454	0.160233	0.7952480360545763	0.0025799	0.00050993
345	CDX4	5	0.71922	0.162339	0.7895771335926383	0.0026436	0.00052961
346	ABCE1	5	1.2515	0.16577	0.7804940625271432	0.0027072	0.00053872
347	NAA35	5	0.81224	0.165891	0.7801771748940373	0.0027444	0.00055286
348	SOCS5	5	0.61298	0.165891	0.7801771748940373	0.0027184	0.00054015
349	LRRC8D	5	0.44479	0.165891	0.7801771748940373	0.0027439	0.00055019
350	E2F4	5	0.8391	0.165891	0.7801771748940373	0.0027481	0.00055513
351	TFCP2L1	5	1.2784	0.165891	0.7801771748940373	0.0027305	0.0005435
352	DSCC1	5	0.97164	0.166009	0.7798683665118511	0.0027579	0.00055778
353	MFAP1	4	1.615	0.166161	0.7794709027682446	0.0027727	0.00079012
354	EFR3A	5	0.71437	0.166161	0.7794709027682446	0.002776	0.00056105
355	MRPL13	5	1.3817	0.167629	0.7756508457864237	0.0028536	0.00058062
356	IDO1	5	1.655	0.167629	0.7756508457864237	0.002887	0.00059027
357	CDC45	5	0.49979	0.167629	0.7756508457864237	0.0028331	0.00057473
358	UBA5	5	0.49401	0.167629	0.7756508457864237	0.0028331	0.00057634
359	C6orf62	5	1.0845	0.167629	0.7756508457864237	0.0028327	0.00057138
360	OBFC1	5	0.75135	0.167629	0.7756508457864237	0.0028731	0.00058617
361	NCSTN	5	0.76774	0.167629	0.7756508457864237	0.002868	0.00058446
362	CYP11B1	5	0.34225	0.167629	0.7756508457864237	0.002887	0.00059027
363	PTCHD3	5	0.45786	0.167629	0.7756508457864237	0.0028815	0.00058855
364	MEF2D	5	0.59649	0.167629	0.7756508457864237	0.0028327	0.00057195
365	FAR1	5	1.1514	0.167629	0.7756508457864237	0.0028684	0.0005851
366	SLBP	5	1.61	0.167954	0.7748096485222806	0.0029005	0.00059295
367	ATP6V1F	4	1.1009	0.168491	0.7734232921500679	0.0029256	0.00086153
368	BUD31	4	0.35545	0.168491	0.7734232921500679	0.00292	0.00085612
369	ACTR5	5	0.63535	0.169211	0.7715714079399081	0.002946	0.0006034
370	PRAMEF20	4	1.0719	0.170539	0.7681762879444578	0.0029772	0.00088085
371	ZNF320	5	0.91866	0.170586	0.7680566142718825	0.002986	0.00061288
372	MS4A6E	5	0.87751	0.171823	0.7649187025274078	0.0030339	0.00063361
373	GLYATL2	5	1.3393	0.171823	0.7649187025274078	0.0030334	0.0006279
374	SERPINB11	4	1.2014	0.171823	0.7649187025274078	0.0030399	0.00090113
375	CDK2	5	0.48021	0.171823	0.7649187025274078	0.0030218	0.00062569
376	SPOCK3	4	0.58449	0.174014	0.759415809888911	0.0030868	0.00091801
377	ITGB1BP1	5	1.1856	0.174469	0.758281728160079	0.0031031	0.0006465
378	IGFBP2	5	-0.016288	0.914688	0.03872701848571052	0.5087	0.5124
379	PPP4R2	5	0.52511	0.176468	0.7533340363577239	0.0031635	0.00066572
380	PLA2G2A	5	1.222	0.176468	0.7533340363577239	0.0031593	0.0006636
381	KMT2A	5	0.49868	0.179752	0.7453262687663225	0.0032392	0.00068337
382	TFPI2	5	0.7303	0.179752	0.7453262687663225	0.0032392	0.00068346
383	PRIM2	5	0.95664	0.180042	0.7446261713382053	0.0032546	0.00068576
384	ETHE1	5	0.6609	0.180042	0.7446261713382053	0.0032783	0.00070187
385	OR51L1	5	1.2408	0.180042	0.7446261713382053	0.0032629	0.00069083
386	IL36B	5	0.0059677	0.180042	0.7446261713382053	0.0032778	0.00069755
387	ECD	5	0.90567	0.180307	0.7439874124769275	0.0032922	0.00070386
388	BRD8	5	0.79049	0.180307	0.7439874124769275	0.0033024	0.00070586
389	NAMPT	4	1.0177	0.180307	0.7439874124769275	0.0033085	0.00098998
390	HAO1	5	1.3097	0.180832	0.7427247143821958	0.0033266	0.00071087
391	UBAP1	5	0.61849	0.182842	0.7379240368674296	0.0033888	0.00072825
392	FAM178A	5	0.59353	0.182842	0.7379240368674296	0.0033893	0.00073076
393	PSMA4	3	2.2518	0.182842	0.7379240368674296	0.0033865	0.0017768
394	ABCA8	3	2.1932	0.183031	0.7374753474895263	0.0034014	0.0017846
395	NREP	5	-0.37672	0.51194	0.29078093589106385	0.078492	0.069651
396	C9orf92	4	1.4926	0.183292	0.7368564899296292	0.0034279	0.0010311
397	C12orf43	4	1.1508	0.183292	0.7368564899296292	0.0034279	0.0010311
398	PDE8B	5	0.42168	0.186027	0.7304240176099511	0.003492	0.00076405
399	CHRNB1	5	0.92338	0.187193	0.7277103955456352	0.0035227	0.00077357
400	MAP6	5	0.98714	0.188721	0.7241797708648768	0.0035691	0.0007939
401	PSMB4	5	0.91878	0.188721	0.7241797708648768	0.0035635	0.00078878
402	LTBP4	5	1.9176	0.190253	0.7206684863409721	0.0036184	0.00080132
403	ZNF296	5	0.56533	0.190253	0.7206684863409721	0.0036249	0.00080485
404	SLC8B1	5	0.46201	0.190253	0.7206684863409721	0.0036249	0.00080439
405	CPSF3	3	1.6129	0.193445	0.7134424910679492	0.0037039	0.001947
406	RSPRY1	5	0.59214	0.193445	0.7134424910679492	0.0037029	0.00082151
407	RPAIN	5	0.93138	0.194403	0.7112970373861193	0.0037573	0.00084203
408	NOL3	5	0.82403	0.194403	0.7112970373861193	0.0037485	0.00083252
409	GGPS1	5	1.2542	0.194403	0.7112970373861193	0.0037527	0.00083277
410	UGT2A3	4	1.3019	0.194403	0.7112970373861193	0.0037587	0.0011461
411	ZBTB2	5	0.63964	0.196569	0.7064849717047352	0.0038098	0.00084952
412	ATP6AP1	5	0.74622	0.198771	0.7016469773767355	0.0038711	0.00086619
413	ZCRB1	5	0.72295	0.198771	0.7016469773767355	0.0038642	0.00086233
414	RHOU	5	0.39401	0.199965	0.6990460125212621	0.0039181	0.00088369
415	KRBOX4	4	1.0415	0.199965	0.6990460125212621	0.0039413	0.0012339
416	ZNF638	5	0.2419	0.199965	0.6990460125212621	0.0039092	0.0008775
417	TOPBP1	5	1.2395	0.199965	0.6990460125212621	0.0039371	0.00089098
418	POT1	5	1.3437	0.199965	0.6990460125212621	0.0039367	0.00088893
419	SLC7A6OS	5	1.2547	0.200454	0.6979852731096678	0.0039603	0.00089562
420	ZNF682	5	0.61747	0.201269	0.696223111180395	0.0039859	0.00089947
421	KAT7	5	0.66193	0.204539	0.6892238716667433	0.0040602	0.00091256
422	FAM58A	5	0.52527	0.204857	0.6885491915378683	0.0040821	0.00091363
423	tRNA-Cys-GCA-9-2	10	0.48334	0.204857	0.6885491915378683	0.0040858	0.00072543
424	HSD17B12	4	1.6517	0.205399	0.687401675127928	0.0041062	0.0012943
425	FAM122A	5	0.60125	0.205897	0.6863499811767109	0.0041355	0.0009304
426	PTPN7	4	1.106	0.205897	0.6863499811767109	0.004129	0.0013156
427	RGS8	5	-0.024022	0.971517	0.012549595536049894	0.6992	0.75193
428	DTYMK	5	1.1516	0.207955	0.6820306331432205	0.0041964	0.00094229
429	SULT1A2	5	1.0778	0.208157	0.6816089798756595	0.0042823	0.00096973
430	TICRR	2	1.8877	0.208157	0.6816089798756595	0.0042949	0.0040563
431	ITM2C	5	-0.14676	0.86367	0.06365216557156889	0.41283	0.38105
432	PDX1	5	0.29428	0.208157	0.6816089798756595	0.0042164	0.00094685
433	FOCAD	5	1.4164	0.208157	0.6816089798756595	0.0042438	0.0009546
434	BTN2A1	4	1.0774	0.208157	0.6816089798756595	0.00428	0.0013738
435	TFDP1	5	0.52971	0.208157	0.6816089798756595	0.0042981	0.00097402
436	TIGD1	5	0.47349	0.208157	0.6816089798756595	0.0042484	0.00095711
437	THAP1	5	1.1724	0.208157	0.6816089798756595	0.0042554	0.00096052
438	PINLYP	5	0.057427	0.208157	0.6816089798756595	0.0042786	0.00096747
439	CBL	5	0.6245	0.209805	0.6781841660636506	0.0043716	0.00099718
440	LMO3	5	1.1371	0.209805	0.6781841660636506	0.0043511	0.00099175
441	HNRNPUL1	5	1.2341	0.209805	0.6781841660636506	0.0043688	0.00099658
442	ACAD11	5	0.70279	0.209805	0.6781841660636506	0.0043716	0.00099704
443	LIN9	5	0.595	0.212074	0.6735125721655338	0.0044487	0.0010124
444	ZFP57	5	0.56484	0.212074	0.6735125721655338	0.0044487	0.0010131
445	ADSS	5	1.1877	0.212074	0.6735125721655338	0.0044431	0.0010093
446	SMARCB1	5	0.36382	0.212264	0.6731236559851491	0.0044626	0.0010186
447	AMPD1	4	1.7741	0.212276	0.6730991045469609	0.0044728	0.0014402
448	RAD52	5	0.99913	0.214057	0.6694705654859886	0.0045305	0.0010329
449	SLC13A5	3	0.89919	0.214057	0.6694705654859886	0.0045235	0.0020918
450	C1orf110	5	1.3033	0.214481	0.6686111741581987	0.0045495	0.0010414
451	SLC25A43	5	0.6052	0.21462	0.6683298094673868	0.0045625	0.0010444
452	TAF10	5	1.0047	0.215107	0.6673454565957637	0.004583	0.0010509
453	IDH3A	5	0.54735	0.21842	0.6607075972312345	0.0046638	0.0010659
454	EAPP	5	0.71679	0.218745	0.6600618651501142	0.004681	0.0010723
455	GBA3	5	1.7444	0.218873	0.6598078093513633	0.004694	0.0010748
456	MEX3B	5	0.70061	0.218932	0.6596907555279149	0.0047879	0.0010901
457	KCTD5	5	0.91005	0.218932	0.6596907555279149	0.0048	0.0010952
458	CCDC168	5	0.1302	0.218932	0.6596907555279149	0.0047879	0.0010901
459	AKR1C3	5	0.6003	0.218932	0.6596907555279149	0.0047879	0.0010901
460	ACSM4	5	1.0878	0.218932	0.6596907555279149	0.0047879	0.0010901
461	UGT1A7	4	0.41869	0.218932	0.6596907555279149	0.0047175	0.0015297
462	EIF2S1	5	0.62024	0.218932	0.6596907555279149	0.0047879	0.0010901
463	GGA1	5	0.50629	0.218932	0.6596907555279149	0.0048083	0.0011009
464	SSPN	5	0.84021	0.218932	0.6596907555279149	0.0048083	0.0011024
465	NKRF	5	1.1275	0.218932	0.6596907555279149	0.0048083	0.0011028
466	TINF2	5	1.007	0.218932	0.6596907555279149	0.0047484	0.0010847
467	SLC3A1	5	1.2559	0.219855	0.6578636530930936	0.0048492	0.0011225
468	TGIF2	5	0.38798	0.219855	0.6578636530930936	0.0048436	0.0011185
469	PEX5	5	0.81325	0.224055	0.6496453599491968	0.0049524	0.0011496
470	CH25H	4	1.1439	0.228363	0.6413742603102676	0.0050583	0.0016192
471	DAAM1	5	0.50868	0.229039	0.6400905611418454	0.0050948	0.001183
472	UBA2	5	0.8576	0.229039	0.6400905611418454	0.0050848	0.0011803
473	PRPF3	5	0.83111	0.230297	0.6377117194041222	0.0051336	0.0011924
474	COPE	5	0.53389	0.231573	0.6353120780817864	0.0051837	0.0012065
475	NT5E	5	1.0598	0.231573	0.6353120780817864	0.0051782	0.0012044
476	PFAS	4	1.0065	0.232839	0.6329442745968054	0.0052339	0.0016549
477	PSMA3	5	1.5309	0.232839	0.6329442745968054	0.0052265	0.0012178
478	CSTF2	5	1.0794	0.243139	0.6141453738332675	0.0054997	0.0012744
479	CCNB1	5	0.85559	0.243139	0.6141453738332675	0.0054904	0.0012679
480	INTS2	3	1.7492	0.243139	0.6141453738332675	0.0054853	0.0025727
481	THPO	5	0.25922	0.24405	0.61252118800746	0.0055318	0.0012823
482	RHNO1	5	0.43865	0.244622	0.6115044874103239	0.0055792	0.0012932
483	TULP3	5	0.43865	0.244622	0.6115044874103239	0.0055792	0.0012932
484	HSD17B7	3	2.1868	0.244622	0.6115044874103239	0.0055703	0.0026285
485	GOT2	5	0.59144	0.246213	0.6086890201325141	0.005627	0.001303
486	NRG3	5	0.87249	0.246703	0.607825569296142	0.0056498	0.0013108
487	PANK1	5	1.5436	0.247353	0.6066828179638601	0.0056874	0.0013246
488	MTMR14	5	-0.025515	0.85347	0.06881174000143299	0.38006	0.34927
489	RPS26	5	-1.8308	0.0693	1.1592667653881932	0.0022245	0.002924
490	CDT1	5	0.80165	0.248096	0.6053802377105866	0.0057441	0.0013483
491	SERPINA5	5	0.58681	0.248096	0.6053802377105866	0.0057515	0.0013485
492	COL1A2	5	0.44219	0.248096	0.6053802377105866	0.0057283	0.0013438
493	SMTNL1	5	0.58447	0.248892	0.6039890624580673	0.0057878	0.0013634
494	SPATS2L	5	0.41651	0.248892	0.6039890624580673	0.0057933	0.0013673
495	MT1F	5	0.43628	0.249722	0.6025431955031799	0.0058361	0.0013722
496	HNMT	3	1.404	0.249722	0.6025431955031799	0.0058249	0.0027577
497	UBIAD1	5	0.58112	0.250749	0.6007607902929796	0.0058719	0.0013784
498	BLZF1	5	0.099506	0.251784	0.5989718712594868	0.0059197	0.0013925
499	SLC38A4	3	1.6519	0.251784	0.5989718712594868	0.0059197	0.0027986
500	CA14	4	1.192	0.251887	0.5987942460547019	0.0059694	0.0019027
501	RASA2	5	0.657	0.251887	0.5987942460547019	0.0059602	0.0013976
502	PIP5K1A	4	0.90187	0.251887	0.5987942460547019	0.0059694	0.0019027
503	ERH	4	-0.64553	0.068221	1.1660819188878873	0.0021724	0.0027842
504	SUGP1	5	0.7237	0.252981	0.5969120950495346	0.0060322	0.0014105
505	RNPEPL1	5	0.5668	0.252981	0.5969120950495346	0.0060429	0.0014112
506	TNFRSF21	5	1.0184	0.252981	0.5969120950495346	0.0060317	0.0014057
507	PTPN2	5	0.92854	0.252981	0.5969120950495346	0.0060317	0.001407
508	AP5B1	5	0.4363	0.253825	0.5954656051438253	0.0060749	0.0014166
509	RASA3	5	0.37869	0.254064	0.5950568686331449	0.0060926	0.0014316
510	SPG11	5	0.58135	0.255509	0.592593797754327	0.0061632	0.0014622
511	RARRES2	5	1.0718	0.255509	0.592593797754327	0.006153	0.0014538
512	ALG12	5	0.55346	0.255509	0.592593797754327	0.006153	0.0014535
513	PSMD12	5	1.1143	0.256801	0.5904032894285881	0.0062064	0.0014702
514	PSMD7	4	1.4615	0.257704	0.5888788404151583	0.0062403	0.0019834
515	CDC7	5	0.72708	0.257876	0.5885890748941586	0.0062566	0.0014768
516	DISP1	5	0.84688	0.259621	0.5856601816125881	0.0063398	0.0014951
517	KIAA1551	5	0.42921	0.259621	0.5856601816125881	0.0063477	0.0014997
518	PPP1R15B	5	1.0561	0.259621	0.5856601816125881	0.0063477	0.0014994
519	FLJ45513	5	0.64811	0.259621	0.5856601816125881	0.0063398	0.0014935
520	MAP4K3	5	0.78118	0.260692	0.583872296062835	0.006429	0.0015096
521	EIF3CL	5	0.0	0.260692	0.583872296062835	0.0064717	0.0015219
522	ENST00000398943.3	5	0.0	0.260692	0.583872296062835	0.0064717	0.0015219
523	NBR1	5	0.38489	0.260692	0.583872296062835	0.006429	0.0015071
524	CERS3	4	0.78587	0.260692	0.583872296062835	0.0064053	0.0020744
525	ENST00000398944.3	5	0.0	0.260692	0.583872296062835	0.0064717	0.0015219
526	TAF3	5	0.74253	0.260692	0.583872296062835	0.006429	0.0015089
527	OR2D2	2	0.94337	0.260692	0.583872296062835	0.0064522	0.0055417
528	GPR151	5	0.79586	0.267112	0.5733066008714872	0.0066436	0.0015746
529	APOF	2	1.7049	0.268063	0.5717631263556217	0.0066799	0.0056766
530	PAFAH1B2	5	0.48411	0.268567	0.5709473520484171	0.0067765	0.001619
531	DESI1	5	0.57597	0.268567	0.5709473520484171	0.0067765	0.0016206
532	NUDT21	5	1.0029	0.268567	0.5709473520484171	0.0067858	0.0016217
533	OR4C16	5	-0.24357	0.65494	0.18379848453106903	0.17614	0.16151
534	CLN6	5	0.70395	0.268567	0.5709473520484171	0.0067542	0.0016097
535	AMY2A	5	1.4547	0.268567	0.5709473520484171	0.0067933	0.001632
536	RBM6	5	0.26821	0.268567	0.5709473520484171	0.006731	0.001597
537	PTTG2	5	0.70115	0.268567	0.5709473520484171	0.0067682	0.0016123
538	ING5	5	0.53273	0.269939	0.5687343653093742	0.0068406	0.0016513
539	GBA2	5	0.92125	0.272341	0.5648869721988925	0.0069266	0.0016665
540	SLC7A1	5	0.94902	0.272341	0.5648869721988925	0.0069271	0.0016703
541	CCNA2	4	0.91428	0.273967	0.5623017458694424	0.0070042	0.0023009
542	ZNF671	5	0.084224	0.273967	0.5623017458694424	0.007007	0.001687
543	PSMC1	4	1.4411	0.273967	0.5623017458694424	0.0069833	0.0022831
544	TUBGCP3	5	0.78223	0.274392	0.5616285547965643	0.0070818	0.0017022
545	SPRR2G	5	0.67681	0.274392	0.5616285547965643	0.0070823	0.0017034
546	CARD16	5	0.18409	0.274392	0.5616285547965643	0.0070823	0.0017034
547	NAT1	4	-0.050869	0.31082	0.5074910438924192	0.024899	0.024172
548	PPP1R3B	5	0.49037	0.274392	0.5616285547965643	0.0070823	0.0017034
549	ORC6	5	0.86943	0.276159	0.5588407985868	0.0071408	0.0017124
550	ACOX2	5	1.2279	0.277255	0.5571206130676056	0.0071822	0.0017244
551	IMPDH1	5	0.78057	0.27922	0.5540534772431683	0.0072588	0.0017473
552	ELN	5	0.60236	0.27922	0.5540534772431683	0.0072593	0.0017487
553	HAUS7	5	0.43367	0.279502	0.5536150801358543	0.0072797	0.0017539
554	SMOX	5	0.11956	0.283103	0.5480555284570713	0.0073885	0.0017769
555	CDCP2	5	0.60147	0.283103	0.5480555284570713	0.0074001	0.001777
556	NPLOC4	5	0.5919	0.28421	0.5463606453796457	0.0074424	0.0017827
557	ERCC2	5	0.34464	0.284468	0.5459665806047868	0.0074753	0.001796
558	OR13A1	5	0.56127	0.284468	0.5459665806047868	0.0074758	0.0018043
559	GTF2H4	5	0.36096	0.285996	0.5436400409621313	0.0075585	0.0018359
560	RAD9B	5	0.69577	0.285996	0.5436400409621313	0.0075697	0.0018391
561	LENEP	5	0.49137	0.285996	0.5436400409621313	0.0075385	0.0018248
562	TAF1	5	0.80263	0.285996	0.5436400409621313	0.0075585	0.0018377
563	ZNF177	5	0.37199	0.286043	0.5435686757555793	0.0076073	0.0018422
564	CYP2C18	4	0.0086313	0.286043	0.5435686757555793	0.0076482	0.0025724
565	PRAME	5	0.76613	0.286043	0.5435686757555793	0.0076185	0.0018441
566	CA13	5	-0.45946	0.491215	0.3087283798193242	0.067358	0.060164
567	TERF2	5	1.21	0.286043	0.5435686757555793	0.0076514	0.0018558
568	MCTS1	5	0.76909	0.286043	0.5435686757555793	0.0076189	0.0018445
569	RIPPLY1	3	-0.57864	0.419928	0.37682516646691083	0.045857	0.050062
570	KCTD7	5	0.50391	0.289983	0.5376274614893173	0.0078015	0.0018907
571	RABGEF1	5	0.50391	0.289983	0.5376274614893173	0.0078015	0.0018907
572	ZNF853	5	0.52205	0.289983	0.5376274614893173	0.0078113	0.0018948
573	NUPR1	5	0.091106	0.290375	0.5370407771917082	0.0078354	0.0018996
574	UGT1A10	4	1.2465	0.29073	0.5365101517100647	0.0078587	0.0026425
575	CARD8	5	1.2204	0.297587	0.5263860447376546	0.008058	0.0019636
576	EIF4H	5	1.0356	0.29822	0.5254632341279144	0.0080891	0.0019756
577	IFNGR1	5	-0.70061	0.271169	0.5667599604482675	0.019954	0.019008
578	TRIM15	5	0.41827	0.298688	0.5247822251309568	0.0081579	0.0020006
579	ATG5	5	0.56967	0.298688	0.5247822251309568	0.0081574	0.0019979
580	NUP155	5	-0.086437	0.630076	0.20060706262590453	0.15556	0.13464
581	PSMD4	5	1.0388	0.299348	0.5238236391112991	0.00819	0.0020089
582	TFDP2	5	0.5387	0.30148	0.5207414934002478	0.0082624	0.0020246
583	ARID2	5	0.78134	0.302285	0.5195834028680155	0.0082987	0.0020296
584	C2orf73	5	0.71766	0.303583	0.5177225516596429	0.0083628	0.0020465
585	CREB5	5	0.66013	0.303583	0.5177225516596429	0.0083628	0.0020465
586	ASIP	3	1.1667	0.304687	0.5161460753103345	0.0084218	0.004076
587	LHB	5	0.46869	0.304687	0.5161460753103345	0.0084153	0.0020542
588	SLC2A9	5	-0.2661	0.933737	0.02977543162106069	0.56878	0.60806
589	TFG	5	0.90686	0.312508	0.5051388605234765	0.0086713	0.0021299
590	SLC7A6	5	0.7102	0.312508	0.5051388605234765	0.008682	0.0021363
591	C15orf43	5	0.91701	0.313036	0.5044057145228711	0.0087178	0.0021438
592	LRCH3	5	0.71546	0.313036	0.5044057145228711	0.0087554	0.0021599
593	UBE2N	5	0.70065	0.313036	0.5044057145228711	0.008755	0.0021519
594	PKD2L2	5	0.8459	0.313036	0.5044057145228711	0.0087438	0.0021471
595	PSMD14	5	1.2564	0.315052	0.5016177590699404	0.0088321	0.0021736
596	PEX13	5	0.56107	0.315052	0.5016177590699404	0.0088414	0.0021782
597	RPRD1B	5	0.55054	0.315055	0.5016136236343852	0.0088562	0.0021929
598	USP38	5	0.47975	0.31547	0.501041934213615	0.0088827	0.0021987
599	E2F1	5	0.47748	0.316532	0.49958237815559015	0.0089845	0.0022301
600	ROBO4	5	0.21866	0.316532	0.49958237815559015	0.0090807	0.0022664
601	MROH9	5	0.60845	0.316532	0.49958237815559015	0.0090807	0.0022664
602	BRCA1	5	0.65148	0.316532	0.49958237815559015	0.0090802	0.0022654
603	CGB7	5	0.90021	0.316532	0.49958237815559015	0.009057	0.0022575
604	FAM162B	5	0.26562	0.316532	0.49958237815559015	0.0090124	0.0022438
605	DHRS7B	5	0.9264	0.316532	0.49958237815559015	0.0090412	0.0022504
606	HK3	5	-0.24411	0.693904	0.15870060901797492	0.21219	0.20231
607	ATIC	5	0.55952	0.316532	0.49958237815559015	0.0089343	0.0022114
608	METTL2B	5	0.40186	0.316532	0.49958237815559015	0.0089696	0.0022263
609	MTUS1	5	0.84337	0.316532	0.49958237815559015	0.0090807	0.0022664
610	PRKD2	5	0.43049	0.316532	0.49958237815559015	0.0089956	0.0022366
611	CPA4	5	0.70542	0.319569	0.4954353563352606	0.0091931	0.0023042
612	VN1R1	5	-0.059218	0.716166	0.14498630097684917	0.23166	0.22061
613	TRADD	5	0.52482	0.325858	0.48697161235993874	0.0094352	0.0023568
614	PSMA5	5	1.493	0.325858	0.48697161235993874	0.0094352	0.0023568
615	RAB3GAP2	5	-0.092372	0.886515	0.05231391165684153	0.456	0.41906
616	SLC39A9	5	0.76705	0.329072	0.48270906927907725	0.0095746	0.0023868
617	MEAF6	5	0.68644	0.329072	0.48270906927907725	0.0095746	0.0023863
618	TIPIN	5	0.79548	0.329946	0.48155713230703406	0.0096619	0.002418
619	WDR91	5	0.46655	0.329946	0.48155713230703406	0.0096243	0.0024013
620	CCL3	5	0.7717	0.329946	0.48155713230703406	0.0096466	0.0024108
621	CLSPN	5	1.2824	0.329946	0.48155713230703406	0.0096471	0.0024151
622	ADPRHL2	5	0.67724	0.330884	0.4803242327788333	0.0097205	0.0024322
623	NAP1L4	5	0.62511	0.330884	0.4803242327788333	0.0097061	0.0024256
624	DRAXIN	5	0.30577	0.331017	0.48014970164239296	0.0098176	0.0024666
625	ATG2A	5	0.29412	0.331017	0.48014970164239296	0.0097948	0.002451
626	AGO2	5	0.20642	0.331017	0.48014970164239296	0.0098176	0.0024663
627	SPRED2	5	0.77165	0.331017	0.48014970164239296	0.0097948	0.0024516
628	TTC14	5	0.70824	0.331017	0.48014970164239296	0.0097632	0.0024367
629	OPTC	5	1.381	0.331017	0.48014970164239296	0.0097632	0.0024344
630	AGBL1	4	0.97455	0.332815	0.4777971082514348	0.0098877	0.0030914
631	CIB3	5	0.62241	0.332815	0.4777971082514348	0.0099022	0.002485
632	POLR2C	4	1.2988	0.332952	0.4776183720122984	0.0099375	0.0031009
633	MAEL	5	0.022821	0.332952	0.4776183720122984	0.0099337	0.0024959
634	MSTN	5	1.0977	0.333881	0.4764082944225278	0.010028	0.0025186
635	ACSBG2	5	0.76161	0.333881	0.4764082944225278	0.010013	0.0025113
636	PLK1	5	1.0301	0.333881	0.4764082944225278	0.010049	0.0025408
637	GJE1	5	1.2094	0.333881	0.4764082944225278	0.010059	0.0025537
638	C6orf163	5	1.3545	0.333881	0.4764082944225278	0.010049	0.0025385
639	ABCB4	5	-0.32571	0.43392	0.3625903321490495	0.051071	0.047469
640	WDR7	4	0.75907	0.334116	0.476102726560823	0.010082	0.0031884
641	NAPG	5	0.60512	0.334166	0.4760377398512133	0.010099	0.0025665
642	ATP6V0A4	4	0.99035	0.336994	0.47237783144346385	0.0102	0.0032356
643	PRCC	5	0.86634	0.337852	0.47127350581583644	0.010242	0.0025904
644	SLC27A5	3	0.50899	0.339824	0.46874595242549727	0.010318	0.0050877
645	PPIP5K2	5	0.36354	0.340559	0.46780763806911446	0.010408	0.0026333
646	SPTBN4	5	0.58454	0.340559	0.46780763806911446	0.01042	0.0026443
647	ZNF200	5	0.57518	0.340559	0.46780763806911446	0.010408	0.0026318
648	GATA6	5	0.4098	0.340559	0.46780763806911446	0.010408	0.0026307
649	RFX3	5	0.52557	0.340559	0.46780763806911446	0.01042	0.0026389
650	UBE4B	5	1.2518	0.342388	0.465481464862608	0.010492	0.0026576
651	ACRV1	5	0.821	0.345046	0.4621230028558577	0.010606	0.0026701
652	RWDD1	5	0.29007	0.345046	0.4621230028558577	0.010606	0.0026717
653	PPP1R3C	5	-0.61658	0.58631	0.2318726985019116	0.12283	0.10663
654	COL4A3	5	0.066002	0.348275	0.45807769910398527	0.010738	0.0026986
655	C20orf202	5	0.49547	0.348348	0.45798667857410047	0.010757	0.0027067
656	IKZF5	4	0.3302	0.353979	0.4510225019703834	0.010947	0.0034707
657	CYP2D6	5	1.0991	0.361121	0.44234725563593935	0.011356	0.002837
658	PSMB6	5	0.88767	0.361121	0.44234725563593935	0.011356	0.0028273
659	OR8S1	5	0.50544	0.361121	0.44234725563593935	0.011267	0.0028103
660	PLG	5	1.0985	0.361121	0.44234725563593935	0.011297	0.0028135
661	TGM3	5	1.0165	0.361121	0.44234725563593935	0.011371	0.0028493
662	KCNK17	5	0.84356	0.361121	0.44234725563593935	0.011356	0.0028319
663	CSN3	5	0.56161	0.361121	0.44234725563593935	0.011267	0.0028087
664	OR6C4	5	0.96962	0.361121	0.44234725563593935	0.011371	0.0028526
665	COMMD4	5	0.629	0.361121	0.44234725563593935	0.011356	0.0028296
666	CHMP2A	5	0.70648	0.361121	0.44234725563593935	0.011267	0.0028114
667	RFC1	5	0.77604	0.361121	0.44234725563593935	0.011208	0.002793
668	CNPPD1	5	0.39669	0.361121	0.44234725563593935	0.011356	0.0028345
669	TAT	3	1.3359	0.361525	0.44186166521139386	0.011469	0.0055636
670	DAPP1	5	1.0645	0.361525	0.44186166521139386	0.011441	0.0028787
671	BBOX1	4	1.2055	0.361525	0.44186166521139386	0.011453	0.003649
672	HEMGN	5	1.0922	0.361525	0.44186166521139386	0.011428	0.0028722
673	PSMD11	3	0.40656	0.361525	0.44186166521139386	0.011469	0.0055671
674	RNF222	5	0.93126	0.362176	0.4410803320807848	0.011507	0.0028985
675	NNMT	4	-0.090439	0.688412	0.16215156790816074	0.20594	0.19441
676	ZNF454	5	0.75219	0.362757	0.44038419837460524	0.011552	0.0029373
677	OAZ1	5	-1.0534	0.254611	0.5941228373826638	0.017337	0.016761
678	SYTL3	5	0.82756	0.363	0.4400933749638875	0.011601	0.0029629
679	PDS5B	5	0.69563	0.363793	0.4391456617613234	0.01166	0.0029852
680	TTC25	5	0.53717	0.363793	0.4391456617613234	0.011648	0.0029829
681	CCNC	5	0.91285	0.364248	0.43860282416016416	0.011709	0.002992
682	DHDDS	5	-0.33299	0.474269	0.32397526153604694	0.059581	0.053317
683	ARPC2	5	1.182	0.364742	0.4380142248463189	0.011742	0.0030111
684	CC2D2A	5	0.052363	0.366601	0.43580635472053	0.01194	0.0031332
685	GPX5	5	0.87875	0.366601	0.43580635472053	0.011912	0.0031072
686	ATP6V0C	5	0.65646	0.366601	0.43580635472053	0.011912	0.0031085
687	KCNK15	5	0.63577	0.366601	0.43580635472053	0.01194	0.0031276
688	NLRP4	4	0.34929	0.366601	0.43580635472053	0.011862	0.0037784
689	GPX8	5	1.2061	0.366601	0.43580635472053	0.011859	0.0030667
690	UGT1A6	5	1.3729	0.366601	0.43580635472053	0.01194	0.0031332
691	CLGN	5	0.68498	0.366601	0.43580635472053	0.011876	0.0030798
692	HBEGF	5	0.96806	0.36724	0.43505002128024645	0.011995	0.0031462
693	ERCC3	5	0.47704	0.36724	0.43505002128024645	0.011978	0.0031402
694	LRRIQ1	5	0.31904	0.36789	0.4342820170175915	0.01205	0.0031696
695	SALL4	5	0.46912	0.36789	0.4342820170175915	0.012051	0.0031749
696	CAMKMT	5	0.78847	0.36798	0.43417578492886344	0.012071	0.0031846
697	ZMIZ2	5	0.51449	0.368123	0.4340070473698712	0.012094	0.0031997
698	HECW1	5	0.8878	0.368123	0.4340070473698712	0.01211	0.0032139
699	C16orf71	5	-0.034825	0.987281	0.0055592208048191654	0.79116	0.83253
700	ZMAT4	5	0.8531	0.368875	0.4331207774919841	0.012187	0.0032614
701	RNASEK	5	0.53474	0.370581	0.43111685109020725	0.012313	0.003336
702	UBE2V2	5	0.12362	0.370581	0.43111685109020725	0.012313	0.0033313
703	KIF11	5	0.11772	0.370581	0.43111685109020725	0.012267	0.0033043
704	CYP4F12	5	1.3461	0.370581	0.43111685109020725	0.012312	0.0033218
705	TAF11	5	-0.22228	0.696172	0.15728344800092925	0.21461	0.20505
706	ATG14	5	0.52662	0.372145	0.42928781164993307	0.0124	0.0033551
707	TP63	5	0.97013	0.375701	0.4251576489773289	0.012536	0.0033923
708	OGN	3	0.93866	0.400802	0.39707012000808445	0.013392	0.0063742
709	UBA3	5	1.3169	0.406168	0.3912942955320533	0.013602	0.0034168
710	SOX5	3	1.655	0.406168	0.3912942955320533	0.013667	0.0065534
711	ZNF45	5	0.6003	0.406168	0.3912942955320533	0.01366	0.003439
712	LGALS13	3	1.655	0.406168	0.3912942955320533	0.013667	0.0065534
713	CUL2	4	0.53552	0.406168	0.3912942955320533	0.013648	0.0042797
714	PCNA	5	0.99311	0.408981	0.3882968675105679	0.01378	0.0034772
715	COX6A2	5	0.84381	0.411883	0.3852261326819724	0.013898	0.0035154
716	FBXO18	5	0.43068	0.41435	0.382632656820281	0.014	0.0035401
717	TYW1B	5	1.2374	0.414365	0.3826169350890966	0.01402	0.0035454
718	ISOC1	5	0.1178	0.416136	0.3807647116883002	0.0141	0.0035736
719	ACSL3	5	0.49619	0.416958	0.379907689119483	0.014147	0.0036006
720	CLCA1	4	0.80236	0.41831	0.37850175317478923	0.014213	0.0044869
721	ZDHHC17	5	0.76274	0.421901	0.37478944524156715	0.014414	0.0036748
722	ZNF284	5	0.37463	0.421901	0.37478944524156715	0.014414	0.0036749
723	NXNL2	5	-0.046292	0.820428	0.08595952621934012	0.33766	0.31464
724	VNN2	5	1.53	0.421901	0.37478944524156715	0.014387	0.003665
725	PSMD6	4	1.5155	0.422467	0.3742072092648976	0.014473	0.004551
726	RTCA	5	0.54282	0.422467	0.3742072092648976	0.014473	0.0036948
727	NCOA6	5	0.43395	0.423247	0.37340611151332875	0.014539	0.0037264
728	MCM10	5	0.9064	0.423247	0.37340611151332875	0.014539	0.0037182
729	ADAM29	5	0.5441	0.424727	0.37189012992457204	0.01467	0.0037755
730	DIXDC1	5	0.34201	0.424727	0.37189012992457204	0.01467	0.0037717
731	HOXC6	5	-0.10006	0.771514	0.11265618876145386	0.28095	0.26447
732	HOXC5	5	-0.10006	0.771514	0.11265618876145386	0.28095	0.26447
733	tRNA-iMet-CAT-1-7	10	0.41052	0.424809	0.37180629086977823	0.014693	0.0024199
734	tRNA-Arg-CCT-5-1	10	0.38725	0.425159	0.37144862310520943	0.014725	0.0024297
735	GABARAPL2	5	0.62198	0.425629	0.3709687892870111	0.014781	0.0038212
736	CTSD	5	0.5937	0.425629	0.3709687892870111	0.014781	0.0038197
737	E2F3	5	0.79313	0.429504	0.3670327871998207	0.014936	0.0038687
738	PSMC5	5	0.89579	0.429512	0.36702469804698695	0.014956	0.00388
739	XRCC6	5	0.49832	0.433375	0.3631361453355469	0.015131	0.0039358
740	TTK	5	0.52829	0.433375	0.3631361453355469	0.015131	0.0039327
741	ATP10B	5	0.30427	0.433923	0.3625873295703671	0.015171	0.0039793
742	PTPMT1	5	0.52911	0.433991	0.36251927668763945	0.015193	0.0039956
743	PRRX1	5	-0.033698	0.975995	0.010552407208279222	0.74493	0.79831
744	GEMIN7	5	0.89917	0.434183	0.36232718491367516	0.015372	0.0040597
745	ZRSR2	5	0.51558	0.434183	0.36232718491367516	0.015324	0.0040408
746	GLRA2	4	0.92795	0.434183	0.36232718491367516	0.015324	0.0048628
747	GCG	3	0.1947	0.434183	0.36232718491367516	0.015277	0.0072614
748	RNPS1	5	0.68834	0.434183	0.36232718491367516	0.015371	0.0040512
749	NAALADL1	5	0.7672	0.434183	0.36232718491367516	0.015274	0.0040202
750	OR9A2	5	-0.064899	0.716166	0.14498630097684917	0.23166	0.22061
751	HMOX2	4	1.58	0.434183	0.36232718491367516	0.015384	0.0048764
752	FAM47A	5	0.69298	0.434183	0.36232718491367516	0.015372	0.004061
753	ZNF408	5	0.10841	0.43522	0.3612911553823482	0.015522	0.0041113
754	RGS22	5	0.45337	0.43522	0.3612911553823482	0.015522	0.0041074
755	METTL6	5	-0.67003	0.433704	0.3628065723868233	0.050557	0.046866
756	RRM1	5	1.4145	0.43522	0.3612911553823482	0.015522	0.0041063
757	FGF1	5	0.81009	0.436665	0.35985161667958787	0.015594	0.0041227
758	CMPK1	4	0.80208	0.437337	0.35918377850679345	0.015659	0.0050155
759	NOVA1	5	0.89406	0.437337	0.35918377850679345	0.015644	0.0041338
760	ARCN1	5	0.73027	0.437967	0.3585586115457256	0.015709	0.004157
761	MCM4	5	0.714	0.437967	0.3585586115457256	0.015723	0.0041675
762	FAAH2	4	0.81887	0.440109	0.35643975025011576	0.015821	0.0050644
763	CTC1	5	0.63333	0.441549	0.35502109446740143	0.015893	0.0042453
764	SPDYE4	5	1.1359	0.441722	0.35485097013108785	0.01592	0.0042579
765	PDE1B	5	0.6451	0.443378	0.35322585997128275	0.016021	0.0043258
766	NRG2	5	0.51919	0.443378	0.35322585997128275	0.016021	0.0043177
767	GSC2	4	0.91628	0.444806	0.3518293631766359	0.016094	0.0051741
768	HNRNPU	5	0.67959	0.448575	0.34816493419619293	0.016335	0.0044134
769	ADK	5	0.28839	0.448575	0.34816493419619293	0.016336	0.0044262
770	SNRNP70	5	0.94377	0.448575	0.34816493419619293	0.016335	0.0044177
771	RPAP2	5	0.59526	0.448575	0.34816493419619293	0.016336	0.0044286
772	MZF1	3	0.06707	0.448575	0.34816493419619293	0.016304	0.0077586
773	KIF20A	4	0.68439	0.448979	0.3477739716857745	0.016371	0.0052486
774	DGKD	5	0.47815	0.449738	0.3470404157607541	0.016568	0.0045358
775	OR5AC2	5	0.24735	0.449738	0.3470404157607541	0.016515	0.0044935
776	ANKRD54	5	0.46446	0.449738	0.3470404157607541	0.016567	0.0045228
777	CLN5	5	0.67585	0.449738	0.3470404157607541	0.016491	0.0044771
778	GPN3	5	0.77588	0.449738	0.3470404157607541	0.016535	0.0045015
779	WNK3	5	0.50868	0.449738	0.3470404157607541	0.016567	0.0045297
780	MMP26	5	1.1004	0.449738	0.3470404157607541	0.016567	0.0045249
781	TRRAP	5	0.91153	0.449738	0.3470404157607541	0.016567	0.004522
782	IGBP1	5	0.036302	0.449758	0.3470211029686139	0.01659	0.0045608
783	SMG5	5	0.64108	0.451841	0.3450143637966362	0.016688	0.0045895
784	KCNMB3	5	0.43945	0.45363	0.34329823188492853	0.016775	0.0046073
785	NEURL	5	0.43427	0.455006	0.3419828764204465	0.017013	0.004708
786	ATP1A2	5	0.17881	0.455006	0.3419828764204465	0.017036	0.0047121
787	HAGHL	5	0.73466	0.455006	0.3419828764204465	0.016954	0.0046505
788	GDF3	5	0.47914	0.455006	0.3419828764204465	0.017013	0.0046849
789	MSH3	5	0.67991	0.455006	0.3419828764204465	0.016921	0.0046407
790	DHFR	5	0.67991	0.455006	0.3419828764204465	0.016921	0.0046407
791	PLIN5	5	0.72887	0.455006	0.3419828764204465	0.017036	0.0047241
792	ZC3H18	5	0.5885	0.455006	0.3419828764204465	0.01706	0.0047345
793	FGF23	5	0.62687	0.455006	0.3419828764204465	0.017082	0.0047458
794	CEACAM3	5	0.187	0.455006	0.3419828764204465	0.017013	0.0047083
795	GGT6	5	-0.18939	0.847534	0.07184287045089648	0.37285	0.34421
796	URI1	4	0.46039	0.455291	0.3417109345566666	0.017136	0.0055515
797	BCMO1	5	-0.051355	0.51194	0.29078093589106385	0.078273	0.069385
798	VARS	4	0.93185	0.457073	0.3400144323911319	0.017275	0.0055963
799	ARL6IP1	5	0.070762	0.457073	0.3400144323911319	0.017262	0.004785
800	ELK4	5	0.58865	0.457073	0.3400144323911319	0.017289	0.0047896
801	CCDC93	5	0.37357	0.457073	0.3400144323911319	0.017289	0.004795
802	GPATCH2	5	0.67183	0.458212	0.33893354136761544	0.017353	0.0048231
803	GSG2	5	0.20676	0.460653	0.33662609615173683	0.017489	0.0048779
804	PIM1	5	0.23484	0.460653	0.33662609615173683	0.017489	0.0048747
805	MAN1C1	5	-0.10698	0.929039	0.03196605443554978	0.5506	0.57925
806	WTH3DI	5	0.68129	0.461006	0.3362934222243772	0.017545	0.0049063
807	SRSF1	5	0.46475	0.461085	0.3362190060026501	0.01757	0.004935
808	KLC4	5	0.62309	0.46202	0.3353392242238805	0.018003	0.0051709
809	JAG1	5	0.62094	0.46202	0.3353392242238805	0.017978	0.0051433
810	ST6GALNAC5	5	-0.43765	0.51194	0.29078093589106385	0.079857	0.072187
811	NEDD8	4	0.74472	0.46202	0.3353392242238805	0.017985	0.0058937
812	LIX1L	5	0.42349	0.46202	0.3353392242238805	0.017978	0.0051319
813	GSDMB	5	-0.14914	0.65457	0.1840439029892409	0.17518	0.15976
814	LRRC59	5	0.56581	0.46202	0.3353392242238805	0.017978	0.0051423
815	DUOX1	5	0.91832	0.46202	0.3353392242238805	0.018033	0.0051784
816	VNN1	4	1.0054	0.46202	0.3353392242238805	0.018039	0.0059181
817	KIAA0100	5	0.70308	0.46202	0.3353392242238805	0.017979	0.0051646
818	EIF3H	5	0.66167	0.46202	0.3353392242238805	0.017683	0.0049712
819	CSK	5	0.5266	0.46202	0.3353392242238805	0.017743	0.0049994
820	TXLNA	5	0.48907	0.46202	0.3353392242238805	0.017896	0.0050686
821	AGPS	5	0.96956	0.46202	0.3353392242238805	0.017918	0.0050912
822	ZPLD1	5	0.29449	0.46202	0.3353392242238805	0.017941	0.0051044
823	G6PC	5	1.138	0.46202	0.3353392242238805	0.017794	0.0050271
824	C12orf44	5	0.52423	0.46202	0.3353392242238805	0.017794	0.0050445
825	AKR1C1	5	0.94435	0.46202	0.3353392242238805	0.017794	0.0050424
826	AP2M1	5	0.65941	0.46202	0.3353392242238805	0.018033	0.0051837
827	TTI2	5	0.69338	0.46202	0.3353392242238805	0.017844	0.0050602
828	FARSA	5	-1.0798	0.208691	0.6804962798977375	0.012526	0.013287
829	FRMPD1	5	0.19069	0.465799	0.33180144816490204	0.018343	0.0052648
830	MS4A4A	5	0.7195	0.465799	0.33180144816490204	0.018319	0.0052446
831	PAIP2	5	0.66741	0.465799	0.33180144816490204	0.018406	0.0053074
832	DDX5	4	0.72877	0.465799	0.33180144816490204	0.018345	0.0060128
833	IP6K1	5	1.1511	0.465799	0.33180144816490204	0.018406	0.0052929
834	OR2D3	5	0.041841	0.465799	0.33180144816490204	0.018405	0.0052782
835	KRTAP15-1	5	0.84107	0.465799	0.33180144816490204	0.018406	0.0052959
836	WWC2	5	0.38676	0.465799	0.33180144816490204	0.018405	0.0052842
837	EIF2S2	5	0.72196	0.465799	0.33180144816490204	0.018405	0.005291
838	PHKA1	5	0.26504	0.465987	0.3316261989902939	0.018435	0.0053121
839	POU2F2	5	0.50196	0.466537	0.3311139076331949	0.018478	0.005323
840	FCER1A	5	0.79367	0.466642	0.3310161752136006	0.018636	0.0053945
841	LINGO1	5	0.40652	0.466642	0.3310161752136006	0.018658	0.0054113
842	UBE2I	5	0.72248	0.466642	0.3310161752136006	0.018658	0.0054127
843	TAF8	5	0.55913	0.466642	0.3310161752136006	0.018518	0.005325
844	DPP3	4	0.081521	0.466642	0.3310161752136006	0.018583	0.0060902
845	OAZ3	5	0.43951	0.466642	0.3310161752136006	0.018608	0.0053915
846	UGT1A1	4	-0.80913	0.359393	0.44443038602220136	0.031758	0.029781
847	CBR1	5	-0.12834	0.976121	0.010496343834180724	0.7504	0.80175
848	UCN2	5	0.47057	0.467185	0.3305111096495252	0.018833	0.0054875
849	OR4F17	4	0.90741	0.467185	0.3305111096495252	0.018797	0.0061409
850	TUBB	5	0.74326	0.467185	0.3305111096495252	0.018833	0.0054956
851	STXBP1	5	0.60422	0.467185	0.3305111096495252	0.018779	0.0054587
852	LTBR	5	0.7004	0.467185	0.3305111096495252	0.018778	0.0054488
853	CLCA4	5	0.05319	0.467185	0.3305111096495252	0.018779	0.0054575
854	NCAPH	5	0.48182	0.467185	0.3305111096495252	0.018779	0.0054508
855	CDO1	4	0.52281	0.467217	0.3304813635157919	0.018856	0.0061476
856	NPHS1	5	0.4592	0.467698	0.33003448724527173	0.018898	0.0055025
857	IL1R2	5	0.80234	0.46871	0.3290957806413217	0.018965	0.0055238
858	CAB39	5	0.22026	0.46871	0.3290957806413217	0.019004	0.0055471
859	C8orf33	5	0.54809	0.46871	0.3290957806413217	0.019004	0.0055394
860	SLC20A1	5	0.43735	0.468809	0.32900405950528455	0.01903	0.005619
861	BRF2	5	0.55026	0.473184	0.32496994880570745	0.01923	0.0056698
862	CTPS1	5	0.68019	0.474546	0.3237216829671901	0.019642	0.0058709
863	OR4S1	5	0.055783	0.474546	0.3237216829671901	0.019612	0.0058031
864	PEBP4	5	0.47239	0.474546	0.3237216829671901	0.019331	0.0056821
865	EWSR1	5	0.61594	0.474546	0.3237216829671901	0.019515	0.0057642
866	AHSA2	5	0.42872	0.474546	0.3237216829671901	0.019516	0.0057662
867	NAA10	5	0.38572	0.474546	0.3237216829671901	0.019424	0.0057225
868	LRIT1	5	0.59424	0.474546	0.3237216829671901	0.019612	0.0057936
869	SLC2A7	4	-0.11227	0.502294	0.29904200954193294	0.071847	0.060637
870	B3GALT4	5	0.80239	0.474546	0.3237216829671901	0.019613	0.0058124
871	ORC1	5	0.57698	0.474546	0.3237216829671901	0.01948	0.0057415
872	RNF144B	5	0.21568	0.474546	0.3237216829671901	0.019642	0.0058608
873	PHAX	4	0.78384	0.474546	0.3237216829671901	0.019607	0.0065112
874	CSRP3	5	0.68755	0.474546	0.3237216829671901	0.019516	0.0057662
875	TEX36	5	0.88291	0.474546	0.3237216829671901	0.01948	0.0057405
876	R3HDM2	5	0.26633	0.474546	0.3237216829671901	0.019612	0.0057936
877	HACE1	5	0.7231	0.475365	0.32297279750568075	0.01972	0.0058864
878	FMO3	4	1.1307	0.475365	0.32297279750568075	0.019711	0.0065561
879	NEDD1	5	0.36041	0.477135	0.32135872481741534	0.019883	0.0059504
880	RNF5	5	0.72824	0.477135	0.32135872481741534	0.019883	0.0059421
881	SI	5	1.5343	0.477135	0.32135872481741534	0.019906	0.0059968
882	EIF2B1	5	0.33508	0.477135	0.32135872481741534	0.019906	0.0059797
883	ZNF785	4	0.19702	0.477135	0.32135872481741534	0.019887	0.0066278
884	GSTM3	5	1.0365	0.477189	0.3213095760963357	0.01993	0.0060012
885	TRAK1	5	0.0	0.478066	0.32051214218049345	0.020057	0.0060379
886	ENST00000396175.1	5	0.0	0.478066	0.32051214218049345	0.020057	0.0060379
887	FAM188B2	5	0.36841	0.478066	0.32051214218049345	0.020057	0.00604
888	HBZ	5	-0.46112	0.575241	0.2401501674110158	0.114	0.099294
889	COG3	5	0.7617	0.478183	0.3204058676544312	0.020538	0.0061921
890	KRTAP4-7	5	0.3313	0.478183	0.3204058676544312	0.020761	0.0063103
891	CAPN5	5	0.7814	0.478183	0.3204058676544312	0.020699	0.0062946
892	CACNB2	5	0.60593	0.478183	0.3204058676544312	0.020538	0.0062071
893	ZAN	4	0.86336	0.478183	0.3204058676544312	0.020882	0.0070513
894	ABCA6	5	0.19136	0.478183	0.3204058676544312	0.020925	0.0064879
895	FSTL1	5	0.5391	0.478183	0.3204058676544312	0.020615	0.0062606
896	NAGS	5	0.60814	0.478183	0.3204058676544312	0.020353	0.0061033
897	C19orf52	5	0.49566	0.478183	0.3204058676544312	0.020179	0.0060797
898	ZFYVE26	4	0.80318	0.478183	0.3204058676544312	0.020806	0.0070366
899	SLC26A3	5	0.77059	0.478183	0.3204058676544312	0.02079	0.0064008
900	TXNRD3NB	5	0.16201	0.478183	0.3204058676544312	0.020424	0.0061397
901	SDCBP	5	0.49237	0.478183	0.3204058676544312	0.020141	0.0060636
902	BUB3	5	0.52493	0.478183	0.3204058676544312	0.020925	0.0064902
903	IRAK2	5	0.14815	0.478183	0.3204058676544312	0.020726	0.0063087
904	GABRA3	5	0.33343	0.478183	0.3204058676544312	0.021004	0.006531
905	C11orf34	5	0.53464	0.478183	0.3204058676544312	0.020677	0.0062845
906	PDE4C	5	1.1876	0.478183	0.3204058676544312	0.020539	0.0062153
907	SLC7A13	5	0.21287	0.478183	0.3204058676544312	0.020259	0.0060932
908	GEMIN2	5	0.47528	0.478183	0.3204058676544312	0.021004	0.0065327
909	OR2A12	5	0.96838	0.478183	0.3204058676544312	0.020978	0.0064983
910	CLIC1	5	0.91067	0.478183	0.3204058676544312	0.020868	0.0064297
911	SNRPD1	5	0.94357	0.478183	0.3204058676544312	0.020487	0.0061744
912	EIF5	5	0.25075	0.478183	0.3204058676544312	0.020761	0.0063425
913	ZFAT	5	0.59694	0.478183	0.3204058676544312	0.020762	0.0063533
914	VPS11	5	0.67387	0.478183	0.3204058676544312	0.021004	0.0065353
915	PCID2	5	0.57752	0.478183	0.3204058676544312	0.021004	0.0065342
916	C5orf64	5	-0.35805	0.821814	0.08522646459403378	0.34273	0.32047
917	SLC38A5	5	0.27904	0.478183	0.3204058676544312	0.020487	0.0061779
918	PRKRIR	5	0.76454	0.478183	0.3204058676544312	0.020487	0.0061778
919	ARF1	4	0.47878	0.478183	0.3204058676544312	0.020438	0.0068829
920	SENP3	4	0.54921	0.478183	0.3204058676544312	0.020375	0.0068443
921	ADH1C	4	0.69124	0.478183	0.3204058676544312	0.020882	0.007059
922	TSSK4	4	0.67595	0.478183	0.3204058676544312	0.020501	0.0069144
923	PRND	5	0.43611	0.478183	0.3204058676544312	0.020897	0.0064767
924	HIVEP3	5	0.60445	0.478183	0.3204058676544312	0.02051	0.0061805
925	INHBE	5	0.75413	0.478183	0.3204058676544312	0.020897	0.0064671
926	KRTAP10-3	5	-0.16265	0.969543	0.013432924853870246	0.68766	0.74
927	C4orf45	5	0.35082	0.478183	0.3204058676544312	0.020978	0.0065222
928	UBTF	5	0.68081	0.478183	0.3204058676544312	0.020538	0.0061949
929	NEURL2	5	0.44561	0.478183	0.3204058676544312	0.020868	0.0064309
930	GNRH2	5	0.7678	0.483939	0.31520937726667836	0.02128	0.0066079
931	SVOPL	5	0.52979	0.485817	0.31352729217186076	0.021431	0.0066661
932	VDAC1	5	0.66723	0.485817	0.31352729217186076	0.021431	0.0066671
933	ERAS	4	0.38343	0.485817	0.31352729217186076	0.021454	0.0072726
934	ADSL	5	0.75767	0.485817	0.31352729217186076	0.02143	0.0066405
935	HIST1H3B	5	0.4558	0.486635	0.31279665874216794	0.021672	0.0067524
936	ZNF76	5	0.61673	0.486635	0.31279665874216794	0.021672	0.0067552
937	MAU2	5	0.6031	0.486635	0.31279665874216794	0.021672	0.0067375
938	FMR1NB	5	0.61665	0.486635	0.31279665874216794	0.021592	0.0067159
939	SERPINA7	5	0.10939	0.486635	0.31279665874216794	0.021592	0.006711
940	RGS19	5	0.65312	0.486635	0.31279665874216794	0.021539	0.0066802
941	RABL6	5	0.20777	0.486635	0.31279665874216794	0.02154	0.0066977
942	CYR61	5	0.46373	0.486635	0.31279665874216794	0.021672	0.0067565
943	S100A3	5	-0.019402	0.633176	0.19847555506221165	0.1595	0.14201
944	C15orf32	5	-0.31069	0.606895	0.21688644049825345	0.13429	0.11498
945	UGT2A2	5	-0.14437	0.777561	0.10926553037287298	0.28727	0.27144
946	YIPF4	5	0.70612	0.488625	0.3110243165596965	0.02251	0.0070497
947	THBS2	4	0.49546	0.488625	0.3110243165596965	0.022175	0.0075505
948	TSACC	5	-0.096461	0.956813	0.0191729326555073	0.62011	0.66364
949	IGFBP5	4	-0.0356	0.897887	0.04677831629974739	0.47331	0.51855
950	KCNT1	5	-0.1567	0.835311	0.07815179944192648	0.35729	0.33128
951	SOX21	5	0.11513	0.488625	0.3110243165596965	0.022157	0.0068909
952	OR4F15	5	0.70024	0.488625	0.3110243165596965	0.021999	0.0068311
953	UFL1	5	0.51302	0.488625	0.3110243165596965	0.022452	0.0070151
954	ZBED4	5	0.66841	0.488625	0.3110243165596965	0.022605	0.0071118
955	NES	5	-1.8591	0.006939	2.158703112509718	0.00011918	0.0002169
956	ASB16	5	0.59545	0.488625	0.3110243165596965	0.023022	0.0073918
957	OGFOD1	5	0.40146	0.488625	0.3110243165596965	0.02264	0.0072059
958	SEC63	5	0.42423	0.488625	0.3110243165596965	0.02251	0.0070448
959	VPS52	5	0.4648	0.488625	0.3110243165596965	0.022911	0.0073266
960	PIGX	5	0.5464	0.488625	0.3110243165596965	0.022127	0.0068606
961	MSRB2	5	0.5401	0.488625	0.3110243165596965	0.02254	0.0070807
962	SOD3	5	-0.0032755	0.610133	0.21457548487432432	0.13775	0.11783
963	TCEB3B	5	-0.49092	0.613834	0.21194905985428478	0.14009	0.11904
964	TRIM36	5	0.46303	0.488625	0.3110243165596965	0.02264	0.007178
965	ATP1A4	5	0.391	0.488625	0.3110243165596965	0.022911	0.0073384
966	IL17RA	5	0.54973	0.488625	0.3110243165596965	0.022394	0.0069677
967	HMBS	5	0.53399	0.488625	0.3110243165596965	0.022912	0.0073623
968	GNPNAT1	5	0.53644	0.488625	0.3110243165596965	0.023022	0.0074067
969	UGT2A1	5	-0.14437	0.777561	0.10926553037287298	0.28727	0.27144
970	SART3	5	0.42091	0.488625	0.3110243165596965	0.022291	0.0069417
971	HOXA3	5	0.40004	0.488625	0.3110243165596965	0.022423	0.006983
972	GPR182	5	0.78882	0.488625	0.3110243165596965	0.022773	0.007247
973	POLR2F	5	0.79341	0.488625	0.3110243165596965	0.022848	0.0072937
974	COASY	5	0.69339	0.488625	0.3110243165596965	0.02264	0.0072023
975	HHAT	5	0.50848	0.488625	0.3110243165596965	0.022849	0.0072948
976	FBXL21	5	0.61616	0.488625	0.3110243165596965	0.022814	0.0072594
977	SRSF4	5	0.61665	0.488625	0.3110243165596965	0.022452	0.0070101
978	PPEF1	5	0.79523	0.488625	0.3110243165596965	0.02251	0.0070475
979	NUDT17	5	0.65972	0.488625	0.3110243165596965	0.022849	0.0073034
980	PYHIN1	5	0.72227	0.488625	0.3110243165596965	0.022814	0.0072786
981	TFPT	5	0.51251	0.488625	0.3110243165596965	0.022814	0.007274
982	TMEM63A	5	0.50262	0.488625	0.3110243165596965	0.022394	0.0069617
983	TMEM182	5	0.65301	0.488625	0.3110243165596965	0.022605	0.0071612
984	YIPF7	5	0.60096	0.488625	0.3110243165596965	0.021874	0.0067969
985	RER1	5	0.8134	0.488625	0.3110243165596965	0.022032	0.0068349
986	GMPR2	5	0.59018	0.488625	0.3110243165596965	0.022911	0.0073201
987	nmt-tRNA-Gln-TTG-1-1	10	0.13199	0.488625	0.3110243165596965	0.022755	0.004358
988	CTNNBL1	5	0.43024	0.488625	0.3110243165596965	0.021907	0.0068013
989	TM4SF18	3	0.52559	0.488625	0.3110243165596965	0.022065	0.010054
990	KIF9	5	0.52946	0.488625	0.3110243165596965	0.022911	0.0073217
991	CD36	5	0.41192	0.488625	0.3110243165596965	0.02251	0.0070475
992	APOL1	5	0.49311	0.488625	0.3110243165596965	0.022157	0.0068866
993	ARL6IP4	4	0.5642	0.488625	0.3110243165596965	0.022175	0.0075498
994	XCL2	5	0.3446	0.488625	0.3110243165596965	0.022577	0.007087
995	VLDLR	5	0.48203	0.488625	0.3110243165596965	0.022291	0.0069322
996	FAM167A	5	0.52434	0.488625	0.3110243165596965	0.022814	0.0072655
997	MAGEB5	5	0.87636	0.488625	0.3110243165596965	0.022423	0.0070014
998	HUWE1	5	0.55875	0.490828	0.3090706702754384	0.023149	0.0074562
999	tRNA-Ala-CGC-4-1	10	0.37765	0.491541	0.30844025131887537	0.023206	0.0044638
1000	ZNF182	5	0.47796	0.491754	0.3082520987785039	0.023262	0.0074727
1001	EPOR	5	0.8308	0.491754	0.3082520987785039	0.023262	0.0074727
1002	IKZF1	5	-0.045588	0.878567	0.05622511337101418	0.44755	0.41121
1003	SAP130	5	0.62689	0.493241	0.30694083042649967	0.023379	0.007506
1004	OR4C11	4	1.0919	0.494859	0.305518526813962	0.023478	0.0079015
1005	tRNA-Val-AAC-4-1	10	0.43578	0.494947	0.30544130377326884	0.023524	0.004546
1006	IQCF3	5	0.52076	0.494947	0.30544130377326884	0.023529	0.0075285
1007	tRNA-Leu-TAA-3-1	9	0.45024	0.49525	0.3051755157894153	0.023567	0.004636
1008	TTC1	4	0.83019	0.496752	0.30386037567820706	0.023662	0.0079777
1009	GRB10	5	0.23799	0.497019	0.30362700877686205	0.023744	0.0076069
1010	TMEM88B	5	0.45224	0.497019	0.30362700877686205	0.023711	0.0075976
1011	CSNK1G1	5	0.68149	0.497019	0.30362700877686205	0.023744	0.0076069
1012	SOAT2	5	0.6003	0.498212	0.30258581619931263	0.023825	0.0076127
1013	OR6X1	5	0.069973	0.499685	0.3013036874095353	0.023918	0.0076362
1014	KCNJ15	5	0.57423	0.501862	0.29941568699395626	0.024046	0.0076911
1015	FOLR1	4	0.63721	0.501871	0.29940789876673407	0.024092	0.0080816
1016	C1orf194	5	0.78207	0.501871	0.29940789876673407	0.024117	0.0077338
1017	PRCP	5	0.33211	0.501871	0.29940789876673407	0.024117	0.0077257
1018	LOC100288814	4	0.31432	0.508075	0.2940721741689471	0.024439	0.0083333
1019	OR1G1	5	-0.013529	0.622168	0.20609232974420422	0.14734	0.12532
1020	LRRK1	5	0.59968	0.508211	0.2939559390739219	0.024517	0.0078327
1021	NBN	5	0.38828	0.508211	0.2939559390739219	0.024517	0.0078331
1022	PMVK	5	1.2977	0.508977	0.29330184241524543	0.024578	0.0078632
1023	OR4D2	5	-0.60829	0.594876	0.2255735521337335	0.12835	0.11103
1024	SLC39A5	4	0.74975	0.515711	0.28759360509056675	0.024952	0.0084637
1025	ZC3H3	5	0.56569	0.515912	0.2874243704147847	0.024986	0.0079808
1026	GPT	5	0.39143	0.516553	0.28688511184685783	0.02525	0.0080543
1027	LY6E	5	0.59811	0.516553	0.28688511184685783	0.025503	0.0081835
1028	MLANA	5	0.65183	0.516553	0.28688511184685783	0.025849	0.0084105
1029	INO80	5	0.53517	0.516553	0.28688511184685783	0.025849	0.0084097
1030	ATG9A	5	0.35715	0.516553	0.28688511184685783	0.025213	0.0080499
1031	NSMAF	5	0.70199	0.516553	0.28688511184685783	0.025282	0.008099
1032	CAPN11	5	0.54811	0.516553	0.28688511184685783	0.02585	0.0084604
1033	PLA2G3	5	0.21418	0.516553	0.28688511184685783	0.025681	0.0083362
1034	PDE2A	5	0.034001	0.516553	0.28688511184685783	0.025849	0.0083852
1035	FAM192A	5	1.4	0.516553	0.28688511184685783	0.025532	0.0082087
1036	DUSP13	5	0.28186	0.516553	0.28688511184685783	0.025808	0.0083673
1037	PRPF4B	5	0.8571	0.516553	0.28688511184685783	0.025532	0.0082001
1038	RGL1	5	0.51599	0.516553	0.28688511184685783	0.025889	0.0084918
1039	RDH16	5	0.96697	0.516553	0.28688511184685783	0.025889	0.0084877
1040	MCOLN1	5	0.68159	0.516553	0.28688511184685783	0.025468	0.008157
1041	VPS26A	5	0.42428	0.516553	0.28688511184685783	0.025282	0.0080975
1042	RBM5	3	-0.52273	0.642941	0.19182887863109854	0.16596	0.15558
1043	GJA5	5	0.68958	0.516553	0.28688511184685783	0.025808	0.0083587
1044	LRRC10	4	0.009938	0.516553	0.28688511184685783	0.02571	0.0087582
1045	RAD21	5	0.4921	0.516553	0.28688511184685783	0.025533	0.0082341
1046	PTDSS1	4	0.22853	0.516553	0.28688511184685783	0.02571	0.0087582
1047	MGP	4	0.84573	0.516553	0.28688511184685783	0.025531	0.0087078
1048	P2RX1	5	0.60881	0.516553	0.28688511184685783	0.025645	0.0082685
1049	SULT1E1	5	0.4507	0.516553	0.28688511184685783	0.025532	0.0082167
1050	PHF20L1	4	0.5831	0.516553	0.28688511184685783	0.025834	0.0088447
1051	CPAMD8	5	0.90108	0.516553	0.28688511184685783	0.025849	0.0083846
1052	PGLYRP2	5	0.74367	0.516553	0.28688511184685783	0.025681	0.0082889
1053	CAP2	5	0.24204	0.516553	0.28688511184685783	0.025326	0.0081125
1054	DDX20	5	0.62465	0.516553	0.28688511184685783	0.025849	0.0084245
1055	KIAA1841	5	1.154	0.516553	0.28688511184685783	0.02585	0.0084639
1056	ZBTB1	5	0.31878	0.516553	0.28688511184685783	0.025681	0.0082971
1057	ZNF423	5	0.30847	0.516553	0.28688511184685783	0.025889	0.0085014
1058	PIPOX	5	-0.48625	0.58631	0.2318726985019116	0.12283	0.10661
1059	TOM1	5	0.5544	0.516553	0.28688511184685783	0.025849	0.008395
1060	HPD	4	-0.74099	0.387001	0.41228791277457494	0.039501	0.036312
1061	ACSL1	5	0.85095	0.516553	0.28688511184685783	0.02557	0.0082449
1062	SMIM17	5	0.73972	0.517119	0.2864095050754179	0.025979	0.0085279
1063	SNRPB2	5	0.43985	0.517119	0.2864095050754179	0.026015	0.0085462
1064	C10orf71	5	0.25629	0.517119	0.2864095050754179	0.025979	0.0085083
1065	NET1	5	0.44743	0.519387	0.2845089247469939	0.026153	0.0085602
1066	IRX2	5	0.51155	0.520437	0.28363183523763225	0.026255	0.0086471
1067	HORMAD1	5	0.54012	0.520437	0.28363183523763225	0.026255	0.0086199
1068	DDX53	5	0.87974	0.521325	0.2828914480986619	0.026324	0.0086891
1069	HERPUD2	5	0.40178	0.521818	0.282480944082397	0.026398	0.0087218
1070	CXCR5	5	0.74742	0.521818	0.282480944082397	0.026398	0.0087346
1071	TECRL	5	0.78251	0.52259	0.28183890495383457	0.026781	0.0088814
1072	ANKS1B	4	0.0	0.52259	0.28183890495383457	0.026749	0.0093104
1073	PDE8A	5	-0.14275	0.904017	0.04382340255917945	0.48544	0.47342
1074	OR5T3	5	0.13978	0.52259	0.28183890495383457	0.026781	0.0088814
1075	PEX11A	5	-0.22908	0.971517	0.012549595536049894	0.6992	0.75253
1076	USP47	5	0.36581	0.52259	0.28183890495383457	0.026638	0.0088223
1077	IFNB1	5	0.62659	0.52259	0.28183890495383457	0.026708	0.0088532
1078	CRIPT	5	0.65631	0.52259	0.28183890495383457	0.026746	0.0088602
1079	PAX1	5	0.13628	0.52259	0.28183890495383457	0.026781	0.0088814
1080	APOC2	5	0.34611	0.52259	0.28183890495383457	0.026781	0.0088814
1081	ENST00000547776.2	4	0.0	0.52259	0.28183890495383457	0.026749	0.0093104
1082	ZNF189	4	0.72223	0.52259	0.28183890495383457	0.026638	0.009134
1083	GPR115	5	0.5094	0.52259	0.28183890495383457	0.026471	0.0087733
1084	SLC12A4	5	0.61792	0.52259	0.28183890495383457	0.026638	0.0088213
1085	EXOC3L1	4	0.82021	0.522891	0.2815888331827268	0.026821	0.0093662
1086	ZNF235	5	0.54548	0.525219	0.27965957152790855	0.026965	0.0089392
1087	PLA2G4C	5	0.83361	0.527068	0.27813335040483217	0.027118	0.0089872
1088	HSD17B3	4	0.40673	0.527068	0.27813335040483217	0.027134	0.0096165
1089	ZMAT2	3	0.65455	0.527068	0.27813335040483217	0.027092	0.012413
1090	BLVRA	5	0.080885	0.527092	0.2781135752899208	0.02716	0.0090344
1091	NCK1	5	0.65433	0.527556	0.2777314332812035	0.027233	0.0090437
1092	RACGAP1	5	0.32604	0.527556	0.2777314332812035	0.027233	0.0090496
1093	CNBP	5	0.62951	0.528278	0.2771374750172931	0.027394	0.0091005
1094	RAP1B	5	-0.51619	0.41927	0.37750621153054026	0.045765	0.042104
1095	CTPS2	5	0.89302	0.528278	0.2771374750172931	0.027394	0.0090959
1096	NPM1	5	0.49233	0.528278	0.2771374750172931	0.027394	0.0090959
1097	SLC13A4	4	0.87144	0.528278	0.2771374750172931	0.027354	0.0096612
1098	PRPSAP2	5	0.18609	0.533497	0.2728680183896686	0.027879	0.0092613
1099	CCRL2	5	0.65551	0.533497	0.2728680183896686	0.027965	0.0093098
1100	DEAF1	5	1.2407	0.533497	0.2728680183896686	0.027965	0.0093203
1101	SNAP91	4	0.0018758	0.533497	0.2728680183896686	0.027716	0.0098668
1102	IL1B	5	0.49231	0.533497	0.2728680183896686	0.027942	0.0092778
1103	IKBKG	5	0.53258	0.533497	0.2728680183896686	0.027942	0.0092952
1104	KLF4	4	0.7811	0.533497	0.2728680183896686	0.027897	0.0099029
1105	CCDC60	5	0.90425	0.533497	0.2728680183896686	0.027965	0.0093111
1106	EPC2	5	0.296	0.533497	0.2728680183896686	0.027772	0.0092232
1107	TCN1	5	0.6124	0.533497	0.2728680183896686	0.027879	0.0092613
1108	UBE2W	4	0.22958	0.533497	0.2728680183896686	0.027716	0.0098668
1109	MT1B	5	0.67477	0.533535	0.2728370855023339	0.028043	0.0093688
1110	DDIT3	5	0.46576	0.533535	0.2728370855023339	0.028043	0.0093609
1111	TAS2R42	4	0.67723	0.533535	0.2728370855023339	0.028018	0.010074
1112	GAB1	5	-0.43529	0.380517	0.41962593589401787	0.038482	0.036647
1113	ZIM3	5	0.51527	0.534173	0.27231806735798736	0.028126	0.0093984
1114	C6orf201	5	-0.061651	0.379428	0.42087062337672415	0.037443	0.034732
1115	EEA1	5	0.50278	0.536147	0.270716119754834	0.02828	0.0094315
1116	AMPD2	4	-0.10203	0.427153	0.3694165391339339	0.048989	0.043021
1117	SFTPB	4	0.99788	0.538615	0.26872155599967174	0.028461	0.010315
1118	SNRPE	5	0.92016	0.539217	0.2682364241696795	0.028518	0.0095037
1119	PIAS2	4	0.87445	0.542059	0.2659534404359612	0.02872	0.010469
1120	ST14	5	0.6092	0.542059	0.2659534404359612	0.028715	0.0095575
1121	THOC7	5	0.60205	0.543884	0.2644937170883372	0.028842	0.0096031
1122	LAT2	5	0.83565	0.544211	0.26423268418246465	0.029063	0.0097243
1123	PRPF4	5	0.69221	0.544211	0.26423268418246465	0.029015	0.0096222
1124	OR10AG1	4	0.66517	0.544211	0.26423268418246465	0.028902	0.010555
1125	ARFGAP1	5	0.48334	0.544211	0.26423268418246465	0.029063	0.0097018
1126	CLTC	5	0.48087	0.544211	0.26423268418246465	0.029016	0.0096823
1127	INPP5B	5	0.7525	0.544211	0.26423268418246465	0.029063	0.0097296
1128	OR1B1	5	0.045283	0.544211	0.26423268418246465	0.029015	0.009641
1129	TBC1D28	5	-0.18533	0.86649	0.062236445033018034	0.42117	0.38971
1130	EBF4	5	0.41504	0.54462	0.2639064141709518	0.029111	0.0097363
1131	SLC4A2	5	0.20072	0.544793	0.263768481273142	0.029146	0.0097745
1132	SEPT7	5	0.50713	0.545245	0.2634083082937204	0.029485	0.0098801
1133	ZBTB47	5	0.71413	0.545245	0.2634083082937204	0.029355	0.0098437
1134	RUNX2	5	0.84353	0.545245	0.2634083082937204	0.029553	0.0099166
1135	NFYB	5	0.54101	0.545245	0.2634083082937204	0.029355	0.0098376
1136	EIF1AX	5	0.0029979	0.545245	0.2634083082937204	0.029484	0.0098748
1137	DEFB131	5	0.054947	0.545245	0.2634083082937204	0.029554	0.0099279
1138	FGF16	5	0.81974	0.545245	0.2634083082937204	0.029267	0.0098056
1139	TPD52L3	5	0.69486	0.545245	0.2634083082937204	0.029436	0.0098581
1140	SLC6A15	5	0.99319	0.545245	0.2634083082937204	0.029518	0.0099035
1141	MAP2K6	5	0.82423	0.545245	0.2634083082937204	0.029485	0.009894
1142	IFNK	5	0.16425	0.545245	0.2634083082937204	0.029485	0.0098854
1143	GLI1	4	0.63403	0.545245	0.2634083082937204	0.029435	0.010839
1144	UNC45A	5	0.72182	0.545245	0.2634083082937204	0.029232	0.0097937
1145	RBM39	4	1.0354	0.545245	0.2634083082937204	0.0293	0.010765
1146	UGT2B17	5	-0.97902	0.43392	0.3625903321490495	0.050992	0.047312
1147	RQCD1	5	0.5703	0.546072	0.26275009146893935	0.029675	0.0099564
1148	CETN2	5	0.39944	0.546072	0.26275009146893935	0.029675	0.0099533
1149	MTMR6	4	0.57883	0.546072	0.26275009146893935	0.029637	0.01096
1150	SPDYA	5	0.45458	0.546422	0.26247182344391323	0.029848	0.010026
1151	DCT	5	0.12489	0.546422	0.26247182344391323	0.029848	0.010021
1152	KRT79	5	0.88563	0.546422	0.26247182344391323	0.02976	0.0099852
1153	GSE1	5	0.52375	0.546422	0.26247182344391323	0.029848	0.010038
1154	TREML2	5	0.013252	0.546422	0.26247182344391323	0.029798	0.0099917
1155	HMHA1	5	0.50179	0.546422	0.26247182344391323	0.02976	0.0099869
1156	AFMID	3	0.27138	0.546722	0.2622334498209652	0.029942	0.013203
1157	SHC1	5	0.60235	0.546722	0.2622334498209652	0.029925	0.010062
1158	HAL	5	1.052	0.546722	0.2622334498209652	0.029925	0.010065
1159	GFER	5	-0.72156	0.077251	1.1120958900044746	0.0025952	0.0035271
1160	ITGA6	5	0.64703	0.546892	0.26209842948926093	0.030009	0.010113
1161	SLC6A9	5	0.78366	0.546892	0.26209842948926093	0.030054	0.010138
1162	HACL1	5	1.1202	0.546892	0.26209842948926093	0.030009	0.010109
1163	GMFG	5	0.70892	0.547606	0.26153180204167076	0.030144	0.010182
1164	TNFAIP8	5	0.44978	0.547606	0.26153180204167076	0.030144	0.010216
1165	CLDN17	5	0.37617	0.548641	0.26071174064615105	0.030227	0.010244
1166	MIR205HG	5	1.2215	0.548697	0.26066741430183843	0.030307	0.010272
1167	INPP5E	5	0.73246	0.548697	0.26066741430183843	0.030307	0.010265
1168	SNAPC4	5	0.71826	0.548697	0.26066741430183843	0.030262	0.01026
1169	CFB	5	0.9342	0.550244	0.25944468440587	0.030444	0.010316
1170	ZNF407	5	0.13727	0.550244	0.25944468440587	0.030444	0.010311
1171	ESF1	5	0.47809	0.553906	0.2565639304792808	0.030673	0.010364
1172	SLC5A6	5	1.1058	0.55405	0.2564510407873684	0.030711	0.01037
1173	KLF2	5	0.63564	0.55405	0.2564510407873684	0.030758	0.010386
1174	DRD4	5	-0.49846	0.587543	0.23096034355947376	0.12394	0.10797
1175	KLHDC7A	5	-0.1267	0.876638	0.057179707726524844	0.44406	0.40746
1176	OR5J2	5	0.69795	0.554335	0.25622769974599696	0.031009	0.010561
1177	EDC4	5	0.53727	0.554335	0.25622769974599696	0.03088	0.010492
1178	TAS2R13	4	-0.23039	0.900673	0.04543285616017014	0.47914	0.52659
1179	POLR2B	5	0.58485	0.554335	0.25622769974599696	0.030965	0.010529
1180	ANO4	5	0.75865	0.554335	0.25622769974599696	0.030835	0.01043
1181	FUZ	5	0.74557	0.554335	0.25622769974599696	0.030928	0.01052
1182	UST	5	-0.0030662	0.991037	0.003910130988121724	0.83828	0.87246
1183	ZNF695	5	0.4997	0.555331	0.2554480824194579	0.031091	0.010624
1184	HIST2H2AA3	5	0.43433	0.55548	0.2553315731695645	0.031359	0.010737
1185	GOLPH3L	5	0.5441	0.55548	0.2553315731695645	0.031359	0.010708
1186	TONSL	5	0.66871	0.55548	0.2553315731695645	0.031126	0.010635
1187	ARID3A	5	0.34525	0.55548	0.2553315731695645	0.031315	0.010691
1188	DKKL1	5	0.49018	0.55548	0.2553315731695645	0.03136	0.010742
1189	AKAP9	5	0.58972	0.55548	0.2553315731695645	0.031315	0.010689
1190	FGF7	3	1.4547	0.55548	0.2553315731695645	0.031237	0.013973
1191	MRPS6	5	0.74547	0.55548	0.2553315731695645	0.031227	0.010667
1192	SLCO1B3	3	1.4547	0.55548	0.2553315731695645	0.031237	0.013973
1193	ULK1	5	0.29002	0.555576	0.2552565233604343	0.031443	0.010801
1194	SHOX	5	0.39284	0.555576	0.2552565233604343	0.031443	0.010811
1195	MED8	5	0.58649	0.555576	0.2552565233604343	0.031443	0.010807
1196	LRIF1	5	0.65246	0.560018	0.2517980137526536	0.031775	0.010907
1197	MEGF8	5	0.46472	0.560018	0.2517980137526536	0.031879	0.010936
1198	CEACAM16	5	0.36227	0.560018	0.2517980137526536	0.031879	0.010936
1199	LOC100130357	5	0.24307	0.560018	0.2517980137526536	0.031879	0.010936
1200	OTP	5	0.033423	0.560018	0.2517980137526536	0.031879	0.010936
1201	CNGB3	5	0.61531	0.560018	0.2517980137526536	0.031775	0.010909
1202	C6orf48	5	-0.09357	0.975199	0.010906752728789089	0.73631	0.79008
1203	TMEM234	4	-0.11218	0.821814	0.08522646459403378	0.34051	0.32155
1204	PSMC3IP	5	0.63029	0.560539	0.25139416559254013	0.031961	0.010949
1205	BRF1	5	-0.40138	0.486727	0.3127145616550532	0.06522	0.058479
1206	ENST00000535121.1	5	0.0	0.560799	0.2511927694616351	0.032505	0.01124
1207	MICB	5	0.37405	0.560799	0.2511927694616351	0.032189	0.011024
1208	SNAPC5	5	0.97517	0.560799	0.2511927694616351	0.032505	0.011222
1209	PPFIA2	5	0.33382	0.560799	0.2511927694616351	0.032365	0.011133
1210	KPNA4	5	0.40824	0.560799	0.2511927694616351	0.032326	0.011093
1211	MVD	5	0.57003	0.560799	0.2511927694616351	0.032555	0.011301
1212	SNAPC2	5	0.21821	0.560799	0.2511927694616351	0.032505	0.011212
1213	ELF5	5	0.11266	0.560799	0.2511927694616351	0.032326	0.011094
1214	MLF1	5	0.6476	0.560799	0.2511927694616351	0.032505	0.011212
1215	PPCS	5	1.222	0.560799	0.2511927694616351	0.032365	0.011162
1216	TRAF1	5	0.39323	0.560799	0.2511927694616351	0.032365	0.01117
1217	VPS36	5	0.4681	0.560799	0.2511927694616351	0.032505	0.011206
1218	ZNF165	5	0.46502	0.560799	0.2511927694616351	0.032505	0.011212
1219	XAGE5	5	0.039533	0.560799	0.2511927694616351	0.032505	0.011212
1220	ZNF385D	5	0.83138	0.560799	0.2511927694616351	0.032054	0.010968
1221	MIA	5	0.6138	0.560799	0.2511927694616351	0.032505	0.011212
1222	PUS7L	5	0.5343	0.560799	0.2511927694616351	0.032505	0.011231
1223	ANTXR2	5	0.8409	0.560799	0.2511927694616351	0.032505	0.011212
1224	TFAP2C	5	0.89115	0.560799	0.2511927694616351	0.032365	0.011105
1225	GNAL	5	0.0	0.560799	0.2511927694616351	0.032505	0.01124
1226	PRR20E	5	0.36224	0.560799	0.2511927694616351	0.032505	0.011212
1227	VWA1	5	0.54576	0.561028	0.251015463267833	0.032606	0.011317
1228	SLC17A3	4	0.73106	0.561028	0.251015463267833	0.032621	0.01226
1229	IL18R1	5	0.6623	0.561071	0.2509821780359043	0.032649	0.01132
1230	SLC29A2	5	0.79292	0.561855	0.25037574995580714	0.032783	0.011345
1231	ENST00000361525.3	5	0.0	0.561855	0.25037574995580714	0.032827	0.011352
1232	ESRRG	5	0.0	0.561855	0.25037574995580714	0.032827	0.011352
1233	TM9SF3	5	0.38387	0.561855	0.25037574995580714	0.032827	0.011353
1234	IFITM10	5	0.42945	0.561855	0.25037574995580714	0.032827	0.011347
1235	TRIB2	5	0.33237	0.563598	0.24903055670978008	0.032955	0.011395
1236	KIF4A	5	0.40507	0.563648	0.24899202967289655	0.033064	0.01149
1237	TNS4	5	0.13614	0.563648	0.24899202967289655	0.033064	0.011493
1238	NOS1AP	5	0.44115	0.563648	0.24899202967289655	0.033064	0.011488
1239	MYH2	5	0.44608	0.563648	0.24899202967289655	0.033063	0.011431
1240	MROH2B	5	0.37758	0.564376	0.24843146282906856	0.033161	0.011538
1241	NMNAT2	4	0.9267	0.564376	0.24843146282906856	0.033186	0.01269
1242	UBE3A	5	0.41479	0.564376	0.24843146282906856	0.033161	0.011548
1243	RRN3	4	0.88901	0.564491	0.24834297788692458	0.033219	0.012693
1244	LACC1	5	0.62941	0.566427	0.24685605321458823	0.03336	0.011614
1245	PPFIA3	5	0.24068	0.566583	0.24673646037850558	0.033396	0.011619
1246	PPARG	5	0.30182	0.567092	0.2463464792884354	0.033624	0.011694
1247	RAB26	5	0.16484	0.567092	0.2463464792884354	0.033665	0.011699
1248	MPPED1	5	0.63857	0.567092	0.2463464792884354	0.033623	0.011668
1249	DPEP3	5	0.29894	0.567092	0.2463464792884354	0.033624	0.011694
1250	LSM2	5	1.0187	0.567092	0.2463464792884354	0.033665	0.01174
1251	DNAJA3	5	0.3672	0.567092	0.2463464792884354	0.033665	0.011727
1252	RNPC3	5	0.52295	0.567092	0.2463464792884354	0.033624	0.011684
1253	MAD1L1	4	0.55997	0.567092	0.2463464792884354	0.033497	0.012938
1254	TMEM31	5	0.25807	0.567092	0.2463464792884354	0.033624	0.011694
1255	VAPA	5	0.70052	0.568341	0.2453910129127228	0.033899	0.011852
1256	RNF41	5	0.38273	0.568341	0.2453910129127228	0.033899	0.011812
1257	RABL3	5	0.65222	0.568341	0.2453910129127228	0.033804	0.011781
1258	HNF4G	5	0.29672	0.568341	0.2453910129127228	0.033899	0.011837
1259	TG	5	0.6694	0.568341	0.2453910129127228	0.033899	0.011797
1260	OR51I2	5	0.4836	0.568341	0.2453910129127228	0.033899	0.01184
1261	FRMD4A	5	0.48348	0.574012	0.24107902836978323	0.034265	0.011958
1262	C9orf131	5	-0.053755	0.860412	0.06529354122106909	0.39867	0.36674
1263	CACNA1F	5	0.57951	0.574961	0.24036161280466836	0.034375	0.011989
1264	LPP	5	0.23283	0.576288	0.23936042360455773	0.034482	0.012006
1265	DYSF	5	0.58266	0.577903	0.23814505102580602	0.034615	0.012066
1266	MRI1	5	0.50352	0.577903	0.23814505102580602	0.034659	0.012118
1267	CSNK1D	5	0.46775	0.577903	0.23814505102580602	0.03466	0.012133
1268	LYPD5	5	0.3651	0.57824	0.23789186911916219	0.034707	0.012162
1269	MYO5B	5	0.42873	0.578768	0.23749548896904563	0.034807	0.012203
1270	ETS1	5	0.32946	0.578768	0.23749548896904563	0.034847	0.012209
1271	NEUROD2	4	-0.14336	0.930618	0.03122855160387684	0.55808	0.61038
1272	RBMX	4	0.77344	0.578768	0.23749548896904563	0.034835	0.013539
1273	HLCS	5	0.59386	0.581965	0.2351031335012092	0.035067	0.012264
1274	GYPE	4	0.42736	0.5839	0.2336615247487127	0.035211	0.013739
1275	PSMC2	5	0.6003	0.585	0.23284413391781958	0.03536	0.012318
1276	LIPE	5	0.94435	0.585	0.23284413391781958	0.03536	0.012318
1277	RFX2	5	0.25764	0.585	0.23284413391781958	0.03536	0.012318
1278	CHKA	5	0.72771	0.586887	0.23144551033783903	0.035529	0.012368
1279	NT5DC1	5	0.33882	0.586887	0.23144551033783903	0.035529	0.012344
1280	SSMEM1	5	0.36569	0.59014	0.22904494765463132	0.035781	0.012479
1281	RAB32	5	0.5343	0.59014	0.22904494765463132	0.035781	0.012478
1282	SYT9	5	0.65504	0.590646	0.22867273283959355	0.035895	0.012505
1283	FUT3	5	-0.15998	0.504766	0.29690990596217415	0.074293	0.066601
1284	CHST4	5	0.020515	0.590646	0.22867273283959355	0.035895	0.012526
1285	LDLRAD2	3	0.83001	0.591649	0.2279358651883754	0.035984	0.015517
1286	OR8B12	5	0.056847	0.592744	0.2271328334359483	0.036106	0.012608
1287	ABCB8	5	0.45858	0.592744	0.2271328334359483	0.036105	0.012588
1288	CCDC177	5	0.45078	0.593088	0.2268808629949998	0.036155	0.012617
1289	SNRNP35	5	0.57544	0.593538	0.22655147104467163	0.03621	0.012644
1290	GSTT1	5	0.22542	0.59382	0.22634517935135004	0.036255	0.012697
1291	NAE1	5	0.2895	0.595409	0.22518460499195436	0.03638	0.01274
1292	PDE10A	5	-0.1908	0.740002	0.13076710650173995	0.24813	0.23246
1293	RBBP4	5	0.52585	0.59591	0.22481932659337192	0.036979	0.013156
1294	CLPTM1	5	0.38416	0.59591	0.22481932659337192	0.036926	0.013121
1295	PIWIL3	5	0.39176	0.59591	0.22481932659337192	0.036836	0.013053
1296	MED31	2	1.5803	0.59591	0.22481932659337192	0.037025	0.023636
1297	FPR3	5	0.42383	0.59591	0.22481932659337192	0.036926	0.013091
1298	PLA2G7	5	0.93177	0.59591	0.22481932659337192	0.036677	0.012903
1299	C2orf48	5	0.50318	0.59591	0.22481932659337192	0.036978	0.013136
1300	PLEKHG1	5	-0.23137	0.60037	0.2215810172281873	0.13103	0.11286
1301	GPN2	5	0.81259	0.59591	0.22481932659337192	0.036723	0.013026
1302	SPINT4	5	0.31277	0.59591	0.22481932659337192	0.037025	0.013196
1303	MGST2	5	0.046984	0.59591	0.22481932659337192	0.036926	0.013087
1304	ZNF157	5	-0.12047	0.720898	0.14212617934558527	0.23492	0.22379
1305	HNRNPR	5	0.81583	0.59591	0.22481932659337192	0.037026	0.013222
1306	OR2H1	5	0.62185	0.59591	0.22481932659337192	0.036926	0.013115
1307	HMGXB4	5	-0.053152	0.991037	0.003910130988121724	0.84963	0.8823
1308	ZKSCAN4	4	-0.41288	0.587136	0.23126129022014907	0.12366	0.12426
1309	SIGLEC15	5	0.47246	0.59591	0.22481932659337192	0.036723	0.012991
1310	ENAM	5	0.54729	0.59591	0.22481932659337192	0.036926	0.013116
1311	WDR43	5	-0.9308	0.069038	1.1609117984276238	0.0022096	0.0028972
1312	HLA-DQB2	5	0.94348	0.59591	0.22481932659337192	0.036483	0.012811
1313	GK2	4	-0.15467	0.841467	0.07496291117826341	0.36515	0.35929
1314	SSRP1	5	0.60087	0.5961	0.22468087817052243	0.037122	0.013295
1315	SPOCD1	5	0.4922	0.5961	0.22468087817052243	0.037122	0.013297
1316	AMT	5	0.38373	0.5961	0.22468087817052243	0.037122	0.013308
1317	TMEM107	5	0.61537	0.596393	0.22446746260203135	0.037223	0.013334
1318	EIF2B5	5	0.81727	0.596393	0.22446746260203135	0.037223	0.013346
1319	HOXB2	5	-0.011268	0.976121	0.010496343834180724	0.75187	0.80331
1320	FAM103A1	5	0.83706	0.596529	0.22436843844153345	0.037604	0.013479
1321	VN1R2	5	0.70652	0.596529	0.22436843844153345	0.037468	0.013438
1322	ZNF226	5	0.43175	0.596529	0.22436843844153345	0.037467	0.01342
1323	GSTA5	4	0.14069	0.596529	0.22436843844153345	0.037527	0.014684
1324	TNFSF9	5	-0.33698	0.821341	0.0854764973610147	0.33919	0.31705
1325	OR6K3	5	0.29437	0.596529	0.22436843844153345	0.037652	0.013499
1326	POLR3D	4	0.75307	0.596529	0.22436843844153345	0.037615	0.014733
1327	DPAGT1	4	0.54909	0.596529	0.22436843844153345	0.037574	0.014712
1328	FTSJ1	5	0.10906	0.596529	0.22436843844153345	0.037511	0.013457
1329	HS6ST2	5	0.39665	0.596529	0.22436843844153345	0.037511	0.013454
1330	TIAF1	5	0.7217	0.596529	0.22436843844153345	0.037317	0.013398
1331	RPA2	5	1.0254	0.596529	0.22436843844153345	0.037317	0.01341
1332	DCK	5	0.59697	0.596529	0.22436843844153345	0.037652	0.013505
1333	ZNF234	5	0.43175	0.596529	0.22436843844153345	0.037467	0.01342
1334	SYCE3	5	0.28358	0.597915	0.22336055122023518	0.037796	0.013543
1335	BAX	5	0.48163	0.597915	0.22336055122023518	0.037796	0.013543
1336	MYO6	5	0.5579	0.598185	0.22316448147338197	0.037897	0.013569
1337	tRNA-Ile-AAT-10-1	10	0.11959	0.598185	0.22316448147338197	0.037886	0.0076711
1338	SLMO2	5	0.91253	0.598185	0.22316448147338197	0.037897	0.013575
1339	PLCD1	4	1.0675	0.598915	0.22263480974823385	0.037971	0.014863
1340	PHF2	5	0.35553	0.600453	0.2215209809996084	0.038378	0.0137
1341	DEFA1B	5	0.40379	0.600453	0.2215209809996084	0.038378	0.013722
1342	TBC1D21	5	0.10057	0.600453	0.2215209809996084	0.038332	0.013697
1343	CLPP	5	0.89632	0.600453	0.2215209809996084	0.038332	0.013692
1344	TELO2	5	0.5644	0.600453	0.2215209809996084	0.038332	0.013688
1345	CYorf17	5	0.2251	0.600453	0.2215209809996084	0.038379	0.013744
1346	C4orf17	5	0.73182	0.600453	0.2215209809996084	0.03828	0.013677
1347	TMED6	5	0.29857	0.600453	0.2215209809996084	0.038379	0.013744
1348	MARC2	5	0.1419	0.600453	0.2215209809996084	0.038379	0.013744
1349	TRPV4	5	0.31499	0.600453	0.2215209809996084	0.03828	0.01368
1350	DEFA3	5	0.40379	0.600453	0.2215209809996084	0.038378	0.013722
1351	LRRC23	5	-0.12937	0.916815	0.03771828983137861	0.52128	0.53811
1352	POU2AF1	5	0.39067	0.602674	0.21991754405572045	0.038634	0.013882
1353	MTR	5	0.3436	0.602674	0.21991754405572045	0.038634	0.013881
1354	FBXO43	5	0.43024	0.602674	0.21991754405572045	0.038584	0.013876
1355	PIP4K2C	4	0.84987	0.602893	0.21975975856128838	0.038705	0.015085
1356	DDX1	5	-0.31114	0.58631	0.2318726985019116	0.12265	0.10643
1357	MT1HL1	5	0.34136	0.606425	0.217222903124278	0.039032	0.013998
1358	tRNA-Gln-TTG-1-1	9	0.40941	0.606425	0.217222903124278	0.039045	0.0087709
1359	UFD1L	5	0.51293	0.606425	0.217222903124278	0.039032	0.013986
1360	RPS6KB2	5	0.49574	0.606425	0.217222903124278	0.039032	0.01399
1361	TCF15	5	0.66364	0.607613	0.21637294289373532	0.03915	0.014013
1362	NKX3-2	4	0.22363	0.607744	0.21627932006957806	0.039216	0.01536
1363	SF3A1	4	0.049761	0.607744	0.21627932006957806	0.039216	0.01536
1364	SNRPB	4	-0.52949	0.171311	0.766214749784503	0.0089719	0.011738
1365	TVP23A	5	0.53761	0.607914	0.2161578548838024	0.039292	0.014037
1366	BCL2L2-PABPN1	5	0.42019	0.607914	0.2161578548838024	0.039343	0.014055
1367	BCL2L2	5	0.21724	0.607914	0.2161578548838024	0.039343	0.014055
1368	XKR6	5	0.47776	0.607914	0.2161578548838024	0.039344	0.014066
1369	OR7A5	5	0.68375	0.608148	0.21599071717204152	0.039442	0.014103
1370	GABRR1	5	0.64258	0.608517	0.21572728447900624	0.039494	0.01413
1371	ARIH2	5	0.36479	0.608857	0.2154846965353071	0.039545	0.014156
1372	U2AF1	5	-0.33526	0.638985	0.19450933666740583	0.16217	0.14367
1373	FOXM1	5	0.54956	0.609043	0.2153520439788377	0.039613	0.014186
1374	SAT2	5	0.67562	0.610935	0.21400499375577683	0.040199	0.014411
1375	LDHD	5	0.39959	0.610935	0.21400499375577683	0.040262	0.014446
1376	DYNLRB1	5	1.0149	0.610935	0.21400499375577683	0.040597	0.01467
1377	FAM71E2	5	0.39336	0.610935	0.21400499375577683	0.040093	0.014392
1378	C14orf79	5	0.50294	0.610935	0.21400499375577683	0.04032	0.014516
1379	ATP8B4	5	0.98058	0.610935	0.21400499375577683	0.04032	0.014584
1380	BIRC6	5	0.57249	0.610935	0.21400499375577683	0.04032	0.014527
1381	EPB41	5	0.27186	0.610935	0.21400499375577683	0.04032	0.014552
1382	CYP2J2	5	0.067191	0.610935	0.21400499375577683	0.040549	0.014656
1383	JRK	5	0.19526	0.610935	0.21400499375577683	0.040199	0.014411
1384	MYC	5	0.40825	0.610935	0.21400499375577683	0.0402	0.014428
1385	JAK1	5	0.79178	0.610935	0.21400499375577683	0.040597	0.014735
1386	WWTR1	5	0.45329	0.610935	0.21400499375577683	0.040597	0.0147
1387	RUVBL2	5	0.62641	0.610935	0.21400499375577683	0.040425	0.014616
1388	HDHD2	5	0.071633	0.610935	0.21400499375577683	0.04032	0.014489
1389	C4orf21	4	0.45524	0.610935	0.21400499375577683	0.040283	0.016001
1390	ZC3H14	5	0.58079	0.610935	0.21400499375577683	0.039938	0.01433
1391	KRTAP19-1	5	0.72196	0.610935	0.21400499375577683	0.039774	0.014252
1392	SAMD9L	5	0.5219	0.610935	0.21400499375577683	0.04032	0.014556
1393	OOSP1	5	0.65652	0.610935	0.21400499375577683	0.040042	0.014386
1394	ORC5	5	0.56933	0.610935	0.21400499375577683	0.040262	0.01446
1395	MCMBP	5	0.34798	0.610935	0.21400499375577683	0.040001	0.014356
1396	ARG1	5	0.99483	0.610935	0.21400499375577683	0.040597	0.014745
1397	CALY	5	0.57037	0.610935	0.21400499375577683	0.040262	0.01447
1398	STC2	5	0.31688	0.610935	0.21400499375577683	0.040376	0.0146
1399	SWSAP1	4	0.705	0.610935	0.21400499375577683	0.040592	0.016228
1400	A2M	5	0.49218	0.610935	0.21400499375577683	0.040597	0.014705
1401	IL13	5	0.13495	0.610935	0.21400499375577683	0.039938	0.014331
1402	DIRAS3	5	-0.36008	0.545236	0.26341547696577833	0.097256	0.086273
1403	CCDC91	5	0.37383	0.611875	0.213337290852787	0.040804	0.014796
1404	CCDC53	5	0.26643	0.611875	0.213337290852787	0.04086	0.014834
1405	C19orf59	5	0.76961	0.611875	0.213337290852787	0.040861	0.014845
1406	SF3B5	5	0.076676	0.611875	0.213337290852787	0.04086	0.014834
1407	PAGR1	5	0.01974	0.611875	0.213337290852787	0.040805	0.014807
1408	GYPA	5	0.27536	0.611875	0.213337290852787	0.04086	0.014834
1409	ENST00000323433.4	5	0.0	0.611955	0.21328051244630605	0.041349	0.015034
1410	SNX29	5	0.0	0.611955	0.21328051244630605	0.041349	0.015034
1411	NYAP2	4	0.48132	0.611955	0.21328051244630605	0.041278	0.016522
1412	BCAS2	3	1.1367	0.611955	0.21328051244630605	0.041108	0.016801
1413	DDB1	4	0.60194	0.611955	0.21328051244630605	0.041277	0.016517
1414	CD1B	4	0.81144	0.611955	0.21328051244630605	0.041075	0.016381
1415	KLF11	5	0.35022	0.611955	0.21328051244630605	0.041167	0.014954
1416	FSD2	4	0.70774	0.611955	0.21328051244630605	0.041383	0.016606
1417	SERINC5	5	0.30507	0.611955	0.21328051244630605	0.041349	0.015034
1418	RPA1	5	0.23152	0.611955	0.21328051244630605	0.040972	0.014858
1419	TRIP11	5	0.74408	0.611955	0.21328051244630605	0.041288	0.015027
1420	ENST00000566717.2	5	0.0	0.611955	0.21328051244630605	0.041349	0.015034
1421	PLA2G12B	4	-0.092108	0.422097	0.3745877345266526	0.046352	0.04123
1422	CTBP1	5	0.48809	0.611955	0.21328051244630605	0.041219	0.015018
1423	COG2	5	0.7176	0.611955	0.21328051244630605	0.041167	0.014957
1424	ANKRD18A	5	0.0	0.611955	0.21328051244630605	0.041349	0.015034
1425	ERAP2	5	-0.022615	0.991037	0.003910130988121724	0.8482	0.88067
1426	ZNF148	5	0.82014	0.611955	0.21328051244630605	0.040972	0.014864
1427	ZNF574	5	0.12284	0.612432	0.21294212519072706	0.041679	0.015211
1428	C3orf35	5	1.1572	0.612432	0.21294212519072706	0.041572	0.015099
1429	SLC16A4	5	0.32328	0.612432	0.21294212519072706	0.041679	0.01519
1430	SPRY4	5	0.60585	0.612432	0.21294212519072706	0.041679	0.015189
1431	PEMT	5	0.83091	0.612432	0.21294212519072706	0.041679	0.015204
1432	ZNF488	4	0.25572	0.612432	0.21294212519072706	0.041703	0.016765
1433	SPO11	5	0.37493	0.612432	0.21294212519072706	0.041679	0.015153
1434	SMG7	5	0.56368	0.612432	0.21294212519072706	0.041514	0.015087
1435	RAG1	5	0.6291	0.612432	0.21294212519072706	0.041679	0.015152
1436	COG4	5	0.44557	0.612432	0.21294212519072706	0.041572	0.015102
1437	AGBL3	5	0.5274	0.612435	0.21293999780310752	0.04174	0.015244
1438	CDC20	4	0.24283	0.612435	0.21293999780310752	0.041761	0.016801
1439	LOC100507003	5	-0.06835	0.76012	0.11911784031934988	0.26399	0.2447
1440	PAPPA2	5	0.30205	0.612899	0.2126110872379311	0.041849	0.015323
1441	IGFL1	5	0.37713	0.615646	0.2106689378987051	0.042066	0.015395
1442	SFR1	5	0.46142	0.616026	0.21040095761116184	0.042121	0.015441
1443	PPBP	5	-0.79211	0.214795	0.6679758323657925	0.013175	0.01375
1444	KCNG3	5	0.20344	0.621706	0.20641494129467608	0.042626	0.015568
1445	NFKBIL1	5	0.12327	0.622816	0.20564023903510822	0.043177	0.015701
1446	ELAVL2	4	0.61532	0.622816	0.20564023903510822	0.043213	0.017134
1447	OR5B12	5	0.3843	0.622816	0.20564023903510822	0.042799	0.015603
1448	ABLIM2	5	0.49841	0.622816	0.20564023903510822	0.043233	0.015755
1449	GGT7	5	0.42528	0.622816	0.20564023903510822	0.042874	0.01563
1450	THAP6	5	0.58155	0.622816	0.20564023903510822	0.043177	0.015701
1451	TNFRSF1A	5	0.1478	0.622816	0.20564023903510822	0.043177	0.015725
1452	NFATC2	5	0.71467	0.622816	0.20564023903510822	0.043075	0.015663
1453	FBXL2	5	0.31043	0.622816	0.20564023903510822	0.043177	0.015719
1454	PTDSS2	5	0.79968	0.622816	0.20564023903510822	0.043177	0.015715
1455	STAP2	5	0.48156	0.622816	0.20564023903510822	0.043177	0.015694
1456	SDHA	5	0.49816	0.622816	0.20564023903510822	0.043129	0.015673
1457	GPN1	5	0.93319	0.622816	0.20564023903510822	0.042799	0.015593
1458	FAP	4	0.60041	0.622816	0.20564023903510822	0.042877	0.017121
1459	CDC25A	5	0.20432	0.622816	0.20564023903510822	0.043286	0.015771
1460	SLC45A1	5	-0.21924	0.519527	0.2843918770840796	0.084844	0.077158
1461	GCK	5	0.96106	0.622816	0.20564023903510822	0.043286	0.015781
1462	AKR1B15	5	0.45862	0.622816	0.20564023903510822	0.042747	0.015588
1463	PPOX	5	0.52624	0.622816	0.20564023903510822	0.043233	0.015749
1464	USF1	5	0.85377	0.622816	0.20564023903510822	0.043177	0.015701
1465	SLC27A6	5	0.43697	0.623572	0.20511339399394396	0.043398	0.015812
1466	ZEB1	5	1.0171	0.623572	0.20511339399394396	0.043397	0.015797
1467	OR52B2	4	-0.1996	0.818375	0.08704764606994699	0.33063	0.30229
1468	RPS3	5	0.55552	0.624245	0.20464492752063684	0.043589	0.015837
1469	SRA1	5	0.4932	0.624245	0.20464492752063684	0.043536	0.015821
1470	BOLA1	5	0.41774	0.624245	0.20464492752063684	0.043589	0.015849
1471	PDP1	5	0.43969	0.624245	0.20464492752063684	0.043589	0.01584
1472	SPRR2A	5	0.65607	0.624263	0.2046324048925483	0.043709	0.015899
1473	PDGFC	5	0.52869	0.624263	0.2046324048925483	0.043709	0.015904
1474	PIK3C2B	5	0.74761	0.624263	0.2046324048925483	0.043647	0.015874
1475	SYBU	5	0.39651	0.624263	0.2046324048925483	0.043709	0.015919
1476	DNAH10	5	0.33668	0.624659	0.20435699838902438	0.043884	0.015968
1477	TOP3B	5	0.32219	0.624659	0.20435699838902438	0.043826	0.015943
1478	GEMIN8	5	0.33842	0.624659	0.20435699838902438	0.043826	0.015936
1479	PCDHA6	5	0.37063	0.624659	0.20435699838902438	0.043883	0.015962
1480	ERMAP	5	0.042187	0.624869	0.20421102032041227	0.043957	0.01599
1481	IL7R	5	0.81451	0.624869	0.20421102032041227	0.043956	0.015981
1482	CLIC2	4	0.50795	0.627284	0.20253578977866982	0.044265	0.017796
1483	ASCL2	5	0.46957	0.627284	0.20253578977866982	0.04443	0.01613
1484	FERD3L	5	0.062039	0.627284	0.20253578977866982	0.044429	0.016101
1485	ZNF366	5	0.016133	0.627284	0.20253578977866982	0.044429	0.016088
1486	NAV2	5	0.56272	0.627284	0.20253578977866982	0.044429	0.016104
1487	CSNK1G2	5	0.53156	0.627284	0.20253578977866982	0.044379	0.016054
1488	ACTR8	5	0.43705	0.627284	0.20253578977866982	0.044379	0.016051
1489	KRTAP19-3	5	0.10126	0.627284	0.20253578977866982	0.044429	0.016101
1490	FAM194B	5	-0.18904	0.639855	0.19391843200764378	0.16335	0.14603
1491	C4orf32	5	0.28665	0.627284	0.20253578977866982	0.04443	0.016125
1492	HELLS	5	0.3696	0.627284	0.20253578977866982	0.04448	0.016156
1493	MARCH1	4	0.64495	0.627284	0.20253578977866982	0.044451	0.01788
1494	ANGPTL6	4	0.493	0.628172	0.20192142565241905	0.045296	0.018328
1495	SARM1	5	0.041475	0.628172	0.20192142565241905	0.044825	0.016257
1496	SELK	4	0.5087	0.628172	0.20192142565241905	0.045296	0.018314
1497	SPRR1B	5	0.11144	0.628172	0.20192142565241905	0.045309	0.016479
1498	SMIM21	5	0.21432	0.628172	0.20192142565241905	0.045309	0.016479
1499	STPG2	5	0.51941	0.628172	0.20192142565241905	0.044825	0.016281
1500	PYCR1	5	0.61083	0.628172	0.20192142565241905	0.044763	0.016252
1501	PXDN	5	0.38718	0.628172	0.20192142565241905	0.044825	0.016283
1502	ERC1	5	0.56337	0.628172	0.20192142565241905	0.045209	0.016435
1503	ZNF415	5	0.41639	0.628172	0.20192142565241905	0.045209	0.016416
1504	GNG5	5	-0.7548	0.192096	0.7164816783242202	0.010962	0.011949
1505	CIAPIN1	5	0.2586	0.628172	0.20192142565241905	0.044899	0.016354
1506	BAHD1	5	0.39459	0.628172	0.20192142565241905	0.045209	0.016425
1507	OR2C3	5	0.16663	0.628172	0.20192142565241905	0.045309	0.016479
1508	CTXN2	5	0.57321	0.628172	0.20192142565241905	0.04502	0.016394
1509	ABCC6	5	0.49811	0.628172	0.20192142565241905	0.044706	0.016212
1510	GCSAML	5	0.74627	0.628172	0.20192142565241905	0.045209	0.016425
1511	FAM167B	5	0.40055	0.628172	0.20192142565241905	0.044763	0.016253
1512	UBA1	5	-0.056861	0.914688	0.03872701848571052	0.50797	0.511
1513	KATNAL1	5	0.099354	0.628172	0.20192142565241905	0.045309	0.016479
1514	CHST12	5	0.79196	0.628172	0.20192142565241905	0.04521	0.016441
1515	ABCB10	5	0.60991	0.628172	0.20192142565241905	0.044899	0.016338
1516	DYNAP	5	-0.11245	0.834737	0.07845033582223249	0.35491	0.32863
1517	CCNT1	5	0.43723	0.628172	0.20192142565241905	0.044899	0.016336
1518	EXOC1	5	0.75182	0.628172	0.20192142565241905	0.044825	0.016258
1519	TSPAN14	5	0.54306	0.628832	0.20146536603065732	0.045387	0.016484
1520	HIST1H2BO	5	0.27753	0.62915	0.20124579906040346	0.045439	0.016493
1521	HMG20B	4	0.36492	0.629867	0.20075114461620142	0.04552	0.018498
1522	tRNA-Cys-GCA-1-1	10	0.25014	0.630595	0.20024947710384253	0.045603	0.0095287
1523	SEMA4C	5	0.39931	0.631844	0.19939013422093185	0.045752	0.016566
1524	CDH20	5	-0.17683	0.969543	0.013432924853870246	0.68877	0.74052
1525	CLEC4D	5	0.73259	0.632684	0.1988131483124222	0.045932	0.016662
1526	CYP21A2	5	0.69304	0.632684	0.1988131483124222	0.045874	0.016656
1527	RANBP2	5	0.45377	0.632684	0.1988131483124222	0.045873	0.016649
1528	CCDC42B	5	0.31062	0.632684	0.1988131483124222	0.045932	0.016665
1529	CCPG1	5	0.36019	0.633405	0.198318512697863	0.046052	0.01669
1530	RBM8A	3	-0.5249	0.405654	0.3918442372521021	0.043033	0.046657
1531	DUS3L	5	0.51398	0.633405	0.198318512697863	0.046053	0.016718
1532	LCTL	5	0.42128	0.635052	0.197190711891586	0.046223	0.016742
1533	FOXE1	5	0.14097	0.637284	0.195666985017606	0.046415	0.01679
1534	PTPRR	3	0.94507	0.638027	0.19516094243416882	0.046499	0.018679
1535	BLID	5	0.42761	0.639168	0.19438497613978303	0.046643	0.016849
1536	PIF1	5	0.52404	0.639168	0.19438497613978303	0.046643	0.016851
1537	BCO2	5	0.16311	0.639551	0.1941248176662748	0.046761	0.016923
1538	LAGE3	5	0.5447	0.639551	0.1941248176662748	0.046707	0.016896
1539	ALDH8A1	4	-0.22998	0.359393	0.44443038602220136	0.031758	0.029781
1540	CPLX2	5	0.042182	0.640599	0.19341374362227645	0.046927	0.016967
1541	CLIC4	5	0.42963	0.640599	0.19341374362227645	0.046867	0.016958
1542	CDCA8	5	0.13175	0.641524	0.1927870916310714	0.047356	0.017145
1543	CYP17A1	5	0.70943	0.641524	0.1927870916310714	0.047417	0.017192
1544	SRY	5	0.58415	0.641524	0.1927870916310714	0.047062	0.017001
1545	HIST1H4L	5	0.48645	0.641524	0.1927870916310714	0.047193	0.01705
1546	TAS2R8	5	0.032146	0.641524	0.1927870916310714	0.047416	0.017171
1547	ANKFN1	5	0.10769	0.641524	0.1927870916310714	0.047141	0.017012
1548	OR4D1	5	0.4062	0.641524	0.1927870916310714	0.047356	0.017145
1549	C11orf45	4	0.14603	0.641524	0.1927870916310714	0.047256	0.019146
1550	CYP7B1	5	0.13241	0.641524	0.1927870916310714	0.047193	0.017082
1551	HAS1	5	0.42485	0.641524	0.1927870916310714	0.047141	0.017012
1552	SPPL2A	5	0.43006	0.641524	0.1927870916310714	0.047417	0.017178
1553	TLR3	5	0.50296	0.641524	0.1927870916310714	0.047307	0.017138
1554	SAMD3	5	0.51797	0.641524	0.1927870916310714	0.047356	0.017145
1555	TNFRSF10C	5	0.43486	0.642537	0.1921018587621713	0.047522	0.017221
1556	PRG3	5	0.1983	0.643059	0.19174917917696413	0.04759	0.017246
1557	RBBP9	5	-0.24983	0.617471	0.2093834345634006	0.14533	0.12425
1558	FHIT	5	0.55883	0.643843	0.19122002168721702	0.047739	0.017328
1559	RPS4Y1	5	-0.33024	0.427153	0.3694165391339339	0.049003	0.045406
1560	CDK1	5	0.65276	0.644588	0.19071778381017654	0.047855	0.01737
1561	CCDC28B	5	0.49374	0.644588	0.19071778381017654	0.047855	0.017367
1562	RNASEH2A	4	0.52048	0.644652	0.19067466562137597	0.048017	0.019194
1563	PNMA1	5	0.35256	0.644652	0.19067466562137597	0.048071	0.017455
1564	HBM	5	0.4967	0.644652	0.19067466562137597	0.047918	0.017395
1565	NEU2	5	0.88313	0.644652	0.19067466562137597	0.047987	0.017418
1566	ELL2	5	0.72391	0.644652	0.19067466562137597	0.047987	0.01744
1567	PRR11	5	0.20739	0.644652	0.19067466562137597	0.048071	0.017456
1568	HNRNPA2B1	5	0.36742	0.644652	0.19067466562137597	0.047987	0.01743
1569	OR10A2	4	0.59117	0.64877	0.18790924069530962	0.048413	0.019305
1570	GCNT2	5	0.5173	0.64877	0.18790924069530962	0.048439	0.017515
1571	FAM98A	5	0.43939	0.649089	0.18769575072064054	0.048555	0.017556
1572	NIPSNAP1	5	0.49354	0.649089	0.18769575072064054	0.048554	0.017544
1573	OR5B3	5	0.52273	0.650162	0.18697841729541914	0.048731	0.0176
1574	MAGEC1	4	0.4607	0.650162	0.18697841729541914	0.048762	0.0196
1575	CDK8	4	0.86993	0.650162	0.18697841729541914	0.048762	0.019518
1576	KLF9	5	0.81827	0.650162	0.18697841729541914	0.048666	0.017576
1577	C9orf84	5	0.57127	0.650162	0.18697841729541914	0.048787	0.017606
1578	TBRG1	5	0.34592	0.650576	0.1867019620498904	0.04891	0.017641
1579	MEOX2	4	0.84135	0.650576	0.1867019620498904	0.04889	0.019646
1580	S100A11	5	-0.28618	0.672678	0.17219277572858513	0.18592	0.1706
1581	BUB1B	5	0.30718	0.651665	0.18597560371677235	0.049022	0.01768
1582	NLGN4Y	3	0.7715	0.653789	0.1845623906988882	0.049213	0.020114
1583	DNAJB1	5	0.28476	0.654295	0.18422639848614975	0.049282	0.017717
1584	LRRC56	5	0.25908	0.654757	0.1839198498403054	0.049347	0.017728
1585	SLC9A7	5	0.46248	0.656022	0.18308159611459407	0.049535	0.017816
1586	ZNF214	5	0.20052	0.656022	0.18308159611459407	0.049477	0.01777
1587	AASDH	5	0.43613	0.656022	0.18308159611459407	0.049535	0.017811
1588	ROPN1B	5	0.75108	0.659261	0.18094261511898652	0.04981	0.017885
1589	TGM1	5	0.5495	0.661146	0.1797026252453719	0.050015	0.017961
1590	FAM227B	5	0.66182	0.661146	0.1797026252453719	0.050015	0.017943
1591	IRAK1BP1	5	0.3168	0.661995	0.17914529074249036	0.050141	0.017999
1592	HIST1H3F	5	0.55698	0.661995	0.17914529074249036	0.050141	0.017996
1593	MYH13	5	0.25388	0.662407	0.17887508678279238	0.050204	0.01802
1594	PIK3R2	5	0.95135	0.664389	0.17757756658615795	0.050541	0.018121
1595	GYS2	4	0.99936	0.664389	0.17757756658615795	0.050465	0.02011
1596	HNF1B	4	0.35033	0.664389	0.17757756658615795	0.050539	0.020352
1597	HHIP	5	-0.16551	0.633176	0.19847555506221165	0.15899	0.1398
1598	MAN2A2	5	-0.16796	0.608337	0.21585576826968736	0.13495	0.11538
1599	APC	5	0.39259	0.667926	0.17527165065601058	0.050865	0.018211
1600	C7orf10	5	0.34549	0.668259	0.17505518352688118	0.051054	0.01827
1601	UMPS	5	-0.34702	0.65457	0.1840439029892409	0.17518	0.15983
1602	ARF4	5	0.13737	0.668259	0.17505518352688118	0.051055	0.018321
1603	DLG1	5	0.63425	0.668259	0.17505518352688118	0.051055	0.018302
1604	STAR	5	0.39909	0.668259	0.17505518352688118	0.051055	0.018296
1605	DOCK10	5	0.12968	0.669349	0.17434738110635722	0.051232	0.01837
1606	HTR3C	4	-0.2783	0.927115	0.032866392319629546	0.54046	0.59033
1607	USP30	5	0.0060379	0.669349	0.17434738110635722	0.051175	0.018335
1608	ARHGAP23	5	0.50915	0.669855	0.17401919657539647	0.051302	0.018383
1609	ACVR2A	5	0.45333	0.670992	0.17328265773945337	0.051578	0.018537
1610	ALPK2	5	0.74969	0.670992	0.17328265773945337	0.051458	0.018421
1611	TPRG1	5	0.33163	0.670992	0.17328265773945337	0.051578	0.018487
1612	PRSS51	5	0.72491	0.670992	0.17328265773945337	0.051578	0.018534
1613	COLGALT1	5	0.55288	0.670992	0.17328265773945337	0.051578	0.018502
1614	MOB3A	5	0.45892	0.670992	0.17328265773945337	0.051518	0.018461
1615	NAA60	5	0.16824	0.671283	0.17309435102702292	0.051632	0.018568
1616	LRG1	5	0.31973	0.672443	0.17234452297554004	0.051753	0.018596
1617	IZUMO3	5	-0.081149	0.971919	0.012369927788601437	0.70433	0.7585
1618	TOR1B	5	0.57581	0.673138	0.17189589195033425	0.052133	0.01869
1619	MAOB	5	0.29798	0.673138	0.17189589195033425	0.052133	0.018741
1620	PPP2R2B	5	0.31862	0.673138	0.17189589195033425	0.052185	0.018762
1621	NR1I2	5	0.078246	0.673138	0.17189589195033425	0.052185	0.018764
1622	DNAAF2	5	0.34745	0.673138	0.17189589195033425	0.052186	0.01881
1623	BAIAP3	5	0.41931	0.673138	0.17189589195033425	0.052133	0.018681
1624	TGDS	5	0.31728	0.673138	0.17189589195033425	0.051878	0.018626
1625	IGSF22	5	0.35282	0.673138	0.17189589195033425	0.052185	0.018755
1626	KCP	5	0.28646	0.673138	0.17189589195033425	0.052133	0.018702
1627	HGC6.3	5	0.5718	0.673138	0.17189589195033425	0.052133	0.018693
1628	CGGBP1	5	0.3166	0.67436	0.1711081980133168	0.052344	0.01883
1629	SLC12A6	4	-0.94361	0.148924	0.8270353074348589	0.0071914	0.0090922
1630	MYF6	5	0.31884	0.674472	0.1710360748992671	0.052416	0.018853
1631	KRT3	5	0.43474	0.674472	0.1710360748992671	0.052415	0.018837
1632	ZFC3H1	5	0.57059	0.676226	0.16990813519779785	0.052615	0.018896
1633	NFIX	5	0.78338	0.676226	0.16990813519779785	0.052615	0.018903
1634	PIK3C2A	4	1.2523	0.676266	0.16988244664765306	0.05265	0.021233
1635	TCOF1	4	-0.057226	0.637552	0.19548438753390662	0.16079	0.15782
1636	LRRTM3	5	0.30717	0.680212	0.16735571070407174	0.053181	0.019062
1637	MCPH1	5	0.35497	0.680212	0.16735571070407174	0.05304	0.019004
1638	ACTA1	5	0.39193	0.680212	0.16735571070407174	0.053118	0.019052
1639	GPR171	5	0.07009	0.680212	0.16735571070407174	0.053118	0.019037
1640	FOXO6	5	0.38817	0.680212	0.16735571070407174	0.053117	0.019028
1641	RBMXL2	5	0.40632	0.680212	0.16735571070407174	0.053181	0.019061
1642	LOC100130301	5	-0.023041	0.931327	0.030897806278368654	0.56099	0.597
1643	ETNPPL	5	0.76913	0.681641	0.16644429509253167	0.053389	0.019133
1644	FAM134C	5	0.036241	0.681641	0.16644429509253167	0.053388	0.019109
1645	CES2	5	0.36561	0.681654	0.16643601247099357	0.053453	0.019137
1646	PLAU	5	0.32286	0.681654	0.16643601247099357	0.053454	0.019152
1647	FGF11	5	0.31752	0.682242	0.16606154818459626	0.053532	0.019174
1648	COMMD5	5	0.59385	0.682621	0.16582035531341147	0.053594	0.019197
1649	CYB561D2	5	0.84189	0.682675	0.16578600100191418	0.053662	0.019233
1650	SRGAP1	5	0.36048	0.682675	0.16578600100191418	0.053661	0.019213
1651	TCEAL6	5	0.56155	0.683059	0.1655417820171844	0.053724	0.019259
1652	JAK2	5	-0.079921	0.688112	0.16234086841673714	0.20441	0.19315
1653	ANKRD13B	5	0.26576	0.683926	0.16499088589718497	0.053889	0.019284
1654	MAT2B	4	-0.14977	0.570797	0.2435183181202315	0.11168	0.11169
1655	METTL2A	5	0.49574	0.685375	0.1640717411084627	0.054035	0.019291
1656	LGR6	5	-0.047457	0.763463	0.11721200547750193	0.27037	0.25268
1657	MTBP	5	0.63013	0.686177	0.16356384317359213	0.054195	0.019468
1658	FER1L6	5	-0.15772	0.693904	0.15870060901797492	0.21219	0.20231
1659	PRNP	5	0.1009	0.68745	0.16275888369953215	0.05465	0.019664
1660	PLA1A	5	0.57132	0.68745	0.16275888369953215	0.05465	0.019629
1661	TDRD6	5	0.044568	0.68745	0.16275888369953215	0.05449	0.01954
1662	PRPF6	5	0.66229	0.68745	0.16275888369953215	0.054567	0.019555
1663	COL28A1	5	-0.2469	0.594876	0.2255735521337335	0.12899	0.11183
1664	PCDHA2	5	0.54752	0.68745	0.16275888369953215	0.05465	0.019686
1665	KRTCAP3	5	0.44298	0.68745	0.16275888369953215	0.05465	0.019673
1666	PRPF31	5	0.51031	0.68745	0.16275888369953215	0.054567	0.01956
1667	NANOG	2	-0.50826	0.4254	0.37120251443328983	0.047607	0.050616
1668	RIOK3	5	-0.069416	0.971919	0.012369927788601437	0.71914	0.77665
1669	LRRC39	5	0.66175	0.68745	0.16275888369953215	0.05465	0.01964
1670	TAGLN2	5	0.47503	0.687766	0.16255929751278506	0.054739	0.019723
1671	NCALD	5	0.55013	0.687766	0.16255929751278506	0.05474	0.019739
1672	UPK3BL	5	0.43131	0.689309	0.16158605107955437	0.054895	0.019777
1673	MED22	5	0.50874	0.695428	0.1577478273129758	0.055415	0.019853
1674	IGFBP6	5	0.58205	0.696566	0.1570377276566368	0.05561	0.019928
1675	GABRD	5	0.28526	0.696566	0.1570377276566368	0.05561	0.019904
1676	FAM57B	5	0.55147	0.696566	0.1570377276566368	0.055669	0.019952
1677	SLC24A3	5	-1.6263	0.067104	1.17325159121475	0.0021157	0.0027449
1678	ZRANB2	5	-0.18853	0.356984	0.4473512485024525	0.031194	0.026662
1679	IGF1R	5	0.38647	0.697262	0.15660400271420813	0.055757	0.019977
1680	KANK2	5	0.50021	0.698432	0.1558758708130143	0.055884	0.020048
1681	SYNPO2	5	0.46299	0.701338	0.1540726294553953	0.056163	0.020112
1682	INSC	5	-0.033559	0.802856	0.09536234265842138	0.31373	0.29294
1683	TAF1D	4	0.76227	0.701338	0.1540726294553953	0.056515	0.022974
1684	GTF2E1	5	0.17707	0.701338	0.1540726294553953	0.056547	0.020227
1685	GSTA1	5	-0.49116	0.593759	0.22638979442692714	0.12723	0.11007
1686	MS4A5	4	0.7172	0.701338	0.1540726294553953	0.056584	0.023009
1687	C1orf127	5	0.40752	0.701338	0.1540726294553953	0.056547	0.020227
1688	TGS1	4	0.66906	0.701338	0.1540726294553953	0.056584	0.023021
1689	LINGO2	5	0.062881	0.701338	0.1540726294553953	0.056547	0.020227
1690	BTN3A3	5	0.50003	0.701338	0.1540726294553953	0.056547	0.020227
1691	SERPINB8	5	0.68503	0.701338	0.1540726294553953	0.056229	0.020126
1692	SLC12A7	5	0.69189	0.701338	0.1540726294553953	0.05661	0.020342
1693	LUC7L2	5	0.51893	0.701338	0.1540726294553953	0.05661	0.020351
1694	C7orf55-LUC7L2	5	0.51893	0.701338	0.1540726294553953	0.05661	0.020351
1695	ALPL	5	0.26212	0.701338	0.1540726294553953	0.056547	0.020227
1696	CD207	5	0.61039	0.702484	0.15336356294009656	0.056735	0.020424
1697	MED7	5	0.45259	0.704637	0.15203455605409544	0.056975	0.020491
1698	SNRPG	5	0.12703	0.704637	0.15203455605409544	0.056975	0.020491
1699	CWC25	5	0.15724	0.704876	0.15188727627424292	0.057292	0.020559
1700	ZSCAN5D	5	0.58403	0.704876	0.15188727627424292	0.05749	0.020733
1701	FAM47E	5	0.2136	0.704876	0.15188727627424292	0.057421	0.020691
1702	MIER2	5	0.48873	0.704876	0.15188727627424292	0.057363	0.020608
1703	MFSD12	5	0.31242	0.704876	0.15188727627424292	0.057227	0.020534
1704	LCP1	5	0.56897	0.704876	0.15188727627424292	0.05742	0.02067
1705	FBXO45	5	-0.23984	0.616372	0.21015709824967851	0.14205	0.12105
1706	SPRED1	5	0.66293	0.704876	0.15188727627424292	0.057421	0.020714
1707	MANSC1	5	0.15831	0.704876	0.15188727627424292	0.05742	0.020647
1708	LSM3	5	0.61342	0.704876	0.15188727627424292	0.057491	0.020736
1709	TTC31	5	0.20067	0.704876	0.15188727627424292	0.05749	0.020736
1710	CFHR2	5	0.48616	0.704876	0.15188727627424292	0.057226	0.020512
1711	C14orf180	5	0.27871	0.704876	0.15188727627424292	0.057293	0.020588
1712	PPA1	5	0.5292	0.704876	0.15188727627424292	0.05742	0.020668
1713	ZNF384	5	0.45235	0.70558	0.1514537379849948	0.057834	0.020799
1714	GSDMA	5	0.11058	0.70558	0.1514537379849948	0.058328	0.021079
1715	LANCL2	4	0.55815	0.70558	0.1514537379849948	0.057731	0.023353
1716	TUBA8	5	0.62937	0.70558	0.1514537379849948	0.057899	0.02085
1717	KRTAP12-2	5	0.40925	0.70558	0.1514537379849948	0.0584	0.021147
1718	PDZD3	4	-0.14143	0.299454	0.52366988138984	0.023792	0.02308
1719	SYN1	5	0.61027	0.70558	0.1514537379849948	0.058399	0.021112
1720	XKR3	5	0.20342	0.70558	0.1514537379849948	0.058399	0.02109
1721	CPA5	5	-0.19189	0.86367	0.06365216557156889	0.41455	0.3832
1722	CDADC1	4	0.52713	0.70558	0.1514537379849948	0.058076	0.023706
1723	ZBTB32	5	0.67725	0.70558	0.1514537379849948	0.058327	0.020998
1724	PTK7	5	0.33691	0.70558	0.1514537379849948	0.057899	0.020846
1725	FITM2	5	0.31248	0.70558	0.1514537379849948	0.057899	0.020847
1726	RASSF3	5	0.51857	0.70558	0.1514537379849948	0.058022	0.020903
1727	TRPA1	5	0.47045	0.70558	0.1514537379849948	0.058327	0.021001
1728	DGKQ	4	0.18113	0.70558	0.1514537379849948	0.058476	0.023876
1729	RAD54L	5	0.58133	0.70558	0.1514537379849948	0.057963	0.020869
1730	INHBC	4	-0.25347	0.708051	0.14993545951238452	0.22549	0.21458
1731	C1orf186	5	0.8025	0.70558	0.1514537379849948	0.058328	0.021046
1732	CDCA5	4	0.68539	0.70558	0.1514537379849948	0.058283	0.023823
1733	SLC4A5	4	-0.0093092	0.503138	0.2983128809110106	0.072676	0.06172
1734	EIF4A3	5	-0.56243	0.37835	0.422106261696414	0.036759	0.033801
1735	LIPG	5	0.44232	0.70558	0.1514537379849948	0.057834	0.020789
1736	tRNA-Leu-CTA-chr5-1	10	0.33123	0.70558	0.1514537379849948	0.057996	0.012654
1737	JAM3	5	0.55675	0.70558	0.1514537379849948	0.05809	0.020937
1738	SMIM20	5	0.18977	0.70558	0.1514537379849948	0.058213	0.020993
1739	NCAPD2	5	0.40132	0.70558	0.1514537379849948	0.058089	0.020921
1740	DDIT4	5	0.44376	0.706716	0.15075507617777684	0.058603	0.021189
1741	MBNL1	5	0.56447	0.710624	0.14836012911300964	0.058994	0.021342
1742	XYLT1	5	0.54759	0.710624	0.14836012911300964	0.058993	0.021312
1743	tRNA-Thr-AGT-3-1	10	0.36642	0.714239	0.14615643946616852	0.059327	0.01305
1744	WDR35	5	0.48899	0.714957	0.14572007739373083	0.05942	0.021355
1745	CEACAM7	5	0.38125	0.719685	0.14285754898002992	0.059847	0.021372
1746	POU5F1	5	0.064146	0.720441	0.14240157962946115	0.060079	0.02144
1747	SNRPF	4	-0.059245	0.955957	0.019561642329254555	0.61025	0.66492
1748	PNPLA3	5	0.21866	0.720441	0.14240157962946115	0.060079	0.021447
1749	TFAP2E	5	0.31642	0.720441	0.14240157962946115	0.060079	0.021465
1750	PSMB5	5	1.0531	0.720441	0.14240157962946115	0.060079	0.021473
1751	HHLA2	5	0.80042	0.720793	0.14218943967069028	0.060142	0.021504
1752	KLHL18	5	0.33812	0.724011	0.14025483545615405	0.060445	0.021561
1753	ADAP1	5	-0.19947	0.580042	0.23654055866491674	0.11718	0.10183
1754	HNRNPL	5	0.051111	0.7264	0.13882416448697127	0.060712	0.021613
1755	RNF43	5	0.5126	0.726718	0.1386340826801946	0.061417	0.021798
1756	BPIFC	3	0.98565	0.726718	0.1386340826801946	0.061489	0.025596
1757	LAMB2	5	0.3836	0.726718	0.1386340826801946	0.061486	0.021878
1758	OPN5	4	0.46797	0.726718	0.1386340826801946	0.061152	0.024671
1759	AVPR2	5	0.59247	0.726718	0.1386340826801946	0.061417	0.021822
1760	RPAP1	5	0.61507	0.726718	0.1386340826801946	0.061275	0.021764
1761	NUDT12	4	0.90274	0.726718	0.1386340826801946	0.061395	0.024807
1762	SRR	4	-0.41688	0.263277	0.5795870794027924	0.018924	0.019236
1763	LACTB2	5	0.45124	0.726718	0.1386340826801946	0.061417	0.021776
1764	SULT1A1	5	0.63907	0.726718	0.1386340826801946	0.061417	0.021854
1765	CFL2	5	0.33798	0.726718	0.1386340826801946	0.061417	0.021843
1766	SERPINA12	5	0.3129	0.726718	0.1386340826801946	0.061417	0.021803
1767	MOSPD2	5	0.33822	0.726718	0.1386340826801946	0.061417	0.021806
1768	GRM8	5	0.32465	0.726718	0.1386340826801946	0.060892	0.021689
1769	SLC23A2	5	0.69247	0.726718	0.1386340826801946	0.061274	0.021741
1770	MSR1	5	0.61239	0.726718	0.1386340826801946	0.061275	0.021756
1771	KLK1	4	0.45978	0.726718	0.1386340826801946	0.061471	0.024985
1772	FABP2	5	0.087043	0.726718	0.1386340826801946	0.061275	0.021761
1773	CELA3B	4	-0.59584	0.491589	0.30839784363088313	0.067637	0.057462
1774	SEC31B	5	0.52266	0.726718	0.1386340826801946	0.061274	0.021748
1775	C1QTNF9	4	0.55122	0.726718	0.1386340826801946	0.061471	0.024877
1776	HAVCR1	5	-0.39553	0.482097	0.31686557104240165	0.061501	0.054221
1777	POLB	5	0.093386	0.727443	0.1382010308716692	0.061619	0.021947
1778	DFNB59	4	0.40215	0.72946	0.13699851769178922	0.061858	0.025207
1779	RNASE2	4	0.58383	0.72946	0.13699851769178922	0.061858	0.025237
1780	CNBD2	5	0.060336	0.729533	0.13695505826846727	0.061898	0.022019
1781	ZNF678	5	0.54938	0.732031	0.13547052707840168	0.062179	0.02208
1782	ANKZF1	5	0.33521	0.732031	0.13547052707840168	0.062179	0.02209
1783	ITFG1	5	0.078722	0.734378	0.13408034191263338	0.062757	0.022184
1784	IQCF2	5	0.54908	0.734378	0.13408034191263338	0.062758	0.022214
1785	tRNA-Tyr-GTA-5-5	10	0.35293	0.734378	0.13408034191263338	0.06251	0.014186
1786	MKL2	4	0.15071	0.734378	0.13408034191263338	0.062669	0.025749
1787	ABI3BP	5	0.47128	0.734378	0.13408034191263338	0.062493	0.022141
1788	CYP2A6	4	-0.33182	0.372146	0.42928664464809674	0.034213	0.031132
1789	PDPK1	5	0.4253	0.734378	0.13408034191263338	0.062757	0.022185
1790	ABCA7	4	-1.4604	0.158882	0.7989253019334316	0.0079493	0.010398
1791	OTOP1	4	0.34237	0.734378	0.13408034191263338	0.062669	0.025682
1792	FAM47E-STBD1	5	-0.37781	0.525802	0.27917776629486746	0.087923	0.079179
1793	TP53INP2	4	-0.7016	0.532253	0.27388188201782415	0.091344	0.086261
1794	OR14I1	5	0.78852	0.73544	0.13345275289134884	0.062917	0.02224
1795	PRRG1	5	0.25677	0.73544	0.13345275289134884	0.062917	0.02223
1796	GPR179	5	0.49728	0.737212	0.1324076041483421	0.063207	0.022356
1797	SPAG1	5	0.63502	0.737212	0.1324076041483421	0.063207	0.022364
1798	OLA1	5	0.98185	0.737212	0.1324076041483421	0.063207	0.022332
1799	CNDP1	5	0.75307	0.737212	0.1324076041483421	0.063207	0.022346
1800	FAM208B	5	0.50878	0.737303	0.1323539989996615	0.064633	0.02302
1801	FST	5	0.71227	0.737303	0.1323539989996615	0.064483	0.022863
1802	ABLIM1	5	0.65463	0.737303	0.1323539989996615	0.063734	0.022507
1803	AHNAK2	5	0.59844	0.737303	0.1323539989996615	0.06384	0.02257
1804	GKN1	4	0.24892	0.737303	0.1323539989996615	0.063395	0.026327
1805	RAD17	5	0.58731	0.737303	0.1323539989996615	0.064483	0.022866
1806	GORAB	5	0.29633	0.737303	0.1323539989996615	0.063735	0.022511
1807	ATP6V1E2	5	-0.26672	0.517744	0.28588492533067617	0.083237	0.075721
1808	GTF3C2	5	-0.39895	0.725372	0.1394392125826983	0.2401	0.22838
1809	PHF15	5	0.25934	0.737303	0.1323539989996615	0.064483	0.022827
1810	BEND5	5	0.83299	0.737303	0.1323539989996615	0.064044	0.022623
1811	NAA15	5	0.37609	0.737303	0.1323539989996615	0.064483	0.022868
1812	CNIH3	5	0.73696	0.737303	0.1323539989996615	0.064305	0.022722
1813	GJB4	5	0.93705	0.737303	0.1323539989996615	0.064633	0.022972
1814	MBOAT4	5	-0.5842	0.190894	0.7192077217259875	0.010786	0.011774
1815	AP1G2	5	0.3512	0.737303	0.1323539989996615	0.064633	0.022975
1816	OR51M1	4	0.19293	0.737303	0.1323539989996615	0.064004	0.026684
1817	PGLS	5	0.50789	0.737303	0.1323539989996615	0.064633	0.022984
1818	SP4	5	0.49901	0.737303	0.1323539989996615	0.063583	0.022439
1819	C9orf135	5	0.47062	0.737303	0.1323539989996615	0.064483	0.022874
1820	SIN3A	5	0.35077	0.737303	0.1323539989996615	0.064044	0.022659
1821	OR13H1	5	-0.017317	0.991037	0.003910130988121724	0.85603	0.88935
1822	PNLIPRP1	5	0.47482	0.737303	0.1323539989996615	0.064483	0.022815
1823	PSMD3	5	0.36805	0.737303	0.1323539989996615	0.064306	0.022793
1824	TMEM229A	5	0.41544	0.737303	0.1323539989996615	0.063583	0.022427
1825	MMD2	5	0.36051	0.737303	0.1323539989996615	0.064579	0.02293
1826	ATOH1	5	0.34911	0.737303	0.1323539989996615	0.064483	0.022815
1827	M6PR	5	0.49356	0.737303	0.1323539989996615	0.06458	0.022948
1828	SLC2A13	5	0.65833	0.737303	0.1323539989996615	0.06384	0.022542
1829	PRSS27	5	0.32644	0.737303	0.1323539989996615	0.064483	0.022824
1830	TRIM46	5	0.42481	0.737303	0.1323539989996615	0.063365	0.022396
1831	SLC13A3	5	0.68112	0.737303	0.1323539989996615	0.064483	0.022923
1832	NLRC5	5	0.53289	0.737303	0.1323539989996615	0.06384	0.022533
1833	KCTD8	5	0.42343	0.737303	0.1323539989996615	0.064634	0.023079
1834	KIAA2022	5	0.071809	0.737303	0.1323539989996615	0.064483	0.022815
1835	PTPRK	4	0.65742	0.737303	0.1323539989996615	0.064531	0.027024
1836	SIRT5	5	0.44614	0.737303	0.1323539989996615	0.064634	0.023076
1837	YWHAQ	4	0.35692	0.737303	0.1323539989996615	0.063395	0.026321
1838	SNX6	5	0.18217	0.737303	0.1323539989996615	0.064483	0.022815
1839	PHLPP1	5	0.33963	0.737303	0.1323539989996615	0.063365	0.022383
1840	BLMH	5	0.37447	0.737303	0.1323539989996615	0.06384	0.022582
1841	LOC100505841	5	0.31298	0.738035	0.1319230420435748	0.06501	0.023185
1842	DUSP9	5	0.54605	0.738035	0.1319230420435748	0.064931	0.023143
1843	RBMS2	5	-0.83024	0.182162	0.7395422141441457	0.010138	0.011341
1844	PODN	5	0.38831	0.738035	0.1319230420435748	0.06486	0.023127
1845	CYP2F1	5	0.42623	0.738035	0.1319230420435748	0.06501	0.023199
1846	HOMER2	5	0.5918	0.738035	0.1319230420435748	0.064861	0.023143
1847	FRMD7	5	0.44811	0.738035	0.1319230420435748	0.06501	0.023188
1848	HINT1	5	-0.13915	0.956881	0.019142068761089665	0.62978	0.6784
1849	SLC25A29	5	0.34102	0.738035	0.1319230420435748	0.065009	0.023176
1850	TM4SF20	5	0.7061	0.738949	0.13138553424778354	0.06516	0.023218
1851	KCNB1	5	0.55339	0.738949	0.13138553424778354	0.065159	0.023215
1852	CDKL5	5	0.34967	0.739954	0.1307952777921549	0.065283	0.023243
1853	ZSWIM5	5	0.28538	0.740846	0.13027205963343844	0.065431	0.023302
1854	UQCRC2	5	0.35905	0.740846	0.13027205963343844	0.065431	0.023299
1855	TGIF2-C20orf24	5	0.26083	0.740864	0.1302615079051318	0.065502	0.023338
1856	SLC6A7	5	-0.045077	0.961769	0.01692922533448259	0.65088	0.70145
1857	CDC42EP1	5	0.42767	0.741779	0.1297254658486279	0.065653	0.023431
1858	PI4KA	5	0.39553	0.741779	0.1297254658486279	0.065653	0.023432
1859	DCHS1	5	0.40553	0.744002	0.12842589699740575	0.065959	0.023501
1860	SPSB4	5	0.6139	0.744002	0.12842589699740575	0.065959	0.023484
1861	TRAF7	5	0.32584	0.744002	0.12842589699740575	0.06596	0.023521
1862	tRNA-Met-CAT-3-2	10	0.33776	0.744002	0.12842589699740575	0.065989	0.015363
1863	OR4C46	5	0.55721	0.745175	0.12774172374918905	0.066373	0.023605
1864	PHGDH	4	0.99148	0.745175	0.12774172374918905	0.066288	0.027528
1865	NPTX2	4	0.2904	0.745175	0.12774172374918905	0.066373	0.027587
1866	FAM149A	5	0.45763	0.745175	0.12774172374918905	0.066373	0.023618
1867	FUK	5	0.64051	0.745175	0.12774172374918905	0.066199	0.023566
1868	KIAA0895	5	0.32114	0.745175	0.12774172374918905	0.066373	0.023617
1869	SLC2A4	5	0.68811	0.745175	0.12774172374918905	0.066199	0.023566
1870	NIT2	5	0.38961	0.745175	0.12774172374918905	0.066373	0.023603
1871	NFXL1	4	0.46066	0.745596	0.1274964305663436	0.066445	0.027617
1872	GOLIM4	5	0.5818	0.746634	0.1268922371847284	0.066608	0.023684
1873	ZNF726	5	0.15727	0.746634	0.1268922371847284	0.066608	0.02366
1874	LIG3	5	0.33993	0.748186	0.12599042254737228	0.066817	0.023762
1875	OR6K2	5	0.78333	0.748186	0.12599042254737228	0.066817	0.023762
1876	IKZF3	4	0.43314	0.749108	0.12545556491363377	0.067064	0.027996
1877	ABAT	5	0.51778	0.749108	0.12545556491363377	0.066997	0.023786
1878	MTRNR2L2	4	-0.15609	0.959254	0.0180663811582562	0.63707	0.69489
1879	H6PD	5	0.44318	0.749108	0.12545556491363377	0.067251	0.02387
1880	HSPA8	4	-0.59374	0.575241	0.2401501674110158	0.11458	0.11494
1881	KYNU	4	-0.67714	0.324606	0.48864345695954403	0.026491	0.024814
1882	NMUR1	5	0.49833	0.749108	0.12545556491363377	0.067177	0.023815
1883	FBXL4	5	0.46534	0.749108	0.12545556491363377	0.06725	0.023836
1884	RPH3A	5	0.35502	0.749108	0.12545556491363377	0.066997	0.023793
1885	BHLHE40	5	0.68727	0.749108	0.12545556491363377	0.067251	0.023868
1886	PLCXD2	4	0.47395	0.750755	0.12450176673447114	0.067434	0.028204
1887	NXF2B	5	0.40078	0.758426	0.12008678713758023	0.068194	0.023932
1888	NXF2	5	0.40078	0.758426	0.12008678713758023	0.068194	0.023932
1889	GPR110	5	0.51547	0.759501	0.1194716499852686	0.068433	0.023989
1890	C7	5	-0.38724	0.61701	0.2097077972153396	0.14447	0.12322
1891	B4GALT1	5	0.48774	0.759501	0.1194716499852686	0.068433	0.024025
1892	ITLN2	5	0.18165	0.759501	0.1194716499852686	0.068433	0.023992
1893	PDIA6	5	0.49106	0.759564	0.11943562709964409	0.068573	0.024066
1894	KRTAP4-6	4	0.12211	0.759564	0.11943562709964409	0.068545	0.028712
1895	tRNA-Ala-AGC-12-3	10	0.23659	0.759564	0.11943562709964409	0.068581	0.016291
1896	ZNF25	5	0.12048	0.760213	0.11906470802942737	0.068676	0.024087
1897	C22orf29	5	0.37958	0.765031	0.11632096634159282	0.069147	0.024222
1898	PCDHA4	5	0.5246	0.7654	0.11611154211151951	0.069216	0.024228
1899	TICAM1	5	0.22884	0.766118	0.11570433375895481	0.069497	0.024294
1900	FANCB	5	0.37089	0.766118	0.11570433375895481	0.069388	0.024256
1901	GRPEL2	5	0.2773	0.766118	0.11570433375895481	0.069497	0.024294
1902	NXPE1	5	0.076333	0.766118	0.11570433375895481	0.069497	0.024294
1903	CRYGB	5	0.14595	0.766118	0.11570433375895481	0.069497	0.024294
1904	TMEM81	5	0.014932	0.766118	0.11570433375895481	0.069497	0.024294
1905	DHCR24	5	0.28128	0.76736	0.11500084291726413	0.069645	0.024305
1906	FAM156B	4	-0.33039	0.375118	0.42583209577165776	0.035395	0.03219
1907	USP39	5	0.079483	0.767771	0.11476829594071684	0.069791	0.024366
1908	CLDN11	5	0.17201	0.767771	0.11476829594071684	0.069791	0.024406
1909	ZNF80	4	0.53719	0.769327	0.11388902546522378	0.069968	0.029524
1910	GRM7	5	0.50715	0.77037	0.11330063799169994	0.070099	0.024422
1911	ZNF365	5	0.37823	0.770769	0.11307576080391729	0.070172	0.024484
1912	ARID3C	5	0.49929	0.77078	0.11306956283122747	0.070426	0.024595
1913	NMNAT1	5	0.22247	0.77078	0.11306956283122747	0.070351	0.024537
1914	P2RY13	5	0.0058968	0.77078	0.11306956283122747	0.070426	0.024581
1915	LAMB3	5	0.094998	0.77078	0.11306956283122747	0.070426	0.024582
1916	SYNPO	5	0.59009	0.77078	0.11306956283122747	0.070351	0.02454
1917	ARHGAP20	5	0.45383	0.77078	0.11306956283122747	0.070352	0.024561
1918	KAT5	5	0.58964	0.77078	0.11306956283122747	0.070351	0.024549
1919	WIPI2	5	0.38143	0.770782	0.11306843593660529	0.070534	0.02463
1920	FAM101A	5	-0.046714	0.610133	0.21457548487432432	0.13775	0.1176
1921	FOLR3	5	0.55603	0.770782	0.11306843593660529	0.070535	0.024686
1922	ZNF263	4	0.41567	0.773858	0.11133872339226579	0.070853	0.029786
1923	CLECL1	5	0.17294	0.779975	0.1079193172275292	0.071486	0.024742
1924	NRBF2	5	0.44387	0.779975	0.1079193172275292	0.071485	0.024721
1925	ACTR2	5	0.53469	0.780941	0.1073817757799716	0.071721	0.024823
1926	NRXN1	5	-0.019672	0.778028	0.10900477315597087	0.28833	0.27269
1927	CD81	5	0.29061	0.780941	0.1073817757799716	0.071721	0.024831
1928	EMCN	5	0.4527	0.780941	0.1073817757799716	0.07166	0.024799
1929	OR10H3	5	0.53355	0.782252	0.10665331781059183	0.071878	0.02488
1930	ALLC	5	0.6003	0.78254	0.10649345399201342	0.071941	0.02489
1931	ALOX15B	5	0.76444	0.7842	0.10557316203581206	0.072167	0.024954
1932	TLCD1	5	0.37609	0.7842	0.10557316203581206	0.072167	0.024931
1933	SERAC1	5	0.6429	0.78501	0.10512481087620326	0.072316	0.025028
1934	S100P	5	-0.39205	0.283714	0.5471192332110884	0.021773	0.020544
1935	IQCC	5	0.36159	0.787512	0.10374281976810625	0.07262	0.025075
1936	CLDN22	5	0.34487	0.787512	0.10374281976810625	0.07262	0.025066
1937	RNF220	5	0.39225	0.787897	0.10353055313910854	0.072693	0.02511
1938	MED14	5	0.34834	0.788902	0.1029769429282755	0.072859	0.025164
1939	ZNF789	5	0.34507	0.788902	0.1029769429282755	0.072859	0.025146
1940	CCDC17	5	0.56698	0.790313	0.10220087421435005	0.07384	0.025428
1941	SETD8	5	0.30695	0.790313	0.10220087421435005	0.074295	0.025643
1942	FCN3	5	0.2963	0.790313	0.10220087421435005	0.073375	0.025309
1943	NRXN3	5	0.42084	0.790313	0.10220087421435005	0.074126	0.025577
1944	DUXA	5	0.068007	0.790313	0.10220087421435005	0.074364	0.025728
1945	ADH7	3	-1.7859	0.307907	0.5115804376742086	0.024535	0.022617
1946	RGPD8	5	0.31299	0.790313	0.10220087421435005	0.074364	0.025728
1947	C17orf51	4	0.43047	0.790313	0.10220087421435005	0.074083	0.030672
1948	ADCK5	5	0.24799	0.790313	0.10220087421435005	0.074016	0.025507
1949	DHFRL1	4	0.47281	0.790313	0.10220087421435005	0.073357	0.030467
1950	ELTD1	5	0.37466	0.790313	0.10220087421435005	0.073376	0.025329
1951	TSPYL4	5	0.53011	0.790313	0.10220087421435005	0.074017	0.025569
1952	RNF165	4	0.38971	0.790313	0.10220087421435005	0.073565	0.030613
1953	CSN1S1	5	0.5731	0.790313	0.10220087421435005	0.073376	0.025324
1954	TNFSF11	5	0.60962	0.790313	0.10220087421435005	0.074017	0.025574
1955	SH3GL3	5	-0.20888	0.934849	0.029258532189205315	0.57515	0.61765
1956	ZNF154	5	-0.13592	0.984294	0.006875162232330553	0.78031	0.82537
1957	ACSL5	5	0.5376	0.790313	0.10220087421435005	0.074364	0.025728
1958	AP1M2	5	0.38245	0.790313	0.10220087421435005	0.07384	0.025431
1959	NLRP6	5	0.25714	0.790313	0.10220087421435005	0.074017	0.025547
1960	CFH	5	0.23453	0.790313	0.10220087421435005	0.073375	0.0253
1961	VCP	5	-0.72278	0.486727	0.3127145616550532	0.065452	0.058844
1962	MIXL1	5	0.27426	0.790313	0.10220087421435005	0.074016	0.025499
1963	DCAF15	5	0.20423	0.790313	0.10220087421435005	0.073298	0.025291
1964	ENST00000360301.4	5	0.0	0.790313	0.10220087421435005	0.074547	0.02579
1965	ENST00000420765.1	5	0.0	0.790313	0.10220087421435005	0.074547	0.02579
1966	HOXA13	5	0.12888	0.790313	0.10220087421435005	0.074364	0.025728
1967	PPIP5K1	5	0.0	0.790313	0.10220087421435005	0.074547	0.02579
1968	ENST00000360135.4	5	0.0	0.790313	0.10220087421435005	0.074547	0.02579
1969	GUCY2C	5	0.51129	0.790313	0.10220087421435005	0.074547	0.025853
1970	UBE2F	5	0.28506	0.790313	0.10220087421435005	0.073483	0.025347
1971	OR2L13	5	0.10917	0.790313	0.10220087421435005	0.074364	0.025728
1972	LOC730159	5	0.44566	0.790313	0.10220087421435005	0.073298	0.025287
1973	NRIP2	5	0.51102	0.790313	0.10220087421435005	0.074363	0.025694
1974	OR8K5	5	-0.14876	0.979854	0.008838630142200142	0.76595	0.81448
1975	PRKAG3	5	0.29776	0.790313	0.10220087421435005	0.074363	0.0257
1976	IRF5	5	0.34069	0.790313	0.10220087421435005	0.073483	0.025373
1977	SLCO1A2	3	0.58659	0.790313	0.10220087421435005	0.074134	0.031322
1978	ALDH4A1	5	0.16734	0.790313	0.10220087421435005	0.074296	0.025658
1979	POLR2D	5	0.84809	0.790313	0.10220087421435005	0.074017	0.025565
1980	IPO5	5	0.55077	0.791511	0.1015430451653587	0.074697	0.025886
1981	GRHL2	5	0.31162	0.792726	0.1008768974880004	0.074849	0.02592
1982	CYP2B6	5	0.83675	0.795534	0.09934125448774418	0.075152	0.025961
1983	ENPP2	5	0.57185	0.795563	0.09932542322167227	0.075379	0.02608
1984	SLC35B1	5	0.63805	0.795563	0.09932542322167227	0.075378	0.026022
1985	DUSP4	5	0.62684	0.795563	0.09932542322167227	0.075379	0.026087
1986	CELF1	5	0.47927	0.795563	0.09932542322167227	0.075378	0.026059
1987	EVL	5	-0.16019	0.605294	0.2180336310268272	0.13314	0.11401
1988	TNS1	5	-1.0826	0.050403	1.297543613461797	0.0013695	0.0014951
1989	GTF2E2	5	0.16225	0.796589	0.09876569500462822	0.07555	0.02615
1990	ATP5E	5	0.36467	0.796589	0.09876569500462822	0.075551	0.026166
1991	KLHL3	5	0.62244	0.79808	0.09795357253757021	0.075729	0.02624
1992	EME2	5	0.51692	0.806226	0.09354320038483431	0.076805	0.026345
1993	OR10H2	5	0.33667	0.806226	0.09354320038483431	0.076614	0.026265
1994	MAVS	5	0.40237	0.806226	0.09354320038483431	0.076805	0.026359
1995	PLD3	5	0.38718	0.806226	0.09354320038483431	0.076805	0.026323
1996	CARD17	5	0.35524	0.806226	0.09354320038483431	0.076805	0.026378
1997	CHMP4B	5	0.39003	0.806226	0.09354320038483431	0.076726	0.026296
1998	TMEM59L	5	0.23254	0.806226	0.09354320038483431	0.076726	0.026301
[truncated: 17,685 more rows]
