# Supplementary material for: Impairment of lipid homeostasis causes lysosomal accumulation of endogenous protein aggregates through ESCRT disruption
Source: eLife. 2024 Dec 23;12:RP86194. doi: 10.7554/eLife.86194 (PMC11666243; doi:10.7554/eLife.86194)
Supplement: Figure 4—source data 1. — Depicted in Figure 4A–B. [file elife-86194-fig4-data1.csv]

Gene	Protein	Log2FoldChange	Pval	Qval
MTOR	sp|P42345|MTOR_HUMAN	-0.00488123	0.979911564	0.999985668
TUBA1B	sp|P68363|TBA1B_HUMAN	0.666699	0.003841874	0.158370569
TRIM28	sp|Q13263|TIF1B_HUMAN	-0.172151	0.522488203	0.999985668
SARS2	sp|Q9NP81|SYSM_HUMAN	-0.366405	0.283421955	0.999985668
XPO7	sp|Q9UIA9|XPO7_HUMAN	0.124243	0.745963392	0.999985668
ASMTL	sp|O95671|ASML_HUMAN	0.382682	0.412552207	0.999985668
ACAA2	sp|P42765|THIM_HUMAN	-0.125423	0.790036869	0.999985668
POLR2H	sp|P52434|RPAB3_HUMAN	-0.484609	0.591337143	0.999985668
NOLC1	sp|Q14978|NOLC1_HUMAN	0.125172	0.724065674	0.999985668
ODF2	sp|Q5BJF6|ODFP2_HUMAN	-1.71285	0.001423664	0.092221765
IL27RA	sp|Q6UWB1|I27RA_HUMAN	0.20153	0.816303569	0.999985668
SLC35B2	sp|Q8TB61|S35B2_HUMAN	-0.146992	0.68442736	0.999985668
PGAP6	sp|Q9HCN3|PGAP6_HUMAN	0.317158	0.745030929	0.999985668
TBL2	sp|Q9Y4P3|TBL2_HUMAN	0.19017	0.487797024	0.999985668
SNX14	sp|Q9Y5W7|SNX14_HUMAN	0.183209	0.829739891	0.999985668
PSMD3	sp|O43242|PSMD3_HUMAN	-0.0778317	0.691412684	0.999985668
SRGAP2	sp|O75044|SRGP2_HUMAN	0.477576	0.175153425	0.999985668
SPI1	sp|P17947|SPI1_HUMAN	0.058117	0.685667758	0.999985668
NUP160	sp|Q12769|NU160_HUMAN	-0.0295706	0.914238511	0.999985668
PCSK7	sp|Q16549|PCSK7_HUMAN	-0.942045	0.455106111	0.999985668
DSTYK	sp|Q6XUX3|DUSTY_HUMAN	-0.398199	0.115469331	0.999985668
SPART	sp|Q8N0X7|SPART_HUMAN	0.897122	0.000122843	0.013192709
C18orf32	sp|Q8TCD1|CR032_HUMAN	0.226085	0.766575946	0.999985668
TUBA1C	sp|Q9BQE3|TBA1C_HUMAN	0.567344	0.151016418	0.999985668
MRPL35	sp|Q9NZE8|RM35_HUMAN	-0.25332	0.764516128	0.999985668
OPA1	sp|O60313|OPA1_HUMAN	0.00923474	0.961798373	0.999985668
STX2	sp|P32856|STX2_HUMAN	-0.117517	0.801711008	0.999985668
TESC	sp|Q96BS2|CHP3_HUMAN	0.143268	0.599221642	0.999985668
RBMX2	sp|Q9Y388|RBMX2_HUMAN	0.018982	0.954699004	0.999985668
NDUFS7	sp|O75251|NDUS7_HUMAN	-0.219133	0.629085836	0.999985668
MAGEB1	sp|P43366|MAGB1_HUMAN	0.00673511	0.990151571	0.999985668
CORO2A	sp|Q92828|COR2A_HUMAN	0.275533	0.519910687	0.999985668
EMC7	sp|Q9NPA0|EMC7_HUMAN	-0.101679	0.672064464	0.999985668
BPNT2	sp|Q9NX62|IMPA3_HUMAN	-0.027675	0.918094069	0.999985668
TECR	sp|Q9NZ01|TECR_HUMAN	-0.0325888	0.903415746	0.999985668
FGFR3	sp|P22607|FGFR3_HUMAN	-0.21587	0.545970632	0.999985668
CC2D1B	sp|Q5T0F9|C2D1B_HUMAN	1.10496	0.001014709	0.075291398
PCSK9	sp|Q8NBP7|PCSK9_HUMAN	-0.0756069	0.922357936	0.999985668
PPP1R16A	sp|Q96I34|PP16A_HUMAN	-0.362667	0.735591542	0.999985668
SRRT	sp|Q9BXP5|SRRT_HUMAN	0.00788722	0.977666121	0.999985668
LAMP3	sp|Q9UQV4|LAMP3_HUMAN	-0.160587	0.814034379	0.999985668
KDM2A	sp|Q9Y2K7|KDM2A_HUMAN	0.179155	0.840852461	0.999985668
CEP290	sp|O15078|CE290_HUMAN	-0.252412	0.791452566	0.999985668
PRKCB	sp|P05771|KPCB_HUMAN	-0.0961159	0.766930206	0.999985668
CLTB	sp|P09497|CLCB_HUMAN	0.0698943	0.814516537	0.999985668
NF2	sp|P35240|MERL_HUMAN	-0.333286	0.78776246	0.999985668
CASP3	sp|P42574|CASP3_HUMAN	-0.322671	0.676328375	0.999985668
PSMA6	sp|P60900|PSA6_HUMAN	0.22566	0.585434659	0.999985668
PDAP1	sp|Q13442|HAP28_HUMAN	-0.313323	0.283825663	0.999985668
ASAH1	sp|Q13510|ASAH1_HUMAN	0.00543475	0.967747607	0.999985668
TSN	sp|Q15631|TSN_HUMAN	-0.067479	0.812038346	0.999985668
USP39	sp|Q53GS9|UBP39_HUMAN	-0.0107028	0.944614761	0.999985668
ZDHHC5	sp|Q9C0B5|ZDHC5_HUMAN	0.236021	0.491840689	0.999985668
TMEM126A	sp|Q9H061|T126A_HUMAN	0.157484	0.658277084	0.999985668
SMURF2	sp|Q9HAU4|SMUF2_HUMAN	0.593183	0.650263765	0.999985668
ABCD4	sp|O14678|ABCD4_HUMAN	0.131384	0.625546429	0.999985668
GNAI3	sp|P08754|GNAI3_HUMAN	0.0452978	0.865887792	0.999985668
SERPINB6	sp|P35237|SPB6_HUMAN	0.0943616	0.601824966	0.999985668
CBS	sp|P35520|CBS_HUMAN	0.370236	0.230320607	0.999985668
MARCKSL1	sp|P49006|MRP_HUMAN	-0.132724	0.693327391	0.999985668
NASP	sp|P49321|NASP_HUMAN	-0.110846	0.731706211	0.999985668
SRSF3	sp|P84103|SRSF3_HUMAN	0.00805914	0.970877913	0.999985668
PSME1	sp|Q06323|PSME1_HUMAN	-0.114859	0.611056413	0.999985668
TUBB2A	sp|Q13885|TBB2A_HUMAN	0.529115	0.029476344	0.646243494
PIGK	sp|Q92643|GPI8_HUMAN	-0.0700867	0.777440632	0.999985668
PDCD2L	sp|Q9BRP1|PDD2L_HUMAN	0.958665	0.138155913	0.999985668
ITSN2	sp|Q9NZM3|ITSN2_HUMAN	-0.0985234	0.822440005	0.999985668
PFDN2	sp|Q9UHV9|PFD2_HUMAN	0.0491115	0.823225669	0.999985668
CCDC9	sp|Q9Y3X0|CCDC9_HUMAN	0.0394372	0.914106588	0.999985668
DBI	sp|P07108|ACBP_HUMAN	-0.192276	0.535977883	0.999985668
CAPN1	sp|P07384|CAN1_HUMAN	0.244571	0.263422508	0.999985668
SPN	sp|P16150|LEUK_HUMAN	0.0592988	0.868635196	0.999985668
UBTF	sp|P17480|UBF1_HUMAN	-0.311813	0.397606432	0.999985668
NAA10	sp|P41227|NAA10_HUMAN	-1.50629	0.067244718	0.999985668
NAMPT	sp|P43490|NAMPT_HUMAN	1.34459	7.11574E-05	0.008799802
CAP1	sp|Q01518|CAP1_HUMAN	-0.000163853	0.999389826	0.999985668
SURF1	sp|Q15526|SURF1_HUMAN	0.116889	0.883682771	0.999985668
AAK1	sp|Q2M2I8|AAK1_HUMAN	0.0323764	0.972199984	0.999985668
EXOC8	sp|Q8IYI6|EXOC8_HUMAN	0.0348096	0.954794314	0.999985668
SMG8	sp|Q8ND04|SMG8_HUMAN	1.14728	0.086317155	0.999985668
ATP5MK	sp|Q96IX5|ATPMK_HUMAN	-0.694636	0.441232276	0.999985668
OPLAH	sp|O14841|OPLA_HUMAN	0.330802	0.337379783	0.999985668
VPS26C	sp|O14972|VP26C_HUMAN	1.03229	0.167498827	0.999985668
ABCD3	sp|P28288|ABCD3_HUMAN	-0.0592934	0.884362296	0.999985668
EIF4A3	sp|P38919|IF4A3_HUMAN	-0.345006	0.429459583	0.999985668
DAP	sp|P51397|DAP1_HUMAN	-0.0104603	0.972624532	0.999985668
ATP5MF	sp|P56134|ATPK_HUMAN	-0.0753833	0.919058682	0.999985668
IRAG2	sp|Q12912|IRAG2_HUMAN	0.778157	0.514475745	0.999985668
NFX1	sp|Q12986|NFX1_HUMAN	0.0143602	0.971851274	0.999985668
ADAM9	sp|Q13443|ADAM9_HUMAN	-0.0170529	0.951573174	0.999985668
PDCD11	sp|Q14690|RRP5_HUMAN	-0.655525	0.191125696	0.999985668
ARFGEF3	sp|Q5TH69|BIG3_HUMAN	-0.45511	0.196499634	0.999985668
QSOX2	sp|Q6ZRP7|QSOX2_HUMAN	-0.0343788	0.925352596	0.999985668
MEPCE	sp|Q7L2J0|MEPCE_HUMAN	0.367306	0.730059085	0.999985668
ARFGAP1	sp|Q8N6T3|ARFG1_HUMAN	0.154444	0.57272135	0.999985668
RAB2B	sp|Q8WUD1|RAB2B_HUMAN	0.0525463	0.702672101	0.999985668
EFHD2	sp|Q96C19|EFHD2_HUMAN	0.057792	0.853671136	0.999985668
NUDT22	sp|Q9BRQ3|NUD22_HUMAN	0.346932	0.804980082	0.999985668
DHRS4	sp|Q9BTZ2|DHRS4_HUMAN	-0.220806	0.712893752	0.999985668
OSBPL6	sp|Q9BZF3|OSBL6_HUMAN	0.250826	0.566241581	0.999985668
VPS11	sp|Q9H270|VPS11_HUMAN	0.0377189	0.855340419	0.999985668
PDS5B	sp|Q9NTI5|PDS5B_HUMAN	0.118305	0.725068096	0.999985668
TMEM184C	sp|Q9NVA4|T184C_HUMAN	0.309675	0.601650896	0.999985668
TMEM248	sp|Q9NWD8|TM248_HUMAN	0.499132	0.271139709	0.999985668
ADAM10	sp|O14672|ADA10_HUMAN	-0.00410173	0.985067455	0.999985668
XPO1	sp|O14980|XPO1_HUMAN	0.653964	0.002038313	0.106141579
ATP7B	sp|P35670|ATP7B_HUMAN	0.114179	0.798910061	0.999985668
CTSC	sp|P53634|CATC_HUMAN	0.0550161	0.68318077	0.999985668
CSNK1G2	sp|P78368|KC1G2_HUMAN	-0.210501	0.588491603	0.999985668
APOBR	sp|Q0VD83|APOBR_HUMAN	0.0537033	0.878277435	0.999985668
DAG1	sp|Q14118|DAG1_HUMAN	-0.160236	0.558073063	0.999985668
RBM23	sp|Q86U06|RBM23_HUMAN	-0.474989	0.176013118	0.999985668
NUP35	sp|Q8NFH5|NUP35_HUMAN	0.0332096	0.978935457	0.999985668
APIP	sp|Q96GX9|MTNB_HUMAN	-0.0377834	0.924768719	0.999985668
TWSG1	sp|Q9GZX9|TWSG1_HUMAN	-0.244236	0.638463887	0.999985668
PLCXD1	sp|Q9NUJ7|PLCX1_HUMAN	0.383103	0.450796303	0.999985668
ATP23	sp|Q9Y6H3|ATP23_HUMAN	-1.12824	0.267394979	0.999985668
PTCD1	sp|O75127|PTCD1_HUMAN	-0.58599	0.167443607	0.999985668
SLC25A11	sp|Q02978|M2OM_HUMAN	-0.376805	0.478823452	0.999985668
LAPTM5	sp|Q13571|LAPM5_HUMAN	-0.00688026	0.982388648	0.999985668
WIPF2	sp|Q8TF74|WIPF2_HUMAN	-0.0640041	0.953904893	0.999985668
TXNIP	sp|Q9H3M7|TXNIP_HUMAN	0.0971771	0.712438495	0.999985668
SUPT5H	sp|O00267|SPT5H_HUMAN	0.151021	0.866237165	0.999985668
LEPROT	sp|O15243|OBRG_HUMAN	-0.071986	0.762723512	0.999985668
CUTA	sp|O60888|CUTA_HUMAN	0.222165	0.494801739	0.999985668
DNAJC6	sp|O75061|AUXI_HUMAN	-0.00653623	0.991950265	0.999985668
S100A6	sp|P06703|S10A6_HUMAN	-0.744389	0.330842726	0.999985668
CD68	sp|P34810|CD68_HUMAN	-0.596251	0.511347082	0.999985668
ADAR	sp|P55265|DSRAD_HUMAN	0.294658	0.381721532	0.999985668
BNIP3	sp|Q12983|BNIP3_HUMAN	0.049471	0.959229843	0.999985668
RABEP1	sp|Q15276|RABE1_HUMAN	-0.680262	0.358378106	0.999985668
GPRIN1	sp|Q7Z2K8|GRIN1_HUMAN	0.274671	0.797497111	0.999985668
ARHGEF1	sp|Q92888|ARHG1_HUMAN	0.501902	0.057662221	0.952710622
UPF1	sp|Q92900|RENT1_HUMAN	-0.358658	0.117323112	0.999985668
CISD1	sp|Q9NZ45|CISD1_HUMAN	0.160544	0.625071475	0.999985668
ABT1	sp|Q9ULW3|ABT1_HUMAN	-0.988555	0.163649513	0.999985668
ATP11B	sp|Q9Y2G3|AT11B_HUMAN	-0.0211524	0.921617608	0.999985668
AP3D1	sp|O14617|AP3D1_HUMAN	0.164671	0.442094933	0.999985668
EMC8	sp|O43402|EMC8_HUMAN	-0.131225	0.688051123	0.999985668
ANXA2	sp|P07355|ANXA2_HUMAN	0.115485	0.578264547	0.999985668
BAG6	sp|P46379|BAG6_HUMAN	-0.0511522	0.805196649	0.999985668
WASHC5	sp|Q12768|WASC5_HUMAN	0.281973	0.431277083	0.999985668
GANAB	sp|Q14697|GANAB_HUMAN	0.0260918	0.888436996	0.999985668
HADH	sp|Q16836|HCDH_HUMAN	0.187109	0.471176144	0.999985668
TXNRD1	sp|Q16881|TRXR1_HUMAN	-0.0522554	0.799846088	0.999985668
PPP1R18	sp|Q6NYC8|PPR18_HUMAN	-0.239585	0.613298791	0.999985668
CNNM4	sp|Q6P4Q7|CNNM4_HUMAN	-0.0664684	0.841164379	0.999985668
CHST11	sp|Q9NPF2|CHSTB_HUMAN	0.22608	0.83334558	0.999985668
TOMM7	sp|Q9P0U1|TOM7_HUMAN	0.597534	0.466136237	0.999985668
HACL1	sp|Q9UJ83|HACL1_HUMAN	-0.0832435	0.701025357	0.999985668
RP2	sp|O75695|XRP2_HUMAN	-0.545734	0.4797217	0.999985668
APOC1	sp|P02654|APOC1_HUMAN	-0.0396367	0.886280635	0.999985668
LAMP2	sp|P13473|LAMP2_HUMAN	-0.0750276	0.721158409	0.999985668
YWHAQ	sp|P27348|1433T_HUMAN	0.420174	0.126450349	0.999985668
RRM2	sp|P31350|RIR2_HUMAN	-0.00623826	0.984665996	0.999985668
NMU	sp|P48645|NMU_HUMAN	0.279966	0.761071211	0.999985668
LMNB2	sp|Q03252|LMNB2_HUMAN	0.107448	0.588744295	0.999985668
ACVR2B	sp|Q13705|AVR2B_HUMAN	-0.13824	0.7530957	0.999985668
UBE2V2	sp|Q15819|UB2V2_HUMAN	-0.613411	0.61779128	0.999985668
RIC1	sp|Q4ADV7|RIC1_HUMAN	-0.541048	0.722210281	0.999985668
DRAM2	sp|Q6UX65|DRAM2_HUMAN	0.0828211	0.541089868	0.999985668
CHPF	sp|Q8IZ52|CHSS2_HUMAN	0.506849	0.619808975	0.999985668
HSD17B11	sp|Q8NBQ5|DHB11_HUMAN	0.13553	0.570727095	0.999985668
PDCD10	sp|Q9BUL8|PDC10_HUMAN	-0.335965	0.384147133	0.999985668
WDR18	sp|Q9BV38|WDR18_HUMAN	-0.290821	0.554331606	0.999985668
VAMP8	sp|Q9BV40|VAMP8_HUMAN	0.254208	0.24959633	0.999985668
NIBAN1	sp|Q9BZQ8|NIBA1_HUMAN	0.725348	0.016563321	0.441796814
COG4	sp|Q9H9E3|COG4_HUMAN	0.397218	0.240093168	0.999985668
HYPK	sp|Q9NX55|HYPK_HUMAN	0.805648	0.381882522	0.999985668
MTO1	sp|Q9Y2Z2|MTO1_HUMAN	0.36789	0.636053839	0.999985668
MAN2B1	sp|O00754|MA2B1_HUMAN	-0.0794578	0.548310472	0.999985668
UFL1	sp|O94874|UFL1_HUMAN	0.103596	0.658918669	0.999985668
HCCS	sp|P53701|CCHL_HUMAN	-0.173133	0.469189888	0.999985668
ATP6AP1	sp|Q15904|VAS1_HUMAN	-0.690588	0.074296531	0.999985668
KIF16B	sp|Q96L93|KI16B_HUMAN	0.0957508	0.767292533	0.999985668
NT5DC2	sp|Q9H857|NT5D2_HUMAN	1.16717	0.082351999	0.999985668
MTPAP	sp|Q9NVV4|PAPD1_HUMAN	0.0615018	0.863956266	0.999985668
FADS3	sp|Q9Y5Q0|FADS3_HUMAN	0.00143767	0.995130593	0.999985668
SPCS1	sp|Q9Y6A9|SPCS1_HUMAN	0.261392	0.769960822	0.999985668
H1-5	sp|P16401|H15_HUMAN	0.0302873	0.852362125	0.999985668
NUP62	sp|P37198|NUP62_HUMAN	-0.159029	0.493128159	0.999985668
DCTN1	sp|Q14203|DCTN1_HUMAN	0.124968	0.632292093	0.999985668
RNPS1	sp|Q15287|RNPS1_HUMAN	0.146396	0.770734821	0.999985668
ASTE1	sp|Q2TB18|ASTE1_HUMAN	-0.357572	0.299604963	0.999985668
FMNL3	sp|Q8IVF7|FMNL3_HUMAN	-0.0527017	0.874219584	0.999985668
CORO1B	sp|Q9BR76|COR1B_HUMAN	0.293123	0.339866304	0.999985668
TMEM243	sp|Q9BU79|TM243_HUMAN	0.544364	0.529971161	0.999985668
MFF	sp|Q9GZY8|MFF_HUMAN	-0.280783	0.549235963	0.999985668
ICAM1	sp|P05362|ICAM1_HUMAN	-0.119021	0.656709879	0.999985668
CTSB	sp|P07858|CATB_HUMAN	0.00408118	0.975337928	0.999985668
AARS1	sp|P49588|SYAC_HUMAN	0.841968	3.87452E-05	0.005647107
HK2	sp|P52789|HXK2_HUMAN	0.152957	0.498011608	0.999985668
RACK1	sp|P63244|RACK1_HUMAN	0.117543	0.564067125	0.999985668
ARL6IP4	sp|Q66PJ3|AR6P4_HUMAN	0.19235	0.820079462	0.999985668
UBXN4	sp|Q92575|UBXN4_HUMAN	0.155565	0.64970657	0.999985668
DOCK2	sp|Q92608|DOCK2_HUMAN	0.104396	0.813254576	0.999985668
ZFP91	sp|Q96JP5|ZFP91_HUMAN	-0.15284	0.492234024	0.999985668
ATP13A2	sp|Q9NQ11|AT132_HUMAN	0.0129926	0.92801709	0.999985668
ARMC1	sp|Q9NVT9|ARMC1_HUMAN	-0.240328	0.520694984	0.999985668
KIAA1522	sp|Q9P206|K1522_HUMAN	0.425578	0.634215418	0.999985668
BCAP29	sp|Q9UHQ4|BAP29_HUMAN	-0.0816973	0.799027503	0.999985668
RUVBL2	sp|Q9Y230|RUVB2_HUMAN	0.106724	0.607839942	0.999985668
AREG	sp|P15514|AREG_HUMAN	-0.382973	0.606686938	0.999985668
COMT	sp|P21964|COMT_HUMAN	-0.088568	0.67458438	0.999985668
RPL3	sp|P39023|RL3_HUMAN	-0.00180534	0.994667172	0.999985668
PAFAH1B1	sp|P43034|LIS1_HUMAN	-0.00240876	0.99330485	0.999985668
ODR4	sp|Q5SWX8|ODR4_HUMAN	0.310941	0.220873582	0.999985668
ASPM	sp|Q8IZT6|ASPM_HUMAN	-0.279266	0.781086244	0.999985668
ASH2L	sp|Q9UBL3|ASH2L_HUMAN	-0.00586266	0.988505996	0.999985668
PPIE	sp|Q9UNP9|PPIE_HUMAN	0.953615	0.107545633	0.999985668
C9	sp|P02748|CO9_HUMAN	-0.143345	0.884081599	0.999985668
EEF1G	sp|P26641|EF1G_HUMAN	0.267527	0.228724333	0.999985668
ARPC4	sp|P59998|ARPC4_HUMAN	0.0817969	0.783452658	0.999985668
UBE2N	sp|P61088|UBE2N_HUMAN	-0.0921992	0.70527824	0.999985668
CLPP	sp|Q16740|CLPP_HUMAN	-0.129089	0.666304714	0.999985668
ANO6	sp|Q4KMQ2|ANO6_HUMAN	0.12368	0.720831093	0.999985668
MIB1	sp|Q86YT6|MIB1_HUMAN	0.0370002	0.952618079	0.999985668
SERBP1	sp|Q8NC51|SERB1_HUMAN	0.00763856	0.967251251	0.999985668
TSPAN14	sp|Q8NG11|TSN14_HUMAN	-0.140824	0.569921794	0.999985668
HM13	sp|Q8TCT9|HM13_HUMAN	0.0365921	0.839547755	0.999985668
NUP210	sp|Q8TEM1|PO210_HUMAN	-0.81568	0.009741134	0.310574759
GTF2H4	sp|Q92759|TF2H4_HUMAN	-0.0157654	0.967442791	0.999985668
BSCL2	sp|Q96G97|BSCL2_HUMAN	0.193329	0.828852121	0.999985668
PACSIN2	sp|Q9UNF0|PACN2_HUMAN	1.07753	0.00017239	0.017588096
ARSB	sp|P15848|ARSB_HUMAN	-0.19566	0.260558918	0.999985668
SLC25A1	sp|P53007|TXTP_HUMAN	0.176798	0.455808201	0.999985668
RAB1A	sp|P62820|RAB1A_HUMAN	-0.0676831	0.738665428	0.999985668
LCLAT1	sp|Q6UWP7|LCLT1_HUMAN	0.214301	0.561986464	0.999985668
TAOK1	sp|Q7L7X3|TAOK1_HUMAN	0.749105	0.035293722	0.712894959
RAB6B	sp|Q9NRW1|RAB6B_HUMAN	-0.0577888	0.809127189	0.999985668
LRRC4B	sp|Q9NT99|LRC4B_HUMAN	0.330619	0.764401128	0.999985668
NCDN	sp|Q9UBB6|NCDN_HUMAN	0.729576	0.265490708	0.999985668
EI24	sp|O14681|EI24_HUMAN	0.33293	0.611614698	0.999985668
INPPL1	sp|O15357|SHIP2_HUMAN	-0.0438096	0.898585953	0.999985668
AP2A2	sp|O94973|AP2A2_HUMAN	-0.150043	0.604728155	0.999985668
BTF3	sp|P20290|BTF3_HUMAN	0.0084996	0.97542953	0.999985668
NDUFV3	sp|P56181|NDUV3_HUMAN	-0.0681264	0.949147861	0.999985668
AMPD2	sp|Q01433|AMPD2_HUMAN	-0.195308	0.575960059	0.999985668
KIF22	sp|Q14807|KIF22_HUMAN	0.100782	0.765642221	0.999985668
RUFY1	sp|Q96T51|RUFY1_HUMAN	-0.0291845	0.920915601	0.999985668
LUC7L	sp|Q9NQ29|LUC7L_HUMAN	-0.236269	0.69153755	0.999985668
ANAPC7	sp|Q9UJX3|APC7_HUMAN	0.00188147	0.994789504	0.999985668
PDHX	sp|O00330|ODPX_HUMAN	0.23395	0.491378732	0.999985668
DMD	sp|P11532|DMD_HUMAN	-0.154996	0.586053714	0.999985668
M6PR	sp|P20645|MPRD_HUMAN	0.032377	0.874500134	0.999985668
UBA1	sp|P22314|UBA1_HUMAN	0.952305	0.000253679	0.02403015
ARL1	sp|P40616|ARL1_HUMAN	-0.186506	0.699835169	0.999985668
IDH2	sp|P48735|IDHP_HUMAN	-0.08335	0.734252318	0.999985668
NCOA4	sp|Q13772|NCOA4_HUMAN	0.924308	0.06215028	0.9937642
CERS6	sp|Q6ZMG9|CERS6_HUMAN	0.23359	0.706249183	0.999985668
THAP5	sp|Q7Z6K1|THAP5_HUMAN	-0.0458029	0.482439037	0.999985668
SPPL3	sp|Q8TCT6|SPPL3_HUMAN	0.617972	0.492799438	0.999985668
IP6K1	sp|Q92551|IP6K1_HUMAN	0.248293	0.626820472	0.999985668
PBXIP1	sp|Q96AQ6|PBIP1_HUMAN	0.230322	0.489699031	0.999985668
B3GALT6	sp|Q96L58|B3GT6_HUMAN	0.0834444	0.870003845	0.999985668
NEU1	sp|Q99519|NEUR1_HUMAN	0.047409	0.724326985	0.999985668
UTP14A	sp|Q9BVJ6|UT14A_HUMAN	0.00716245	0.974586498	0.999985668
SAV1	sp|Q9H4B6|SAV1_HUMAN	0.0658312	0.932259852	0.999985668
SLC38A7	sp|Q9NVC3|S38A7_HUMAN	0.20758	0.77669879	0.999985668
TIMM23	sp|O14925|TIM23_HUMAN	0.103745	0.87570098	0.999985668
TOM1L1	sp|O75674|TM1L1_HUMAN	-0.122	0.619343618	0.999985668
UBL4A	sp|P11441|UBL4A_HUMAN	-0.096106	0.713313644	0.999985668
RRS1	sp|Q15050|RRS1_HUMAN	-0.950375	0.18838712	0.999985668
OGFOD2	sp|Q6N063|OGFD2_HUMAN	1.77152	0.191082834	0.999985668
SGMS1	sp|Q86VZ5|SMS1_HUMAN	-0.0713277	0.826767487	0.999985668
WDR20	sp|Q8TBZ3|WDR20_HUMAN	0.0272735	0.933758685	0.999985668
SLC39A7	sp|Q92504|S39A7_HUMAN	-0.152495	0.705828084	0.999985668
CLPTM1L	sp|Q96KA5|CLP1L_HUMAN	-0.138979	0.550448222	0.999985668
DPP3	sp|Q9NY33|DPP3_HUMAN	0.0989113	0.740737886	0.999985668
NISCH	sp|Q9Y2I1|NISCH_HUMAN	0.00049083	0.998353473	0.999985668
CDC42BPB	sp|Q9Y5S2|MRCKB_HUMAN	-0.153721	0.630337132	0.999985668
PRSS21	sp|Q9Y6M0|TEST_HUMAN	-0.112244	0.813232549	0.999985668
KPNA4	sp|O00629|IMA3_HUMAN	0.248213	0.366953715	0.999985668
CPNE3	sp|O75131|CPNE3_HUMAN	0.513731	0.146935849	0.999985668
MAP4K4	sp|O95819|M4K4_HUMAN	1.34291	8.60359E-05	0.010031781
MTREX	sp|P42285|MTREX_HUMAN	-0.103247	0.70026545	0.999985668
EXOSC9	sp|Q06265|EXOS9_HUMAN	-1.05924	0.049515883	0.871009998
TMEM123	sp|Q8N131|PORIM_HUMAN	0.235212	0.728903065	0.999985668
SVIP	sp|Q8NHG7|SVIP_HUMAN	-0.227721	0.635214474	0.999985668
DOHH	sp|Q9BU89|DOHH_HUMAN	1.48251	0.159365355	0.999985668
MKRN2	sp|Q9H000|MKRN2_HUMAN	-0.0943309	0.799832798	0.999985668
NDUFAF4	sp|Q9P032|NDUF4_HUMAN	0.091613	0.756346353	0.999985668
BZW2	sp|Q9Y6E2|5MP1_HUMAN	-0.0621712	0.923730538	0.999985668
HMGB3	sp|O15347|HMGB3_HUMAN	0.174437	0.839479483	0.999985668
APOE	sp|P02649|APOE_HUMAN	0.0422396	0.861797985	0.999985668
RPS25	sp|P62851|RS25_HUMAN	0.0749558	0.677145469	0.999985668
GNPTAB	sp|Q3T906|GNPTA_HUMAN	-0.286119	0.767126755	0.999985668
LRP10	sp|Q7Z4F1|LRP10_HUMAN	0.00513782	0.990824995	0.999985668
SLC7A11	sp|Q9UPY5|XCT_HUMAN	-0.096173	0.844798625	0.999985668
SPG7	sp|Q9UQ90|SPG7_HUMAN	0.758165	0.326339539	0.999985668
RHOBTB3	sp|O94955|RHBT3_HUMAN	-0.0828959	0.891157233	0.999985668
RPL19	sp|P84098|RL19_HUMAN	0.0589747	0.883768129	0.999985668
YOD1	sp|Q5VVQ6|OTU1_HUMAN	0.537766	0.185341769	0.999985668
NCR3LG1	sp|Q68D85|NR3L1_HUMAN	0.00604828	0.986826746	0.999985668
CYB5R2	sp|Q6BCY4|NB5R2_HUMAN	-0.696293	0.771865703	0.999985668
SNIP1	sp|Q8TAD8|SNIP1_HUMAN	-0.29527	0.785604506	0.999985668
RUBCN	sp|Q92622|RUBIC_HUMAN	9.67719E-05	0.999611726	0.999985668
DDX17	sp|Q92841|DDX17_HUMAN	-1.70598	5.30240597842855e-37	2.1639118797967e-33
FAF2	sp|Q96CS3|FAF2_HUMAN	0.11395	0.681997639	0.999985668
HAO2	sp|Q9NYQ3|HAOX2_HUMAN	0.7786	0.711008433	0.999985668
KPNA5	sp|O15131|IMA6_HUMAN	0.962519	0.098652314	0.999985668
RPA3	sp|P35244|RFA3_HUMAN	0.427415	0.376158054	0.999985668
GYG1	sp|P46976|GLYG_HUMAN	0.0288889	0.949521352	0.999985668
RAD23B	sp|P54727|RD23B_HUMAN	-0.09751	0.764209883	0.999985668
PTPA	sp|Q15257|PTPA_HUMAN	0.768235	0.026559766	0.60893487
PWWP3A	sp|Q2TAK8|PWP3A_HUMAN	-0.0498776	0.967697314	0.999985668
TRAF7	sp|Q6Q0C0|TRAF7_HUMAN	1.24353	0.133272551	0.999985668
SELENOH	sp|Q8IZQ5|SELH_HUMAN	-0.0502371	0.822559526	0.999985668
LSM14A	sp|Q8ND56|LS14A_HUMAN	0.461407	0.531691954	0.999985668
NANS	sp|Q9NR45|SIAS_HUMAN	0.665765	0.390102168	0.999985668
TMEM181	sp|Q9P2C4|TM181_HUMAN	-0.188356	0.785974046	0.999985668
DGAT1	sp|O75907|DGAT1_HUMAN	-0.010546	0.988037397	0.999985668
KCNK5	sp|O95279|KCNK5_HUMAN	0.077356	0.921913774	0.999985668
CDK17	sp|Q00537|CDK17_HUMAN	-0.195717	0.853028746	0.999985668
DSG2	sp|Q14126|DSG2_HUMAN	-0.0573261	0.867329767	0.999985668
CD226	sp|Q15762|CD226_HUMAN	-0.151037	0.847905492	0.999985668
SLC25A24	sp|Q6NUK1|SCMC1_HUMAN	0.00569053	0.981476145	0.999985668
ZFYVE16	sp|Q7Z3T8|ZFY16_HUMAN	0.372356	0.436681498	0.999985668
SLC35F2	sp|Q8IXU6|S35F2_HUMAN	0.0995521	0.755364964	0.999985668
MGME1	sp|Q9BQP7|MGME1_HUMAN	-0.00813936	0.989528733	0.999985668
PNO1	sp|Q9NRX1|PNO1_HUMAN	0.297303	0.426510875	0.999985668
TUBD1	sp|Q9UJT1|TBD_HUMAN	0.333164	0.518396614	0.999985668
TIMM8B	sp|Q9Y5J9|TIM8B_HUMAN	-2.66705	0.165620418	0.999985668
COPG1	sp|Q9Y678|COPG1_HUMAN	0.428573	0.086452702	0.999985668
PSMD9	sp|O00233|PSMD9_HUMAN	0.489242	0.519896007	0.999985668
CIT	sp|O14578|CTRO_HUMAN	0.682637	0.090644823	0.999985668
SNRPA1	sp|P09661|RU2A_HUMAN	-0.613363	0.283870741	0.999985668
SLC25A4	sp|P12235|ADT1_HUMAN	0.178489	0.541051818	0.999985668
GNL1	sp|P36915|GNL1_HUMAN	0.882655	0.189481775	0.999985668
ILF2	sp|Q12905|ILF2_HUMAN	-0.365955	0.189660153	0.999985668
CYBRD1	sp|Q53TN4|CYBR1_HUMAN	0.261508	0.308048053	0.999985668
GALNT11	sp|Q8NCW6|GLT11_HUMAN	-0.0886424	0.912105915	0.999985668
NGLY1	sp|Q96IV0|NGLY1_HUMAN	0.397457	0.861050029	0.999985668
SLC2A13	sp|Q96QE2|MYCT_HUMAN	-0.128772	0.753705178	0.999985668
ASF1A	sp|Q9Y294|ASF1A_HUMAN	1.60007	0.120923079	0.999985668
PSMD12	sp|O00232|PSD12_HUMAN	0.489133	0.085785304	0.999985668
PPIH	sp|O43447|PPIH_HUMAN	-0.156931	0.586347055	0.999985668
RSL1D1	sp|O76021|RL1D1_HUMAN	0.0686798	0.785568011	0.999985668
EIF4B	sp|P23588|IF4B_HUMAN	-0.155283	0.423268473	0.999985668
ARG2	sp|P78540|ARGI2_HUMAN	0.403647	0.480616366	0.999985668
NBR1	sp|Q14596|NBR1_HUMAN	0.28239	0.303397873	0.999985668
LLGL2	sp|Q6P1M3|L2GL2_HUMAN	-0.227719	0.824323259	0.999985668
ANKRD46	sp|Q86W74|ANR46_HUMAN	-0.258968	0.747141901	0.999985668
NRROS	sp|Q86YC3|LRC33_HUMAN	0.633618	0.316611958	0.999985668
ISOC2	sp|Q96AB3|ISOC2_HUMAN	0.13021	0.859217483	0.999985668
CIB1	sp|Q99828|CIB1_HUMAN	0.179802	0.508736431	0.999985668
CYSTM1	sp|Q9H1C7|CYTM1_HUMAN	-0.0789924	0.862395568	0.999985668
LIN7C	sp|Q9NUP9|LIN7C_HUMAN	0.0887444	0.769897174	0.999985668
CCDC59	sp|Q9P031|TAP26_HUMAN	-0.0382859	0.919579228	0.999985668
SSR3	sp|Q9UNL2|SSRG_HUMAN	-0.0169368	0.963682647	0.999985668
WIPI2	sp|Q9Y4P8|WIPI2_HUMAN	-0.0488864	0.912983387	0.999985668
TIMM9	sp|Q9Y5J7|TIM9_HUMAN	0.246948	0.508574666	0.999985668
IDH1	sp|O75874|IDHC_HUMAN	0.142289	0.602452137	0.999985668
ZBTB7A	sp|O95365|ZBT7A_HUMAN	0.579549	0.556793187	0.999985668
HADHA	sp|P40939|ECHA_HUMAN	-0.0253767	0.912766882	0.999985668
RELA	sp|Q04206|TF65_HUMAN	0.199682	0.445724043	0.999985668
BECN1	sp|Q14457|BECN1_HUMAN	-0.0132595	0.956263686	0.999985668
NT5C	sp|Q8TCD5|NT5C_HUMAN	0.335095	0.343287603	0.999985668
NOC3L	sp|Q8WTT2|NOC3L_HUMAN	-0.91124	0.256470012	0.999985668
TOE1	sp|Q96GM8|TOE1_HUMAN	-0.25304	0.602854647	0.999985668
RBM17	sp|Q96I25|SPF45_HUMAN	-0.110172	0.839134868	0.999985668
SDF2L1	sp|Q9HCN8|SDF2L_HUMAN	0.0841467	0.919940174	0.999985668
TNFRSF1A	sp|P19438|TNR1A_HUMAN	0.344108	0.583959178	0.999985668
RPL13A	sp|P40429|RL13A_HUMAN	-0.425175	0.055940264	0.947270619
GNAQ	sp|P50148|GNAQ_HUMAN	0.0892033	0.749545055	0.999985668
COPZ1	sp|P61923|COPZ1_HUMAN	0.0921411	0.87606997	0.999985668
STX3	sp|Q13277|STX3_HUMAN	-0.134182	0.467066603	0.999985668
SF3B3	sp|Q15393|SF3B3_HUMAN	-0.0823041	0.742323351	0.999985668
MRPL44	sp|Q9H9J2|RM44_HUMAN	-0.44837	0.160388894	0.999985668
TLN1	sp|Q9Y490|TLN1_HUMAN	0.534037	0.072748759	0.999985668
SNX9	sp|Q9Y5X1|SNX9_HUMAN	-0.00293265	0.992909919	0.999985668
ZPR1	sp|O75312|ZPR1_HUMAN	0.371811	0.384436206	0.999985668
TBCA	sp|O75347|TBCA_HUMAN	0.112333	0.644446591	0.999985668
GSTP1	sp|P09211|GSTP1_HUMAN	0.311435	0.113833885	0.999985668
CD36	sp|P16671|CD36_HUMAN	-0.0859163	0.838020319	0.999985668
CPOX	sp|P36551|HEM6_HUMAN	0.140365	0.588589934	0.999985668
GPX4	sp|P36969|GPX4_HUMAN	0.309964	0.59937992	0.999985668
RANBP1	sp|P43487|RANG_HUMAN	0.681521	0.023781288	0.574268865
LDLRAD3	sp|Q86YD5|LRAD3_HUMAN	-0.861516	0.498184526	0.999985668
ZDHHC13	sp|Q8IUH4|ZDH13_HUMAN	0.0951435	0.929740114	0.999985668
LMTK2	sp|Q8IWU2|LMTK2_HUMAN	-0.490264	0.479000303	0.999985668
PPIL4	sp|Q8WUA2|PPIL4_HUMAN	-0.193158	0.534275046	0.999985668
ARPC5L	sp|Q9BPX5|ARP5L_HUMAN	-0.00448366	0.990117995	0.999985668
PTDSS2	sp|Q9BVG9|PTSS2_HUMAN	-0.307238	0.648133212	0.999985668
XRN2	sp|Q9H0D6|XRN2_HUMAN	-0.0433638	0.91496968	0.999985668
PRPF19	sp|Q9UMS4|PRP19_HUMAN	0.0142332	0.945499735	0.999985668
GSTK1	sp|Q9Y2Q3|GSTK1_HUMAN	0.144539	0.515911978	0.999985668
RBM8A	sp|Q9Y5S9|RBM8A_HUMAN	-1.55011	4.06724E-10	1.50895E-07
MAP1LC3B2	sp|A6NCE7|MP3B2_HUMAN	0.0831389	0.799946773	0.999985668
ARPC3	sp|O15145|ARPC3_HUMAN	-0.235716	0.702898154	0.999985668
IGBP1	sp|P78318|IGBP1_HUMAN	1.44218	0.116936802	0.999985668
TMEM94	sp|Q12767|TMM94_HUMAN	0.173029	0.662877366	0.999985668
PAQR3	sp|Q6TCH7|PAQR3_HUMAN	0.522437	0.651447873	0.999985668
SPICE1	sp|Q8N0Z3|SPICE_HUMAN	0.29129	0.533715965	0.999985668
LSG1	sp|Q9H089|LSG1_HUMAN	-0.0966012	0.691450912	0.999985668
TPM1	sp|P09493|TPM1_HUMAN	-0.335947	0.720977346	0.999985668
UBE2M	sp|P61081|UBC12_HUMAN	0.186786	0.546960213	0.999985668
KIAA0040	sp|Q15053|K0040_HUMAN	-0.248761	0.682214411	0.999985668
THEM6	sp|Q8WUY1|THEM6_HUMAN	0.363978	0.573419953	0.999985668
DDX24	sp|Q9GZR7|DDX24_HUMAN	0.416753	0.596921528	0.999985668
ATG4B	sp|Q9Y4P1|ATG4B_HUMAN	0.711255	0.052560217	0.90889088
PAPSS1	sp|O43252|PAPS1_HUMAN	-0.459784	0.54893721	0.999985668
NDUFS2	sp|O75306|NDUS2_HUMAN	0.0580554	0.842849179	0.999985668
FMNL1	sp|O95466|FMNL1_HUMAN	-0.0839503	0.773876785	0.999985668
STAU1	sp|O95793|STAU1_HUMAN	-0.923179	0.208342119	0.999985668
RPS9	sp|P46781|RS9_HUMAN	0.0812637	0.791803531	0.999985668
EIF6	sp|P56537|IF6_HUMAN	0.0755916	0.820552812	0.999985668
PTPRS	sp|Q13332|PTPRS_HUMAN	-0.00789474	0.981448342	0.999985668
SERINC3	sp|Q13530|SERC3_HUMAN	0.012351	0.960829245	0.999985668
UQCC4	sp|Q4G0I0|UQCC4_HUMAN	0.504944	0.541104742	0.999985668
VPS33A	sp|Q96AX1|VP33A_HUMAN	-0.00424547	0.977355681	0.999985668
CDK12	sp|Q9NYV4|CDK12_HUMAN	0.588482	0.350794257	0.999985668
C19orf25	sp|Q9UFG5|CS025_HUMAN	-0.566617	0.449582659	0.999985668
GATD3B	sp|A0A0B4J2D5|GAL3B_HUMAN	0.00608902	0.981018965	0.999985668
MBD4	sp|O95243|MBD4_HUMAN	-0.40355	0.489357573	0.999985668
KRAS	sp|P01116|RASK_HUMAN	0.0387777	0.867944611	0.999985668
SFPQ	sp|P23246|SFPQ_HUMAN	0.133747	0.42170616	0.999985668
ALDH4A1	sp|P30038|AL4A1_HUMAN	0.0768951	0.819025698	0.999985668
VASP	sp|P50552|VASP_HUMAN	-0.00821056	0.977506115	0.999985668
SLC12A2	sp|P55011|S12A2_HUMAN	-0.0251829	0.935660565	0.999985668
RAB32	sp|Q13637|RAB32_HUMAN	-0.041706	0.832513143	0.999985668
LSM14B	sp|Q9BX40|LS14B_HUMAN	-0.78751	0.035064994	0.711941487
WDR7	sp|Q9Y4E6|WDR7_HUMAN	0.11123	0.910633637	0.999985668
ZC3H11A	sp|O75152|ZC11A_HUMAN	0.306849	0.479328426	0.999985668
PGAM1	sp|P18669|PGAM1_HUMAN	0.77443	0.00717717	0.244083587
CD82	sp|P27701|CD82_HUMAN	-0.146488	0.547753836	0.999985668
ARF6	sp|P62330|ARF6_HUMAN	0.139998	0.572434252	0.999985668
TCOF1	sp|Q13428|TCOF_HUMAN	0.0645599	0.883571288	0.999985668
CAVIN1	sp|Q6NZI2|CAVN1_HUMAN	0.384806	0.166772776	0.999985668
PELP1	sp|Q8IZL8|PELP1_HUMAN	0.100156	0.945542918	0.999985668
CPSF7	sp|Q8N684|CPSF7_HUMAN	0.345473	0.613245298	0.999985668
AGPAT2	sp|O15120|PLCB_HUMAN	0.124997	0.861347383	0.999985668
AK1	sp|P00568|KAD1_HUMAN	0.3167	0.415869615	0.999985668
NUP153	sp|P49790|NU153_HUMAN	0.174976	0.832224701	0.999985668
HIRA	sp|P54198|HIRA_HUMAN	0.0941537	0.870844387	0.999985668
NPEPPS	sp|P55786|PSA_HUMAN	0.122625	0.601284388	0.999985668
RHOT2	sp|Q8IXI1|MIRO2_HUMAN	0.026335	0.917058466	0.999985668
DOCK7	sp|Q96N67|DOCK7_HUMAN	-0.616853	0.656787345	0.999985668
EDEM3	sp|Q9BZQ6|EDEM3_HUMAN	-0.136853	0.897213915	0.999985668
STEEP1	sp|Q9H5V9|STEEP_HUMAN	-0.196469	0.644933891	0.999985668
FAM114A2	sp|Q9NRY5|F1142_HUMAN	-0.197439	0.409213274	0.999985668
KIDINS220	sp|Q9ULH0|KDIS_HUMAN	0.273536	0.290160753	0.999985668
TRIM33	sp|Q9UPN9|TRI33_HUMAN	0.00262908	0.997668893	0.999985668
NDUFB8	sp|O95169|NDUB8_HUMAN	-0.0238158	0.947098352	0.999985668
RHD	sp|Q02161|RHD_HUMAN	-0.0319519	0.94556442	0.999985668
SRSF6	sp|Q13247|SRSF6_HUMAN	-0.115572	0.783717211	0.999985668
WDR59	sp|Q6PJI9|WDR59_HUMAN	0.276314	0.653775972	0.999985668
CNST	sp|Q6PJW8|CNST_HUMAN	-0.215051	0.773971669	0.999985668
SND1	sp|Q7KZF4|SND1_HUMAN	0.11867	0.580317786	0.999985668
PNKD	sp|Q8N490|PNKD_HUMAN	-0.669632	0.328044649	0.999985668
DNAJC2	sp|Q99543|DNJC2_HUMAN	-0.751214	0.194203962	0.999985668
HNRNPUL1	sp|Q9BUJ2|HNRL1_HUMAN	-0.926518	0.214441697	0.999985668
NFU1	sp|Q9UMS0|NFU1_HUMAN	-0.0202531	0.976482488	0.999985668
MINPP1	sp|Q9UNW1|MINP1_HUMAN	-0.205006	0.500033725	0.999985668
ATP1B2	sp|P14415|AT1B2_HUMAN	-0.00492406	0.985145196	0.999985668
IFNAR1	sp|P17181|INAR1_HUMAN	-0.00666034	0.98811646	0.999985668
ABCE1	sp|P61221|ABCE1_HUMAN	0.12601	0.659563089	0.999985668
RPS16	sp|P62249|RS16_HUMAN	0.254919	0.433533306	0.999985668
RPS28	sp|P62857|RS28_HUMAN	0.144787	0.648469088	0.999985668
ESCO2	sp|Q56NI9|ESCO2_HUMAN	-0.237241	0.744804138	0.999985668
BORCS6	sp|Q96GS4|BORC6_HUMAN	0.03775	0.818821358	0.999985668
MRPS26	sp|Q9BYN8|RT26_HUMAN	0.322956	0.348286577	0.999985668
DCTPP1	sp|Q9H773|DCTP1_HUMAN	0.371873	0.437985489	0.999985668
OLA1	sp|Q9NTK5|OLA1_HUMAN	0.425608	0.065249882	0.999985668
COG6	sp|Q9Y2V7|COG6_HUMAN	0.134855	0.878130785	0.999985668
PDXK	sp|O00764|PDXK_HUMAN	0.75181	0.017490304	0.460502783
MRPS12	sp|O15235|RT12_HUMAN	-0.331738	0.704075517	0.999985668
GALK1	sp|P51570|GALK1_HUMAN	0.161564	0.843693	0.999985668
RPL18	sp|Q07020|RL18_HUMAN	0.130704	0.641717834	0.999985668
PPFIA1	sp|Q13136|LIPA1_HUMAN	0.456326	0.552187881	0.999985668
RAB31	sp|Q13636|RAB31_HUMAN	0.0337299	0.896085957	0.999985668
PON2	sp|Q15165|PON2_HUMAN	-0.273741	0.707755018	0.999985668
LPCAT3	sp|Q6P1A2|MBOA5_HUMAN	0.0218781	0.968373452	0.999985668
LZTR1	sp|Q8N653|LZTR1_HUMAN	-0.18643	0.798634485	0.999985668
RBM15	sp|Q96T37|RBM15_HUMAN	0.536754	0.549480111	0.999985668
UBA5	sp|Q9GZZ9|UBA5_HUMAN	0.476041	0.077769622	0.999985668
DPAGT1	sp|Q9H3H5|GPT_HUMAN	0.264711	0.438731062	0.999985668
HGS	sp|O14964|HGS_HUMAN	0.0439812	0.857270394	0.999985668
SPTLC2	sp|O15270|SPTC2_HUMAN	0.0736248	0.810885403	0.999985668
FABP5	sp|Q01469|FABP5_HUMAN	-0.990814	0.53392117	0.999985668
DNAJC3	sp|Q13217|DNJC3_HUMAN	0.0615908	0.777459685	0.999985668
PUM1	sp|Q14671|PUM1_HUMAN	0.276128	0.405577349	0.999985668
TBCE	sp|Q15813|TBCE_HUMAN	0.397951	0.236786661	0.999985668
CYBC1	sp|Q9BQA9|CYBC1_HUMAN	-0.428186	0.510291504	0.999985668
FAM234A	sp|Q9H0X4|F234A_HUMAN	-0.0847808	0.754426161	0.999985668
TMEM245	sp|Q9H330|TM245_HUMAN	-0.124836	0.870692211	0.999985668
TXNRD2	sp|Q9NNW7|TRXR2_HUMAN	-0.220873	0.497002114	0.999985668
PDLIM1	sp|O00151|PDLI1_HUMAN	-0.0981885	0.779089191	0.999985668
TRAPPC3	sp|O43617|TPPC3_HUMAN	-0.144556	0.561318586	0.999985668
ARSA	sp|P15289|ARSA_HUMAN	0.160721	0.533623836	0.999985668
CDC16	sp|Q13042|CDC16_HUMAN	-0.146145	0.525879246	0.999985668
RILP	sp|Q96NA2|RILP_HUMAN	0.0915197	0.533987423	0.999985668
ERAP1	sp|Q9NZ08|ERAP1_HUMAN	0.224201	0.266531814	0.999985668
VPS28	sp|Q9UK41|VPS28_HUMAN	0.298193	0.434557431	0.999985668
PGP	sp|A6NDG6|PGP_HUMAN	-0.0323446	0.964670953	0.999985668
NSD2	sp|O96028|NSD2_HUMAN	-0.0530763	0.909488601	0.999985668
HPRT1	sp|P00492|HPRT_HUMAN	0.106445	0.68040283	0.999985668
GC	sp|P02774|VTDB_HUMAN	-0.0666033	0.904416145	0.999985668
ESD	sp|P10768|ESTD_HUMAN	0.157891	0.565830897	0.999985668
RAB35	sp|Q15286|RAB35_HUMAN	0.0854475	0.686466381	0.999985668
VPS26B	sp|Q4G0F5|VP26B_HUMAN	0.472506	0.061088686	0.985387074
SRRM1	sp|Q8IYB3|SRRM1_HUMAN	0.0146408	0.956438525	0.999985668
SIDT2	sp|Q8NBJ9|SIDT2_HUMAN	0.134187	0.490626295	0.999985668
RNF138	sp|Q8WVD3|RN138_HUMAN	-0.416244	0.186925002	0.999985668
REXO4	sp|Q9GZR2|REXO4_HUMAN	-0.135679	0.66877837	0.999985668
TMEM161A	sp|Q9NX61|T161A_HUMAN	0.115635	0.738291795	0.999985668
QPCTL	sp|Q9NXS2|QPCTL_HUMAN	0.128615	0.879216342	0.999985668
NFS1	sp|Q9Y697|NFS1_HUMAN	-0.505839	0.417259171	0.999985668
NOP56	sp|O00567|NOP56_HUMAN	-0.00518934	0.989837436	0.999985668
TK1	sp|P04183|KITH_HUMAN	0.0337042	0.865087932	0.999985668
CD33	sp|P20138|CD33_HUMAN	0.66326	0.589663364	0.999985668
ALDH9A1	sp|P49189|AL9A1_HUMAN	0.0880868	0.782771435	0.999985668
HADHB	sp|P55084|ECHB_HUMAN	0.0170036	0.94718381	0.999985668
MBTPS1	sp|Q14703|MBTP1_HUMAN	0.397904	0.357043886	0.999985668
GPAT3	sp|Q53EU6|GPAT3_HUMAN	-0.191351	0.833133541	0.999985668
H2BC20P	sp|Q6DN03|H2B2C_HUMAN	-0.0155145	0.951135532	0.999985668
ADAMTS14	sp|Q8WXS8|ATS14_HUMAN	1.04569	0.647003286	0.999985668
ALG1	sp|Q9BT22|ALG1_HUMAN	0.0904743	0.885773847	0.999985668
PIGU	sp|Q9H490|PIGU_HUMAN	0.4334	0.619431714	0.999985668
SLC25A19	sp|Q9HC21|TPC_HUMAN	0.147903	0.716352428	0.999985668
LANCL2	sp|Q9NS86|LANC2_HUMAN	0.113433	0.641537	0.999985668
EEF2K	sp|O00418|EF2K_HUMAN	-1.04807	0.198919831	0.999985668
ZMPSTE24	sp|O75844|FACE1_HUMAN	0.0616014	0.731782575	0.999985668
PTBP1	sp|P26599|PTBP1_HUMAN	0.049972	0.86578675	0.999985668
HDGF	sp|P51858|HDGF_HUMAN	-0.00698459	0.979597941	0.999985668
STAG2	sp|Q8N3U4|STAG2_HUMAN	0.688784	0.478789932	0.999985668
NCAPG	sp|Q9BPX3|CND3_HUMAN	0.499079	0.276142815	0.999985668
PFDN4	sp|Q9NQP4|PFD4_HUMAN	0.120869	0.693543309	0.999985668
MCTS1	sp|Q9ULC4|MCTS1_HUMAN	0.0624222	0.882810837	0.999985668
SCD	sp|O00767|SCD_HUMAN	-0.00414289	0.98920696	0.999985668
CKS1B	sp|P61024|CKS1_HUMAN	0.397303	0.19867946	0.999985668
ACTR3	sp|P61158|ARP3_HUMAN	0.159532	0.639775104	0.999985668
RPL15	sp|P61313|RL15_HUMAN	-0.109434	0.681683444	0.999985668
BOP1	sp|Q14137|BOP1_HUMAN	-1.25251	0.001928512	0.103078308
CEP350	sp|Q5VT06|CE350_HUMAN	1.07278	0.10720792	0.999985668
F2R	sp|P25116|PAR1_HUMAN	0.0882213	0.916958512	0.999985668
ADSS2	sp|P30520|PURA2_HUMAN	0.475875	0.152711627	0.999985668
STAT1	sp|P42224|STAT1_HUMAN	0.757534	0.000905978	0.072382509
SEC61B	sp|P60468|SC61B_HUMAN	-0.209101	0.792028782	0.999985668
DHX35	sp|Q9H5Z1|DHX35_HUMAN	0.171529	0.800057167	0.999985668
BAG5	sp|Q9UL15|BAG5_HUMAN	0.834073	0.02711	0.613401812
LANCL1	sp|O43813|LANC1_HUMAN	0.574494	0.160124628	0.999985668
SOD1	sp|P00441|SODC_HUMAN	0.0170999	0.896370018	0.999985668
HSPB1	sp|P04792|HSPB1_HUMAN	0.370267	0.103566288	0.999985668
CD46	sp|P15529|MCP_HUMAN	-0.0075729	0.984511424	0.999985668
LIG3	sp|P49916|DNLI3_HUMAN	-0.214779	0.555742	0.999985668
ANTXR2	sp|P58335|ANTR2_HUMAN	-0.189726	0.48949901	0.999985668
RPS18	sp|P62269|RS18_HUMAN	-0.0970404	0.589831702	0.999985668
FKBP3	sp|Q00688|FKBP3_HUMAN	-0.0481203	0.92309747	0.999985668
AKR1C1	sp|Q04828|AK1C1_HUMAN	0.846151	0.040994285	0.771532217
KEAP1	sp|Q14145|KEAP1_HUMAN	0.0281984	0.926017264	0.999985668
FLCN	sp|Q8NFG4|FLCN_HUMAN	-0.0700211	0.816625461	0.999985668
NUP85	sp|Q9BW27|NUP85_HUMAN	-0.0367473	0.906834334	0.999985668
DERL2	sp|Q9GZP9|DERL2_HUMAN	-0.790457	0.109641336	0.999985668
ARPC1B	sp|O15143|ARC1B_HUMAN	0.0854465	0.839102702	0.999985668
RPS2	sp|P15880|RS2_HUMAN	0.0506724	0.859779171	0.999985668
NOP14	sp|P78316|NOP14_HUMAN	0.0102117	0.966296662	0.999985668
TOMM5	sp|Q8N4H5|TOM5_HUMAN	1.17628	0.131019528	0.999985668
NOA1	sp|Q8NC60|NOA1_HUMAN	-0.19925	0.616838403	0.999985668
DPF2	sp|Q92785|REQU_HUMAN	-0.397987	0.526852589	0.999985668
AGPAT1	sp|Q99943|PLCA_HUMAN	-0.149083	0.650667591	0.999985668
MICU1	sp|Q9BPX6|MICU1_HUMAN	0.590093	0.549002228	0.999985668
HMGN4	sp|O00479|HMGN4_HUMAN	0.0243979	0.967416735	0.999985668
SMAD9	sp|O15198|SMAD9_HUMAN	-0.298099	0.805197122	0.999985668
ACSL3	sp|O95573|ACSL3_HUMAN	-0.0199377	0.934608538	0.999985668
CTPS1	sp|P17812|PYRG1_HUMAN	0.906105	0.001828999	0.102625058
LIG1	sp|P18858|DNLI1_HUMAN	0.958275	0.20399208	0.999985668
SNRPE	sp|P62304|RUXE_HUMAN	-0.0321574	0.928404503	0.999985668
UBE2D2	sp|P62837|UB2D2_HUMAN	-0.0364969	0.963652329	0.999985668
PSME4	sp|Q14997|PSME4_HUMAN	0.627745	0.326041708	0.999985668
RIF1	sp|Q5UIP0|RIF1_HUMAN	-0.299156	0.726179391	0.999985668
MTDH	sp|Q86UE4|LYRIC_HUMAN	0.0140193	0.972129362	0.999985668
RDH13	sp|Q8NBN7|RDH13_HUMAN	0.281147	0.474944286	0.999985668
CHST14	sp|Q8NCH0|CHSTE_HUMAN	0.0335243	0.976513232	0.999985668
CDC5L	sp|Q99459|CDC5L_HUMAN	-0.00395303	0.985066155	0.999985668
UVRAG	sp|Q9P2Y5|UVRAG_HUMAN	0.149275	0.477622855	0.999985668
TES	sp|Q9UGI8|TES_HUMAN	0.835293	0.001938309	0.103078308
EED	sp|O75530|EED_HUMAN	-0.684394	0.385233388	0.999985668
USP19	sp|O94966|UBP19_HUMAN	0.490735	0.254590995	0.999985668
HBZ	sp|P02008|HBAZ_HUMAN	-0.0295708	0.88697807	0.999985668
PRF1	sp|P14222|PERF_HUMAN	1.08412	0.041024869	0.771532217
FUT1	sp|P19526|FUT1_HUMAN	-0.0925117	0.897489663	0.999985668
NOTCH1	sp|P46531|NOTC1_HUMAN	0.0164827	0.953709532	0.999985668
PSEN2	sp|P49810|PSN2_HUMAN	0.00284807	0.99041455	0.999985668
RPS15A	sp|P62244|RS15A_HUMAN	-0.307358	0.204940156	0.999985668
LRSAM1	sp|Q6UWE0|LRSM1_HUMAN	1.79659	0.001860881	0.102625058
RAVER1	sp|Q8IY67|RAVR1_HUMAN	0.388646	0.284887324	0.999985668
TRMT2A	sp|Q8IZ69|TRM2A_HUMAN	-0.12858	0.581337719	0.999985668
PAAF1	sp|Q9BRP4|PAAF1_HUMAN	-0.445241	0.489633779	0.999985668
CENPH	sp|Q9H3R5|CENPH_HUMAN	0.426164	0.491563683	0.999985668
NOB1	sp|Q9ULX3|NOB1_HUMAN	-0.450716	0.252853917	0.999985668
DIS3	sp|Q9Y2L1|RRP44_HUMAN	-0.71663	0.326632324	0.999985668
NOC2L	sp|Q9Y3T9|NOC2L_HUMAN	0.165038	0.700362358	0.999985668
HBS1L	sp|Q9Y450|HBS1L_HUMAN	-0.278001	0.40144733	0.999985668
GRN	sp|P28799|GRN_HUMAN	-0.0605719	0.857878099	0.999985668
KIF5B	sp|P33176|KINH_HUMAN	0.247437	0.201735815	0.999985668
RPL21	sp|P46778|RL21_HUMAN	0.0889293	0.72532783	0.999985668
RPS5	sp|P46782|RS5_HUMAN	-0.262206	0.2732901	0.999985668
NDUFV1	sp|P49821|NDUV1_HUMAN	-0.245983	0.51755475	0.999985668
GDI2	sp|P50395|GDIB_HUMAN	0.0342381	0.829623849	0.999985668
WDR81	sp|Q562E7|WDR81_HUMAN	-0.0435406	0.790558385	0.999985668
C19orf53	sp|Q9UNZ5|L10K_HUMAN	0.0158853	0.959951468	0.999985668
NCKAP1	sp|Q9Y2A7|NCKP1_HUMAN	0.191829	0.430093271	0.999985668
ECI2	sp|O75521|ECI2_HUMAN	-0.084946	0.786897549	0.999985668
LUC7L3	sp|O95232|LC7L3_HUMAN	0.373563	0.121660199	0.999985668
KEL	sp|P23276|KELL_HUMAN	-0.87947	0.33096538	0.999985668
ACVR1B	sp|P36896|ACV1B_HUMAN	0.275494	0.34980654	0.999985668
ECI1	sp|P42126|ECI1_HUMAN	-0.127222	0.632343102	0.999985668
DAB2	sp|P98082|DAB2_HUMAN	-0.0454582	0.961893365	0.999985668
TGFBR3	sp|Q03167|TGBR3_HUMAN	0.359376	0.334202768	0.999985668
CLUL1	sp|Q15846|CLUL1_HUMAN	-0.180026	0.801946497	0.999985668
CCDC93	sp|Q567U6|CCD93_HUMAN	0.564901	0.172933662	0.999985668
DNAAF5	sp|Q86Y56|DAAF5_HUMAN	0.454878	0.3640219	0.999985668
ABI1	sp|Q8IZP0|ABI1_HUMAN	-0.109035	0.873321944	0.999985668
RRAS2	sp|P62070|RRAS2_HUMAN	0.138849	0.540516585	0.999985668
RPL10A	sp|P62906|RL10A_HUMAN	0.000431907	0.998026315	0.999985668
CYP51A1	sp|Q16850|CP51A_HUMAN	-0.0935307	0.758766138	0.999985668
COX20	sp|Q5RI15|COX20_HUMAN	-0.282246	0.421522355	0.999985668
GOLGA1	sp|Q92805|GOGA1_HUMAN	0.298593	0.581694923	0.999985668
ITCH	sp|Q96J02|ITCH_HUMAN	0.381503	0.189281143	0.999985668
POFUT1	sp|Q9H488|OFUT1_HUMAN	0.0182942	0.95986908	0.999985668
DNASE2	sp|O00115|DNS2A_HUMAN	0.0988747	0.644139651	0.999985668
WASL	sp|O00401|WASL_HUMAN	1.10084	0.470283981	0.999985668
ECD	sp|O95905|ECD_HUMAN	-0.185103	0.865352164	0.999985668
SNRPB2	sp|P08579|RU2B_HUMAN	-0.137847	0.784902847	0.999985668
RPL35A	sp|P18077|RL35A_HUMAN	0.247937	0.36544463	0.999985668
MVD	sp|P53602|MVD1_HUMAN	0.262811	0.677820867	0.999985668
LMAN2	sp|Q12907|LMAN2_HUMAN	0.062493	0.793416548	0.999985668
ESYT1	sp|Q9BSJ8|ESYT1_HUMAN	0.00658935	0.975875843	0.999985668
GTPBP4	sp|Q9BZE4|GTPB4_HUMAN	-0.628992	0.042983863	0.790167314
DEF6	sp|Q9H4E7|DEFI6_HUMAN	0.256104	0.786197223	0.999985668
MCCC2	sp|Q9HCC0|MCCB_HUMAN	-0.042466	0.897291026	0.999985668
PNPO	sp|Q9NVS9|PNPO_HUMAN	-0.418603	0.456899312	0.999985668
TNFRSF8	sp|P28908|TNR8_HUMAN	0.337292	0.326131277	0.999985668
ACTR2	sp|P61160|ARP2_HUMAN	0.360275	0.603181789	0.999985668
GRSF1	sp|Q12849|GRSF1_HUMAN	-0.102442	0.696369407	0.999985668
ELOA	sp|Q14241|ELOA1_HUMAN	0.0631118	0.825805989	0.999985668
SFT2D3	sp|Q587I9|SFT2C_HUMAN	0.14274	0.801360903	0.999985668
PPP4R3B	sp|Q5MIZ7|P4R3B_HUMAN	0.247829	0.677422377	0.999985668
GRPEL2	sp|Q8TAA5|GRPE2_HUMAN	-0.911145	0.22782438	0.999985668
TRIM35	sp|Q9UPQ4|TRI35_HUMAN	0.456247	0.624515461	0.999985668
SNX8	sp|Q9Y5X2|SNX8_HUMAN	1.16062	0.353368948	0.999985668
C2CD2L	sp|O14523|C2C2L_HUMAN	0.0799599	0.898036508	0.999985668
RNASEH1	sp|O60930|RNH1_HUMAN	-0.0456958	0.929276545	0.999985668
CBR3	sp|O75828|CBR3_HUMAN	0.120286	0.810032431	0.999985668
SDHA	sp|P31040|SDHA_HUMAN	-0.101262	0.712121625	0.999985668
SNX1	sp|Q13596|SNX1_HUMAN	-0.0693187	0.798201665	0.999985668
NONO	sp|Q15233|NONO_HUMAN	-0.159656	0.366101744	0.999985668
SEPTIN7	sp|Q16181|SEPT7_HUMAN	-0.0426084	0.900535989	0.999985668
SASS6	sp|Q6UVJ0|SAS6_HUMAN	0.0554462	0.872174029	0.999985668
TMEM87A	sp|Q8NBN3|TM87A_HUMAN	-0.0611255	0.811936483	0.999985668
GLIPR2	sp|Q9H4G4|GAPR1_HUMAN	0.873984	0.110140467	0.999985668
DNAH1	sp|Q9P2D7|DYH1_HUMAN	0.17898	0.655574316	0.999985668
PRPF3	sp|O43395|PRPF3_HUMAN	-0.18481	0.681207846	0.999985668
NTRK1	sp|P04629|NTRK1_HUMAN	-0.000284305	0.999285801	0.999985668
RNH1	sp|P13489|RINI_HUMAN	0.947985	0.000981149	0.074149425
PEBP1	sp|P30086|PEBP1_HUMAN	0.0789175	0.726333337	0.999985668
SUOX	sp|P51687|SUOX_HUMAN	0.00547735	0.994445605	0.999985668
KIF23	sp|Q02241|KIF23_HUMAN	0.666828	0.02953263	0.646243494
NUCB1	sp|Q02818|NUCB1_HUMAN	0.0493284	0.873090487	0.999985668
PLEC	sp|Q15149|PLEC_HUMAN	-0.145768	0.781915447	0.999985668
RNF168	sp|Q8IYW5|RN168_HUMAN	-0.0506423	0.959714723	0.999985668
SLC25A21	sp|Q9BQT8|ODC_HUMAN	0.0259691	0.941000894	0.999985668
TACC3	sp|Q9Y6A5|TACC3_HUMAN	1.24531	0.034224275	0.701855607
AFP	sp|P02771|FETA_HUMAN	1.08615	0.236091252	0.999985668
H2AZ1	sp|P0C0S5|H2AZ_HUMAN	0.106119	0.845513621	0.999985668
DLST	sp|P36957|ODO2_HUMAN	-0.178593	0.568270998	0.999985668
GSK3B	sp|P49841|GSK3B_HUMAN	-0.237405	0.738986564	0.999985668
KARS1	sp|Q15046|SYK_HUMAN	0.0312786	0.889233104	0.999985668
ZNF622	sp|Q969S3|ZN622_HUMAN	-0.0267159	0.931198193	0.999985668
PSMD11	sp|O00231|PSD11_HUMAN	-0.138019	0.558375641	0.999985668
SMC2	sp|O95347|SMC2_HUMAN	0.300735	0.217297461	0.999985668
HNRNPH1	sp|P31943|HNRH1_HUMAN	-0.417457	0.083159746	0.999985668
MCAM	sp|P43121|MUC18_HUMAN	0.00348303	0.988013428	0.999985668
QPRT	sp|Q15274|NADC_HUMAN	-0.465571	0.444259557	0.999985668
FAM219A	sp|Q8IW50|F219A_HUMAN	0.0557376	0.948765406	0.999985668
CHCHD4	sp|Q8N4Q1|MIA40_HUMAN	-0.401014	0.440888088	0.999985668
MYO18A	sp|Q92614|MY18A_HUMAN	0.140928	0.706456747	0.999985668
MRPL47	sp|Q9HD33|RM47_HUMAN	-0.161278	0.50763395	0.999985668
YARS2	sp|Q9Y2Z4|SYYM_HUMAN	0.506408	0.312306993	0.999985668
YTHDF2	sp|Q9Y5A9|YTHD2_HUMAN	0.0187781	0.957847079	0.999985668
CERT1	sp|Q9Y5P4|CERT_HUMAN	-0.12754	0.698866992	0.999985668
PDCD5	sp|O14737|PDCD5_HUMAN	-0.374041	0.141855549	0.999985668
PPP1R12A	sp|O14974|MYPT1_HUMAN	-0.218622	0.526412056	0.999985668
CDK4	sp|P11802|CDK4_HUMAN	0.842768	0.090972629	0.999985668
TGM2	sp|P21980|TGM2_HUMAN	0.683721	0.085026765	0.999985668
GRK2	sp|P25098|ARBK1_HUMAN	0.258471	0.69556263	0.999985668
PSMD4	sp|P55036|PSMD4_HUMAN	0.160995	0.693105796	0.999985668
CORO7	sp|P57737|CORO7_HUMAN	0.332036	0.209180958	0.999985668
RPL7A	sp|P62424|RL7A_HUMAN	0.044705	0.860947316	0.999985668
DMTN	sp|Q08495|DEMA_HUMAN	-0.0393951	0.969562716	0.999985668
ZNF787	sp|Q6DD87|ZN787_HUMAN	0.0965338	0.861319408	0.999985668
BLOC1S5	sp|Q8TDH9|BL1S5_HUMAN	-0.364465	0.475401782	0.999985668
PAGE5	sp|Q96GU1|PAGE5_HUMAN	-0.0468185	0.964212752	0.999985668
MTIF2	sp|P46199|IF2M_HUMAN	-0.01921	0.957549274	0.999985668
ABHD11	sp|Q8NFV4|ABHDB_HUMAN	0.197743	0.647078622	0.999985668
DDX47	sp|Q9H0S4|DDX47_HUMAN	-0.469641	0.107419604	0.999985668
PIH1D1	sp|Q9NWS0|PIHD1_HUMAN	0.0631188	0.932810768	0.999985668
ZNRD2	sp|O60232|ZNRD2_HUMAN	-0.142932	0.78892976	0.999985668
LAMP1	sp|P11279|LAMP1_HUMAN	0.0857348	0.5779287	0.999985668
NMT1	sp|P30419|NMT1_HUMAN	-0.0495051	0.838113076	0.999985668
CYCS	sp|P99999|CYC_HUMAN	-0.0242774	0.955858258	0.999985668
SEL1L3	sp|Q68CR1|SE1L3_HUMAN	-1.95307	0.018867646	0.489666551
SLC38A9	sp|Q8NBW4|S38A9_HUMAN	0.00582556	0.978683096	0.999985668
NPRL2	sp|Q8WTW4|NPRL2_HUMAN	-0.576979	0.647483773	0.999985668
ADIPOR1	sp|Q96A54|PAQR1_HUMAN	-0.0846897	0.738810472	0.999985668
MIEN1	sp|Q9BRT3|MIEN1_HUMAN	0.421175	0.29370218	0.999985668
DLD	sp|P09622|DLDH_HUMAN	0.0586876	0.782341778	0.999985668
HSPA8	sp|P11142|HSP7C_HUMAN	0.0317068	0.858259629	0.999985668
RPS23	sp|P62266|RS23_HUMAN	-0.186417	0.794436374	0.999985668
UBE4A	sp|Q14139|UBE4A_HUMAN	0.45349	0.182022262	0.999985668
UTP4	sp|Q969X6|UTP4_HUMAN	-0.861299	0.346544174	0.999985668
AIFM2	sp|Q9BRQ8|FSP1_HUMAN	-0.0573601	0.849789261	0.999985668
RALY	sp|Q9UKM9|RALY_HUMAN	-0.572998	0.20586466	0.999985668
DIMT1	sp|Q9UNQ2|DIM1_HUMAN	-0.0157876	0.908935162	0.999985668
FKBP2	sp|P26885|FKBP2_HUMAN	-0.346408	0.254398583	0.999985668
YWHAB	sp|P31946|1433B_HUMAN	0.316062	0.19247508	0.999985668
HGFAC	sp|Q04756|HGFA_HUMAN	0.177556	0.608945265	0.999985668
MDC1	sp|Q14676|MDC1_HUMAN	0.0794909	0.924468327	0.999985668
POGZ	sp|Q7Z3K3|POGZ_HUMAN	-0.278503	0.622214956	0.999985668
SLC30A7	sp|Q8NEW0|ZNT7_HUMAN	0.527888	0.408238739	0.999985668
SCFD2	sp|Q8WU76|SCFD2_HUMAN	-0.0195943	0.943797319	0.999985668
GGA3	sp|Q9NZ52|GGA3_HUMAN	1.16612	0.034626854	0.706560955
LNPEP	sp|Q9UIQ6|LCAP_HUMAN	-0.0419403	0.840244966	0.999985668
JPT1	sp|Q9UK76|JUPI1_HUMAN	0.48592	0.406776645	0.999985668
NOP58	sp|Q9Y2X3|NOP58_HUMAN	-0.342988	0.163848722	0.999985668
SLC2A4	sp|P14672|GLUT4_HUMAN	-0.847405	0.318122308	0.999985668
PSMB2	sp|P49721|PSB2_HUMAN	-0.295595	0.345072621	0.999985668
MIPEP	sp|Q99797|MIPEP_HUMAN	0.47634	0.35132749	0.999985668
NUP50	sp|Q9UKX7|NUP50_HUMAN	0.515984	0.305433373	0.999985668
CORO1C	sp|Q9ULV4|COR1C_HUMAN	0.0504231	0.868158179	0.999985668
IGSF3	sp|O75054|IGSF3_HUMAN	-0.217915	0.51469651	0.999985668
CAMLG	sp|P49069|CAMLG_HUMAN	-0.288643	0.406615133	0.999985668
NCEH1	sp|Q6PIU2|NCEH1_HUMAN	0.438193	0.600840788	0.999985668
EXOC2	sp|Q96KP1|EXOC2_HUMAN	0.430813	0.128057071	0.999985668
CCNK	sp|O75909|CCNK_HUMAN	-0.367296	0.285290619	0.999985668
C4A	sp|P0C0L4|CO4A_HUMAN	0.239941	0.617885653	0.999985668
COX7A2	sp|P14406|CX7A2_HUMAN	-0.177178	0.625843959	0.999985668
RPL7	sp|P18124|RL7_HUMAN	0.0305745	0.869533822	0.999985668
ACAT1	sp|P24752|THIL_HUMAN	-0.165753	0.617456243	0.999985668
TRAF2	sp|Q12933|TRAF2_HUMAN	0.127359	0.790891465	0.999985668
EXOSC6	sp|Q5RKV6|EXOS6_HUMAN	0.147255	0.878977621	0.999985668
LRRC57	sp|Q8N9N7|LRC57_HUMAN	0.1223	0.70112425	0.999985668
ATP11C	sp|Q8NB49|AT11C_HUMAN	0.0820498	0.680944283	0.999985668
GTSF1	sp|Q8WW33|GTSF1_HUMAN	0.319926	0.675134067	0.999985668
MR1	sp|Q95460|HMR1_HUMAN	-0.906922	0.485750495	0.999985668
FUBP3	sp|Q96I24|FUBP3_HUMAN	-0.172509	0.585427739	0.999985668
MFSD14A	sp|Q96MC6|MF14A_HUMAN	0.38311	0.689776144	0.999985668
NUP58	sp|Q9BVL2|NUP58_HUMAN	0.541369	0.223981399	0.999985668
BAIAP2L1	sp|Q9UHR4|BI2L1_HUMAN	-0.331823	0.556698669	0.999985668
EPB41	sp|P11171|EPB41_HUMAN	0.0303737	0.92851368	0.999985668
F5	sp|P12259|FA5_HUMAN	-0.0704341	0.615067562	0.999985668
GNB1	sp|P62873|GBB1_HUMAN	-0.158782	0.582445717	0.999985668
WDR82	sp|Q6UXN9|WDR82_HUMAN	0.271365	0.647238962	0.999985668
NUSAP1	sp|Q9BXS6|NUSAP_HUMAN	-0.220145	0.63216425	0.999985668
GTPBP10	sp|A4D1E9|GTPBA_HUMAN	0.324164	0.605964989	0.999985668
CTDSP2	sp|O14595|CTDS2_HUMAN	0.0888109	0.864070851	0.999985668
HAT1	sp|O14929|HAT1_HUMAN	0.198963	0.830892727	0.999985668
CREG1	sp|O75629|CREG1_HUMAN	-0.104337	0.777602403	0.999985668
HEXIM1	sp|O94992|HEXI1_HUMAN	0.0360291	0.929118203	0.999985668
POLR2C	sp|P19387|RPB3_HUMAN	0.159674	0.810433064	0.999985668
KPNA1	sp|P52294|IMA5_HUMAN	0.249775	0.596327633	0.999985668
PMPCA	sp|Q10713|MPPA_HUMAN	0.00669947	0.976522304	0.999985668
BOLA3	sp|Q53S33|BOLA3_HUMAN	1.10762	0.195266271	0.999985668
PHF6	sp|Q8IWS0|PHF6_HUMAN	0.132988	0.188226013	0.999985668
PGAM5	sp|Q96HS1|PGAM5_HUMAN	0.00325171	0.988168409	0.999985668
C2orf49	sp|Q9BVC5|ASHWN_HUMAN	0.0646339	0.936314821	0.999985668
DIP2B	sp|Q9P265|DIP2B_HUMAN	1.53537	6.39788E-11	2.90108E-08
DCTN4	sp|Q9UJW0|DCTN4_HUMAN	0.149549	0.677458276	0.999985668
COIL	sp|P38432|COIL_HUMAN	-0.0469645	0.850042594	0.999985668
CRK	sp|P46108|CRK_HUMAN	-0.0316056	0.977088012	0.999985668
SF3B4	sp|Q15427|SF3B4_HUMAN	-0.640797	0.233222726	0.999985668
FAM91A1	sp|Q658Y4|F91A1_HUMAN	-0.200263	0.550742642	0.999985668
SMIM20	sp|Q8N5G0|SIM20_HUMAN	0.0838387	0.917316931	0.999985668
UBLCP1	sp|Q8WVY7|UBCP1_HUMAN	1.03869	0.211916636	0.999985668
DRG1	sp|Q9Y295|DRG1_HUMAN	-0.163925	0.511627463	0.999985668
WDR1	sp|O75083|WDR1_HUMAN	0.0538859	0.854717999	0.999985668
UMPS	sp|P11172|UMPS_HUMAN	0.673482	0.198466241	0.999985668
GLUL	sp|P15104|GLNA_HUMAN	-0.111117	0.800062685	0.999985668
UFM1	sp|P61960|UFM1_HUMAN	-0.502711	0.429913877	0.999985668
GOLGA5	sp|Q8TBA6|GOGA5_HUMAN	-0.0676485	0.824608271	0.999985668
TRNT1	sp|Q96Q11|TRNT1_HUMAN	-0.398527	0.513799779	0.999985668
CNNM2	sp|Q9H8M5|CNNM2_HUMAN	-1.19464	0.225359633	0.999985668
NENF	sp|Q9UMX5|NENF_HUMAN	0.454351	0.596684761	0.999985668
PKP3	sp|Q9Y446|PKP3_HUMAN	0.112724	0.627292761	0.999985668
FRRS1	sp|Q6ZNA5|FRRS1_HUMAN	-0.0831658	0.818848446	0.999985668
TRAPPC6B	sp|Q86SZ2|TPC6B_HUMAN	0.116663	0.919331392	0.999985668
GCC2	sp|Q8IWJ2|GCC2_HUMAN	-0.0240035	0.925797601	0.999985668
DNAJC16	sp|Q9Y2G8|DJC16_HUMAN	-0.109798	0.886067955	0.999985668
PKN3	sp|Q6P5Z2|PKN3_HUMAN	0.14187	0.643641912	0.999985668
RP9	sp|Q8TA86|RP9_HUMAN	-0.289859	0.678447078	0.999985668
MRPL38	sp|Q96DV4|RM38_HUMAN	-0.0563898	0.867241024	0.999985668
REEP4	sp|Q9H6H4|REEP4_HUMAN	0.0949811	0.890555764	0.999985668
GEMIN2	sp|O14893|GEMI2_HUMAN	-0.574898	0.582231149	0.999985668
HIP1R	sp|O75146|HIP1R_HUMAN	-0.00707008	0.990994615	0.999985668
SCO1	sp|O75880|SCO1_HUMAN	0.00983714	0.989367158	0.999985668
MT-CO2	sp|P00403|COX2_HUMAN	0.0831164	0.788353358	0.999985668
HRC	sp|P23327|SRCH_HUMAN	-0.149123	0.674600319	0.999985668
MTMR3	sp|Q13615|MTMR3_HUMAN	-0.143894	0.804734279	0.999985668
FBXL6	sp|Q8N531|FBXL6_HUMAN	-0.0141518	0.974933347	0.999985668
CNDP2	sp|Q96KP4|CNDP2_HUMAN	0.813994	0.019625005	0.503708455
ZFYVE21	sp|Q9BQ24|ZFY21_HUMAN	-0.348912	0.539303544	0.999985668
CACYBP	sp|Q9HB71|CYBP_HUMAN	-0.0127895	0.951086754	0.999985668
COA4	sp|Q9NYJ1|COA4_HUMAN	-0.0581479	0.903190256	0.999985668
VAC14	sp|Q08AM6|VAC14_HUMAN	-0.0130048	0.950868634	0.999985668
DYNC1H1	sp|Q14204|DYHC1_HUMAN	0.0979183	0.681871835	0.999985668
FUNDC1	sp|Q8IVP5|FUND1_HUMAN	0.395046	0.614752016	0.999985668
IGSF8	sp|Q969P0|IGSF8_HUMAN	-0.469405	0.499139848	0.999985668
TOMM22	sp|Q9NS69|TOM22_HUMAN	-0.00649452	0.977622357	0.999985668
ARMCX3	sp|Q9UH62|ARMX3_HUMAN	-0.33063	0.582621902	0.999985668
RABGEF1	sp|Q9UJ41|RABX5_HUMAN	0.325757	0.640963384	0.999985668
AFG3L2	sp|Q9Y4W6|AFG32_HUMAN	-0.0385427	0.885844714	0.999985668
PRKCSH	sp|P14314|GLU2B_HUMAN	0.120546	0.446592048	0.999985668
ACVR2A	sp|P27037|AVR2A_HUMAN	-0.0948834	0.933263649	0.999985668
CSNK2B	sp|P67870|CSK2B_HUMAN	0.176872	0.785233804	0.999985668
HERC1	sp|Q15751|HERC1_HUMAN	0.74163	0.226950787	0.999985668
MICB	sp|Q29980|MICB_HUMAN	-0.240574	0.578860127	0.999985668
BRIX1	sp|Q8TDN6|BRX1_HUMAN	0.055825	0.877023633	0.999985668
COA1	sp|Q9GZY4|COA1_HUMAN	-0.317564	0.616063845	0.999985668
FDPS	sp|P14324|FPPS_HUMAN	0.0501863	0.832964358	0.999985668
RAP1B	sp|P61224|RAP1B_HUMAN	-0.0423818	0.768418776	0.999985668
RPS8	sp|P62241|RS8_HUMAN	-0.281406	0.072877011	0.999985668
BLOC1S1	sp|P78537|BL1S1_HUMAN	0.0361974	0.868291915	0.999985668
RICTOR	sp|Q6R327|RICTR_HUMAN	-0.739266	0.524969703	0.999985668
PLEKHM2	sp|Q8IWE5|PKHM2_HUMAN	-0.0841342	0.725582782	0.999985668
RAD50	sp|Q92878|RAD50_HUMAN	-0.1559	0.658301657	0.999985668
MSI2	sp|Q96DH6|MSI2H_HUMAN	-0.111598	0.824090639	0.999985668
UBE2O	sp|Q9C0C9|UBE2O_HUMAN	-0.63603	0.382264402	0.999985668
OSBPL2	sp|Q9H1P3|OSBL2_HUMAN	-0.887886	0.323816495	0.999985668
SPNS1	sp|Q9H2V7|SPNS1_HUMAN	-0.235083	0.195580685	0.999985668
PICK1	sp|Q9NRD5|PICK1_HUMAN	0.240467	0.598245143	0.999985668
RPS11	sp|P62280|RS11_HUMAN	0.062544	0.86648463	0.999985668
TPM4	sp|P67936|TPM4_HUMAN	0.0390079	0.817204428	0.999985668
HBG1	sp|P69891|HBG1_HUMAN	0.0733888	0.676452689	0.999985668
ACY1	sp|Q03154|ACY1_HUMAN	0.0839017	0.74441178	0.999985668
PPP4R2	sp|Q9NY27|PP4R2_HUMAN	0.254852	0.583169955	0.999985668
SNRPGP15	sp|A8MWD9|RUXGL_HUMAN	-0.792747	0.366266562	0.999985668
SLC43A1	sp|O75387|LAT3_HUMAN	0.271976	0.269871744	0.999985668
SURF6	sp|O75683|SURF6_HUMAN	-0.109703	0.904819802	0.999985668
ME1	sp|P48163|MAOX_HUMAN	-0.486788	0.505451674	0.999985668
SARNP	sp|P82979|SARNP_HUMAN	-0.0237349	0.951622515	0.999985668
H3-3B	sp|P84243|H33_HUMAN	0.562056	0.15996548	0.999985668
ANKRD13A	sp|Q8IZ07|AN13A_HUMAN	-0.0726081	0.880307882	0.999985668
MINK1	sp|Q8N4C8|MINK1_HUMAN	0.00284442	0.995691314	0.999985668
LRRC59	sp|Q96AG4|LRC59_HUMAN	0.107062	0.565956572	0.999985668
PELO	sp|Q9BRX2|PELO_HUMAN	-0.0878731	0.726911905	0.999985668
LRP12	sp|Q9Y561|LRP12_HUMAN	-1.23398	0.577464852	0.999985668
DDX49	sp|Q9Y6V7|DDX49_HUMAN	-0.271552	0.27275833	0.999985668
SPTLC1	sp|O15269|SPTC1_HUMAN	0.056033	0.824195772	0.999985668
ETFB	sp|P38117|ETFB_HUMAN	0.105694	0.668773192	0.999985668
RPL30	sp|P62888|RL30_HUMAN	0.0530645	0.780708046	0.999985668
DBN1	sp|Q16643|DREB_HUMAN	0.508578	0.310674267	0.999985668
CIAPIN1	sp|Q6FI81|CPIN1_HUMAN	0.963996	0.004660229	0.177742001
LDAF1	sp|Q96B96|LDAF1_HUMAN	0.729392	0.45076799	0.999985668
CEP72	sp|Q9P209|CEP72_HUMAN	0.181148	0.727585508	0.999985668
LAS1L	sp|Q9Y4W2|LAS1L_HUMAN	-0.229286	0.389258089	0.999985668
PRG2	sp|P13727|PRG2_HUMAN	0.151023	0.786967351	0.999985668
ANK1	sp|P16157|ANK1_HUMAN	0.145293	0.623853091	0.999985668
LONP1	sp|P36776|LONM_HUMAN	-0.217432	0.383875439	0.999985668
RBM39	sp|Q14498|RBM39_HUMAN	-0.180352	0.439342132	0.999985668
ATG9A	sp|Q7Z3C6|ATG9A_HUMAN	-0.164902	0.430845827	0.999985668
DIPK2A	sp|Q8NDZ4|DIK2A_HUMAN	0.0694951	0.831310431	0.999985668
TSKU	sp|Q8WUA8|TSK_HUMAN	0.732595	0.466381459	0.999985668
RIOK2	sp|Q9BVS4|RIOK2_HUMAN	-0.450535	0.163767693	0.999985668
ENTPD7	sp|Q9NQZ7|ENTP7_HUMAN	0.478386	0.301247732	0.999985668
SLC35A3	sp|Q9Y2D2|S35A3_HUMAN	-0.0992748	0.836786739	0.999985668
LTN1	sp|O94822|LTN1_HUMAN	0.308895	0.348476104	0.999985668
ERCC2	sp|P18074|ERCC2_HUMAN	-0.230491	0.480616347	0.999985668
RANGAP1	sp|P46060|RAGP1_HUMAN	-0.0882024	0.713384269	0.999985668
ADGRE5	sp|P48960|AGRE5_HUMAN	0.0625999	0.83999723	0.999985668
PSMC6	sp|P62333|PRS10_HUMAN	-0.187046	0.510555336	0.999985668
TOP2B	sp|Q02880|TOP2B_HUMAN	0.0987242	0.646761036	0.999985668
TWF1	sp|Q12792|TWF1_HUMAN	-0.981227	0.17977572	0.999985668
LYRM7	sp|Q5U5X0|LYRM7_HUMAN	0.059385	0.888625961	0.999985668
ELMO1	sp|Q92556|ELMO1_HUMAN	0.420273	0.636916523	0.999985668
SYAP1	sp|Q96A49|SYAP1_HUMAN	0.84254	0.002656105	0.122221396
AP2M1	sp|Q96CW1|AP2M1_HUMAN	-0.104894	0.6929715	0.999985668
MIEF1	sp|Q9NQG6|MID51_HUMAN	0.11685	0.811892085	0.999985668
BMP2K	sp|Q9NSY1|BMP2K_HUMAN	-0.245239	0.609227875	0.999985668
MYO6	sp|Q9UM54|MYO6_HUMAN	0.375824	0.575264444	0.999985668
NUMB	sp|P49757|NUMB_HUMAN	0.190476	0.657820692	0.999985668
CAPZA1	sp|P52907|CAZA1_HUMAN	0.248613	0.454269071	0.999985668
ATP5IF1	sp|Q9UII2|ATIF1_HUMAN	-0.0811786	0.768298107	0.999985668
AKAP8L	sp|Q9ULX6|AKP8L_HUMAN	-0.509683	0.396950256	0.999985668
PPP6C	sp|O00743|PPP6_HUMAN	0.183653	0.550412258	0.999985668
COX5B	sp|P10606|COX5B_HUMAN	-0.0638566	0.82854453	0.999985668
FUS	sp|P35637|FUS_HUMAN	-0.814237	0.215407959	0.999985668
CCT3	sp|P49368|TCPG_HUMAN	-0.0643424	0.744316198	0.999985668
HDLBP	sp|Q00341|VIGLN_HUMAN	0.197434	0.486749016	0.999985668
MELK	sp|Q14680|MELK_HUMAN	-0.0479933	0.93373134	0.999985668
NUFIP2	sp|Q7Z417|NUFP2_HUMAN	-1.46738	0.160129546	0.999985668
HSCB	sp|Q8IWL3|HSC20_HUMAN	-0.147351	0.838866734	0.999985668
MRPL13	sp|Q9BYD1|RM13_HUMAN	-0.62863	0.493323916	0.999985668
OSBPL3	sp|Q9H4L5|OSBL3_HUMAN	0.219278	0.422525611	0.999985668
ATP6V1A	sp|P38606|VATA_HUMAN	0.0817686	0.651284204	0.999985668
BLM	sp|P54132|BLM_HUMAN	0.825873	0.350289591	0.999985668
RARS1	sp|P54136|SYRC_HUMAN	0.314665	0.276729913	0.999985668
TMEM268	sp|Q5VZI3|TM268_HUMAN	-0.190042	0.594520117	0.999985668
MRPL14	sp|Q6P1L8|RM14_HUMAN	0.219027	0.788392603	0.999985668
NUP37	sp|Q8NFH4|NUP37_HUMAN	-0.185103	0.426323396	0.999985668
HNRNPAB	sp|Q99729|ROAA_HUMAN	0.0785109	0.747260443	0.999985668
PTPN23	sp|Q9H3S7|PTN23_HUMAN	1.32256	3.35124E-11	1.70955E-08
NRAS	sp|P01111|RASN_HUMAN	0.029393	0.908382864	0.999985668
SFN	sp|P31947|1433S_HUMAN	0.474544	0.475287664	0.999985668
HSD17B12	sp|Q53GQ0|DHB12_HUMAN	-0.0493273	0.859282618	0.999985668
AARS2	sp|Q5JTZ9|SYAM_HUMAN	0.107546	0.68640487	0.999985668
PDE12	sp|Q6L8Q7|PDE12_HUMAN	-0.205978	0.746086248	0.999985668
NT5DC3	sp|Q86UY8|NT5D3_HUMAN	0.66392	0.503114862	0.999985668
TEX2	sp|Q8IWB9|TEX2_HUMAN	0.543792	0.512479991	0.999985668
SIPA1	sp|Q96FS4|SIPA1_HUMAN	-0.0638214	0.838556889	0.999985668
HEATR5B	sp|Q9P2D3|HTR5B_HUMAN	0.907897	0.163647195	0.999985668
USP3	sp|Q9Y6I4|UBP3_HUMAN	-0.0249109	0.931601876	0.999985668
FZD7	sp|O75084|FZD7_HUMAN	3.5827	0.09143883	0.999985668
GTF2H3	sp|Q13889|TF2H3_HUMAN	0.255124	0.64744088	0.999985668
MARK2	sp|Q7KZI7|MARK2_HUMAN	0.0343074	0.879824865	0.999985668
SPC24	sp|Q8NBT2|SPC24_HUMAN	0.304708	0.708542007	0.999985668
RBM14	sp|Q96PK6|RBM14_HUMAN	-0.114812	0.672836843	0.999985668
STOML1	sp|Q9UBI4|STML1_HUMAN	-2.46546	0.076584285	0.999985668
SRP68	sp|Q9UHB9|SRP68_HUMAN	0.0485966	0.801397686	0.999985668
TRAPPC4	sp|Q9Y296|TPPC4_HUMAN	0.0101604	0.979685526	0.999985668
EIF1B	sp|O60739|EIF1B_HUMAN	-0.179782	0.561315598	0.999985668
HMGN1	sp|P05114|HMGN1_HUMAN	0.0217715	0.916584148	0.999985668
PRPS2	sp|P11908|PRPS2_HUMAN	-0.217369	0.558464444	0.999985668
CTH	sp|P32929|CGL_HUMAN	-0.117152	0.766769401	0.999985668
SF3A2	sp|Q15428|SF3A2_HUMAN	-0.2605	0.420281471	0.999985668
HIKESHI	sp|Q53FT3|HIKES_HUMAN	-0.0345256	0.958403694	0.999985668
PIBF1	sp|Q8WXW3|PIBF1_HUMAN	0.943385	0.000136614	0.014295461
NCSTN	sp|Q92542|NICA_HUMAN	-0.0757744	0.7136115	0.999985668
CRBN	sp|Q96SW2|CRBN_HUMAN	-0.286151	0.702095868	0.999985668
PLXNA1	sp|Q9UIW2|PLXA1_HUMAN	0.0690843	0.791129014	0.999985668
PSMB5	sp|P28074|PSB5_HUMAN	0.0899192	0.897962783	0.999985668
ADAM17	sp|P78536|ADA17_HUMAN	0.0913078	0.840246799	0.999985668
HMGN5	sp|P82970|HMGN5_HUMAN	-0.874559	0.64955155	0.999985668
GLRX5	sp|Q86SX6|GLRX5_HUMAN	0.253067	0.55710038	0.999985668
FERMT3	sp|Q86UX7|URP2_HUMAN	0.562547	0.024498557	0.578238963
XPO5	sp|Q9HAV4|XPO5_HUMAN	0.565791	0.073425728	0.999985668
ADCY3	sp|O60266|ADCY3_HUMAN	-0.0882004	0.93343214	0.999985668
APOA4	sp|P06727|APOA4_HUMAN	0.0953944	0.847308437	0.999985668
SLC1A3	sp|P43003|EAA1_HUMAN	0.27992	0.760603911	0.999985668
PITPNA	sp|Q00169|PIPNA_HUMAN	0.0783539	0.885127551	0.999985668
LASP1	sp|Q14847|LASP1_HUMAN	0.407331	0.164115478	0.999985668
ATL3	sp|Q6DD88|ATLA3_HUMAN	-0.0541892	0.813668372	0.999985668
RALGAPA1	sp|Q6GYQ0|RGPA1_HUMAN	0.161578	0.740404013	0.999985668
ARL5B	sp|Q96KC2|ARL5B_HUMAN	0.260006	0.714809895	0.999985668
TIMM21	sp|Q9BVV7|TIM21_HUMAN	-0.18792	0.820432784	0.999985668
ATXN10	sp|Q9UBB4|ATX10_HUMAN	0.306305	0.261361122	0.999985668
GNPAT	sp|O15228|GNPAT_HUMAN	0.130767	0.589256975	0.999985668
C6orf47	sp|O95873|CF047_HUMAN	0.191785	0.858703289	0.999985668
LAP3	sp|P28838|AMPL_HUMAN	0.0332019	0.868850106	0.999985668
AP1B1	sp|Q10567|AP1B1_HUMAN	-0.0742594	0.705736212	0.999985668
PPP4R3A	sp|Q6IN85|P4R3A_HUMAN	-0.00396713	0.996040162	0.999985668
AGAP3	sp|Q96P47|AGAP3_HUMAN	0.00508215	0.992192461	0.999985668
RHOXF2	sp|Q9BQY4|RHXF2_HUMAN	-0.0807978	0.802532139	0.999985668
PANK4	sp|Q9NVE7|PANK4_HUMAN	0.956951	0.167454996	0.999985668
RNF24	sp|Q9Y225|RNF24_HUMAN	0.0212367	0.959951888	0.999985668
PPIL1	sp|Q9Y3C6|PPIL1_HUMAN	-0.113798	0.63058938	0.999985668
NARS1	sp|O43776|SYNC_HUMAN	0.269908	0.240525419	0.999985668
SLC19A2	sp|O60779|S19A2_HUMAN	-0.286725	0.637966882	0.999985668
RDX	sp|P35241|RADI_HUMAN	0.0985815	0.636221819	0.999985668
HSPA13	sp|P48723|HSP13_HUMAN	-0.123183	0.66608386	0.999985668
TCIRG1	sp|Q13488|VPP3_HUMAN	0.0215698	0.892281582	0.999985668
RRP12	sp|Q5JTH9|RRP12_HUMAN	-0.0275201	0.95503851	0.999985668
ATXN2L	sp|Q8WWM7|ATX2L_HUMAN	0.192188	0.731410508	0.999985668
WDR77	sp|Q9BQA1|MEP50_HUMAN	0.0191323	0.958726392	0.999985668
RASSF1	sp|Q9NS23|RASF1_HUMAN	-0.0655581	0.927534251	0.999985668
MRPL22	sp|Q9NWU5|RM22_HUMAN	-0.0160979	0.957643157	0.999985668
PAICS	sp|P22234|PUR6_HUMAN	-0.0629726	0.771745661	0.999985668
SORD	sp|Q00796|DHSO_HUMAN	0.561388	0.066146373	0.999985668
SF3B2	sp|Q13435|SF3B2_HUMAN	-0.0253248	0.918480033	0.999985668
PUM2	sp|Q8TB72|PUM2_HUMAN	-0.176936	0.818035394	0.999985668
TVP23C	sp|Q96ET8|TV23C_HUMAN	0.0263182	0.923986975	0.999985668
PACC1	sp|Q9H813|PACC1_HUMAN	0.510889	0.538063574	0.999985668
TXNL4B	sp|Q9NX01|TXN4B_HUMAN	0.307209	0.422385423	0.999985668
BCKDK	sp|O14874|BCKD_HUMAN	0.0993988	0.900789206	0.999985668
TFPI	sp|P10646|TFPI1_HUMAN	-0.0345915	0.941867624	0.999985668
GALNT2	sp|Q10471|GALT2_HUMAN	-0.0345349	0.896481286	0.999985668
NNT	sp|Q13423|NNTM_HUMAN	0.051797	0.854181769	0.999985668
GLYR1	sp|Q49A26|GLYR1_HUMAN	-0.861467	0.167978947	0.999985668
OTUB1	sp|Q96FW1|OTUB1_HUMAN	0.601393	0.123191885	0.999985668
MYCBP	sp|Q99417|MYCBP_HUMAN	0.0674277	0.767085059	0.999985668
MDN1	sp|Q9NU22|MDN1_HUMAN	-0.0901855	0.750155317	0.999985668
DDHD2	sp|O94830|DDHD2_HUMAN	0.0823449	0.797817387	0.999985668
IFI30	sp|P13284|GILT_HUMAN	-0.16818	0.508215897	0.999985668
SARS1	sp|P49591|SYSC_HUMAN	0.0169984	0.93118985	0.999985668
RSU1	sp|Q15404|RSU1_HUMAN	0.0258307	0.90706978	0.999985668
RAB11FIP1	sp|Q6WKZ4|RFIP1_HUMAN	-0.0269181	0.944080353	0.999985668
EIF3M	sp|Q7L2H7|EIF3M_HUMAN	0.0760929	0.83426057	0.999985668
ARRDC1	sp|Q8N5I2|ARRD1_HUMAN	0.344239	0.611136093	0.999985668
DOCK8	sp|Q8NF50|DOCK8_HUMAN	0.157612	0.569793434	0.999985668
IPO4	sp|Q8TEX9|IPO4_HUMAN	0.65946	0.043876208	0.799369665
CLUH	sp|O75153|CLU_HUMAN	-0.0690959	0.931189876	0.999985668
RANBP2	sp|P49792|RBP2_HUMAN	-0.0808438	0.70865521	0.999985668
IRAK1	sp|P51617|IRAK1_HUMAN	-0.349331	0.668849466	0.999985668
UBXN1	sp|Q04323|UBXN1_HUMAN	0.326188	0.392832767	0.999985668
RNASEL	sp|Q05823|RN5A_HUMAN	-0.00495393	0.993573361	0.999985668
LRRC8C	sp|Q8TDW0|LRC8C_HUMAN	0.241435	0.449375117	0.999985668
TTYH2	sp|Q9BSA4|TTYH2_HUMAN	0.398704	0.563106219	0.999985668
CELSR2	sp|Q9HCU4|CELR2_HUMAN	0.392398	0.572335395	0.999985668
APMAP	sp|Q9HDC9|APMAP_HUMAN	0.251296	0.307474658	0.999985668
SMC4	sp|Q9NTJ3|SMC4_HUMAN	0.222783	0.466064379	0.999985668
STK26	sp|Q9P289|STK26_HUMAN	0.701265	0.024094253	0.575171203
NDUFA2	sp|O43678|NDUA2_HUMAN	-0.252904	0.765618818	0.999985668
CDS2	sp|O95674|CDS2_HUMAN	-0.385828	0.10981913	0.999985668
PSMA2	sp|P25787|PSA2_HUMAN	0.0940429	0.742977946	0.999985668
GRK6	sp|P43250|GRK6_HUMAN	0.811806	0.02103499	0.533191273
LSS	sp|P48449|LSS_HUMAN	0.0721243	0.812445519	0.999985668
RAB13	sp|P51153|RAB13_HUMAN	0.0769375	0.708833941	0.999985668
DSTN	sp|P60981|DEST_HUMAN	-0.143915	0.801683148	0.999985668
ALDH6A1	sp|Q02252|MMSA_HUMAN	0.553556	0.36469612	0.999985668
CCDC50	sp|Q8IVM0|CCD50_HUMAN	0.222415	0.628339031	0.999985668
FN3K	sp|Q9H479|FN3K_HUMAN	-0.0342832	0.875175734	0.999985668
WDR91	sp|A4D1P6|WDR91_HUMAN	0.183664	0.380244179	0.999985668
RRP9	sp|O43818|U3IP2_HUMAN	-0.269449	0.514301977	0.999985668
ATP6V1G1	sp|O75348|VATG1_HUMAN	-0.396932	0.167526999	0.999985668
MRPL3	sp|P09001|RM03_HUMAN	-0.00032378	0.999204236	0.999985668
RPL8	sp|P62917|RL8_HUMAN	0.109732	0.605012435	0.999985668
ZMYM1	sp|Q5SVZ6|ZMYM1_HUMAN	0.716368	0.581981098	0.999985668
RABGGTA	sp|Q92696|PGTA_HUMAN	0.154195	0.81326002	0.999985668
EXT2	sp|Q93063|EXT2_HUMAN	0.171358	0.883049607	0.999985668
TBRG4	sp|Q969Z0|FAKD4_HUMAN	-0.0055557	0.983011287	0.999985668
ERO1A	sp|Q96HE7|ERO1A_HUMAN	0.113649	0.600689058	0.999985668
PCYT2	sp|Q99447|PCY2_HUMAN	1.49469	0.178881803	0.999985668
RRAGC	sp|Q9HB90|RRAGC_HUMAN	0.0706054	0.649152385	0.999985668
MANBAL	sp|Q9NQG1|MANBL_HUMAN	0.44545	0.701092602	0.999985668
AMMECR1	sp|Q9Y4X0|AMMR1_HUMAN	-0.286464	0.723570942	0.999985668
CRTAP	sp|O75718|CRTAP_HUMAN	-0.0427003	0.887391052	0.999985668
ALDH2	sp|P05091|ALDH2_HUMAN	-0.0624636	0.824363882	0.999985668
MFAP1	sp|P55081|MFAP1_HUMAN	-1.33305	0.002173242	0.106141579
CYFIP1	sp|Q7L576|CYFP1_HUMAN	0.0762676	0.694345487	0.999985668
MAVS	sp|Q7Z434|MAVS_HUMAN	-0.0587469	0.960768904	0.999985668
MIA2	sp|Q96PC5|MIA2_HUMAN	-0.0475539	0.880352521	0.999985668
VPS35	sp|Q96QK1|VPS35_HUMAN	-0.0212333	0.851755489	0.999985668
DUSP9	sp|Q99956|DUS9_HUMAN	-0.989991	0.325925314	0.999985668
THG1L	sp|Q9NWX6|THG1_HUMAN	0.809195	0.485405274	0.999985668
ALG5	sp|Q9Y673|ALG5_HUMAN	0.055869	0.817962283	0.999985668
LPL	sp|P06858|LIPL_HUMAN	0.185297	0.884518468	0.999985668
RALA	sp|P11233|RALA_HUMAN	0.0446252	0.835356694	0.999985668
RPS24	sp|P62847|RS24_HUMAN	0.0769662	0.879301918	0.999985668
FCHO2	sp|Q0JRZ9|FCHO2_HUMAN	0.154963	0.842073674	0.999985668
TOR1AIP1	sp|Q5JTV8|TOIP1_HUMAN	0.210736	0.405382337	0.999985668
NOSTRIN	sp|Q8IVI9|NOSTN_HUMAN	0.358436	0.32572396	0.999985668
CCDC134	sp|Q9H6E4|CC134_HUMAN	-0.0380862	0.949398925	0.999985668
PUF60	sp|Q9UHX1|PUF60_HUMAN	0.0392449	0.86890424	0.999985668
DNPH1	sp|O43598|DNPH1_HUMAN	-0.329229	0.623892256	0.999985668
TPM3	sp|P06753|TPM3_HUMAN	0.0701337	0.656499545	0.999985668
UQCRC1	sp|P31930|QCR1_HUMAN	0.0682677	0.756145583	0.999985668
SPCS3	sp|P61009|SPCS3_HUMAN	0.0632866	0.83171884	0.999985668
RPS4X	sp|P62701|RS4X_HUMAN	-0.0106797	0.954263202	0.999985668
C1QBP	sp|Q07021|C1QBP_HUMAN	-0.13166	0.614272068	0.999985668
WDR74	sp|Q6RFH5|WDR74_HUMAN	-1.01686	0.008661443	0.282778806
MMGT1	sp|Q8N4V1|EMC5_HUMAN	-0.0215251	0.971411882	0.999985668
PIK3C3	sp|Q8NEB9|PK3C3_HUMAN	0.0220877	0.904256868	0.999985668
DEK	sp|P35659|DEK_HUMAN	0.0146579	0.945851768	0.999985668
ECE1	sp|P42892|ECE1_HUMAN	-0.189068	0.51214627	0.999985668
OCRL	sp|Q01968|OCRL_HUMAN	0.00745637	0.992093331	0.999985668
TRIM32	sp|Q13049|TRI32_HUMAN	0.266148	0.360810396	0.999985668
ACACA	sp|Q13085|ACACA_HUMAN	-0.149468	0.56697797	0.999985668
IMMT	sp|Q16891|MIC60_HUMAN	0.0578731	0.743261244	0.999985668
SLC15A4	sp|Q8N697|S15A4_HUMAN	-0.25611	0.497843697	0.999985668
EBNA1BP2	sp|Q99848|EBP2_HUMAN	-0.337375	0.228421161	0.999985668
AAAS	sp|Q9NRG9|AAAS_HUMAN	0.346654	0.462535214	0.999985668
HELLS	sp|Q9NRZ9|HELLS_HUMAN	-0.0499376	0.940550044	0.999985668
CHD1	sp|O14646|CHD1_HUMAN	-0.169973	0.567618312	0.999985668
RNF13	sp|O43567|RNF13_HUMAN	0.137122	0.602957328	0.999985668
USO1	sp|O60763|USO1_HUMAN	0.00397049	0.989580624	0.999985668
GSR	sp|P00390|GSHR_HUMAN	-0.0499766	0.831399138	0.999985668
GLB1	sp|P16278|BGAL_HUMAN	-0.0272015	0.845997816	0.999985668
PTPRA	sp|P18433|PTPRA_HUMAN	-0.107635	0.763436517	0.999985668
KDELR1	sp|P24390|ERD21_HUMAN	-0.12882	0.751277633	0.999985668
HIBADH	sp|P31937|3HIDH_HUMAN	-0.239519	0.786571599	0.999985668
PGD	sp|P52209|6PGD_HUMAN	0.0256072	0.907528499	0.999985668
ERH	sp|P84090|ERH_HUMAN	0.148061	0.839471676	0.999985668
SEPTIN6	sp|Q14141|SEPT6_HUMAN	0.149265	0.65890727	0.999985668
DNAJC21	sp|Q5F1R6|DJC21_HUMAN	0.862491	0.266691344	0.999985668
LRRC8D	sp|Q7L1W4|LRC8D_HUMAN	-0.117566	0.834938192	0.999985668
SLC12A9	sp|Q9BXP2|S12A9_HUMAN	0.0521308	0.804641758	0.999985668
NAT10	sp|Q9H0A0|NAT10_HUMAN	0.0577635	0.801074572	0.999985668
STARD3NL	sp|O95772|STR3N_HUMAN	0.0354481	0.836832393	0.999985668
STX4	sp|Q12846|STX4_HUMAN	-0.0970652	0.727222678	0.999985668
SMC1A	sp|Q14683|SMC1A_HUMAN	-0.225544	0.446656124	0.999985668
UBR4	sp|Q5T4S7|UBR4_HUMAN	0.522395	0.016406094	0.441796814
VAT1	sp|Q99536|VAT1_HUMAN	-0.0526569	0.781210588	0.999985668
RIC8A	sp|Q9NPQ8|RIC8A_HUMAN	-0.0374194	0.879182244	0.999985668
THUMPD1	sp|Q9NXG2|THUM1_HUMAN	0.927094	0.569179663	0.999985668
AK3	sp|Q9UIJ7|KAD3_HUMAN	-0.0911639	0.770994852	0.999985668
EXOC5	sp|O00471|EXOC5_HUMAN	-0.216481	0.647923261	0.999985668
RNASEH2A	sp|O75792|RNH2A_HUMAN	0.180998	0.768116813	0.999985668
HMGN2	sp|P05204|HMGN2_HUMAN	-0.184483	0.34527761	0.999985668
PRCP	sp|P42785|PCP_HUMAN	0.0636007	0.658817306	0.999985668
NSF	sp|P46459|NSF_HUMAN	0.0487148	0.774221223	0.999985668
RAB5C	sp|P51148|RAB5C_HUMAN	-0.191145	0.307392401	0.999985668
CSPP1	sp|Q1MSJ5|CSPP1_HUMAN	0.760565	0.033462596	0.69812515
MFSD4B	sp|Q5TF39|MFS4B_HUMAN	-0.373988	0.695323465	0.999985668
FAM83A	sp|Q86UY5|FA83A_HUMAN	0.0188321	0.943946664	0.999985668
DGCR8	sp|Q8WYQ5|DGCR8_HUMAN	-0.601246	0.619417388	0.999985668
UCHL5	sp|Q9Y5K5|UCHL5_HUMAN	0.502112	0.057148463	0.952710622
RFC2	sp|P35250|RFC2_HUMAN	-0.9123	0.305777008	0.999985668
NUCB2	sp|P80303|NUCB2_HUMAN	0.0432598	0.871206635	0.999985668
SORT1	sp|Q99523|SORT_HUMAN	0.186226	0.476171543	0.999985668
CDC42SE1	sp|Q9NRR8|C42S1_HUMAN	-0.335263	0.714874197	0.999985668
MACF1	sp|Q9UPN3|MACF1_HUMAN	0.0821676	0.729643334	0.999985668
N4BP1	sp|O75113|N4BP1_HUMAN	0.761159	0.220458712	0.999985668
AHSA1	sp|O95433|AHSA1_HUMAN	0.898835	0.00032147	0.029153761
VTN	sp|P04004|VTNC_HUMAN	-0.00899617	0.985834743	0.999985668
GNAI2	sp|P04899|GNAI2_HUMAN	-0.0484866	0.843684025	0.999985668
APRT	sp|P07741|APT_HUMAN	0.627272	0.031193007	0.669992965
CMPK1	sp|P30085|KCY_HUMAN	0.623128	0.038750938	0.748737725
HDAC1	sp|Q13547|HDAC1_HUMAN	1.28041	0.123722637	0.999985668
PTGES3	sp|Q15185|TEBP_HUMAN	0.189596	0.638220501	0.999985668
SEC23B	sp|Q15437|SC23B_HUMAN	-0.432952	0.168174036	0.999985668
STIL	sp|Q15468|STIL_HUMAN	-0.549589	0.405343214	0.999985668
SPRYD7	sp|Q5W111|SPRY7_HUMAN	0.169551	0.530694042	0.999985668
BTN2A1	sp|Q7KYR7|BT2A1_HUMAN	-0.961152	0.149033705	0.999985668
DYM	sp|Q7RTS9|DYM_HUMAN	0.642687	0.570522944	0.999985668
TIMM29	sp|Q9BSF4|TIM29_HUMAN	0.107708	0.905756153	0.999985668
ELOVL6	sp|Q9H5J4|ELOV6_HUMAN	-0.112038	0.845485778	0.999985668
TMEM30A	sp|Q9NV96|CC50A_HUMAN	-0.0302597	0.878609744	0.999985668
GPAA1	sp|O43292|GPAA1_HUMAN	0.00354346	0.993860463	0.999985668
FDXR	sp|P22570|ADRO_HUMAN	0.210344	0.383185739	0.999985668
DNAJB2	sp|P25686|DNJB2_HUMAN	0.642118	0.788474103	0.999985668
PSMC5	sp|P62195|PRS8_HUMAN	0.0947153	0.708477678	0.999985668
ARF1	sp|P84077|ARF1_HUMAN	-0.0700423	0.699766192	0.999985668
URB2	sp|Q14146|URB2_HUMAN	-0.159097	0.689830819	0.999985668
SCRIB	sp|Q14160|SCRIB_HUMAN	0.216933	0.473743423	0.999985668
GNA13	sp|Q14344|GNA13_HUMAN	0.000893436	0.997120801	0.999985668
ELAVL1	sp|Q15717|ELAV1_HUMAN	0.0161073	0.954278985	0.999985668
P3H1	sp|Q32P28|P3H1_HUMAN	0.128814	0.607075397	0.999985668
MRPL41	sp|Q8IXM3|RM41_HUMAN	0.132459	0.637269942	0.999985668
LRCH4	sp|O75427|LRCH4_HUMAN	0.437918	0.622371549	0.999985668
HSPA4L	sp|O95757|HS74L_HUMAN	0.47457	0.179936412	0.999985668
PRNP	sp|P04156|PRIO_HUMAN	0.031655	0.964170779	0.999985668
RAB8A	sp|P61006|RAB8A_HUMAN	-0.0432664	0.858005774	0.999985668
H4C16	sp|P62805|H4_HUMAN	-0.0231122	0.890389858	0.999985668
PDE4C	sp|Q08493|PDE4C_HUMAN	0.278675	0.747821978	0.999985668
PAK2	sp|Q13177|PAK2_HUMAN	0.161877	0.818260426	0.999985668
ARFGAP2	sp|Q8N6H7|ARFG2_HUMAN	0.874401	0.207561846	0.999985668
NUP133	sp|Q8WUM0|NU133_HUMAN	-0.145347	0.584986099	0.999985668
STON2	sp|Q8WXE9|STON2_HUMAN	0.279127	0.40728829	0.999985668
NUCKS1	sp|Q9H1E3|NUCKS_HUMAN	-0.114323	0.757804225	0.999985668
SLC27A2	sp|O14975|S27A2_HUMAN	-0.0689053	0.797210966	0.999985668
TNFRSF1B	sp|P20333|TNR1B_HUMAN	0.0886581	0.786710857	0.999985668
HSPE1	sp|P61604|CH10_HUMAN	0.0457951	0.803842606	0.999985668
SKP1	sp|P63208|SKP1_HUMAN	0.253644	0.205242236	0.999985668
SYVN1	sp|Q86TM6|SYVN1_HUMAN	0.132854	0.848297317	0.999985668
ABCG8	sp|Q9H221|ABCG8_HUMAN	0.953929	0.209466778	0.999985668
FANCG	sp|O15287|FANCG_HUMAN	0.713633	0.500315206	0.999985668
FN1	sp|P02751|FINC_HUMAN	-0.0970949	0.761532336	0.999985668
CDK1	sp|P06493|CDK1_HUMAN	0.445268	0.066927669	0.999985668
COX5A	sp|P20674|COX5A_HUMAN	-0.0640649	0.859535104	0.999985668
PSMD8	sp|P48556|PSMD8_HUMAN	0.101351	0.727846451	0.999985668
VPS41	sp|P49754|VPS41_HUMAN	-0.282067	0.100529297	0.999985668
TOMM34	sp|Q15785|TOM34_HUMAN	1.12311	0.056302717	0.949468549
LAMTOR1	sp|Q6IAA8|LTOR1_HUMAN	-0.059954	0.885981303	0.999985668
MMAB	sp|Q96EY8|MMAB_HUMAN	0.013072	0.96522687	0.999985668
CHMP4A	sp|Q9BY43|CHM4A_HUMAN	1.11383	6.76143E-10	2.29945E-07
SYNGR2	sp|O43760|SNG2_HUMAN	0.131636	0.62368579	0.999985668
H1-3	sp|P16402|H13_HUMAN	0.0223085	0.892917803	0.999985668
GMPS	sp|P49915|GUAA_HUMAN	0.473245	0.089331453	0.999985668
ALKBH2	sp|Q6NS38|ALKB2_HUMAN	0.445222	0.286808249	0.999985668
TTC27	sp|Q6P3X3|TTC27_HUMAN	0.741184	0.131141048	0.999985668
LINGO1	sp|Q96FE5|LIGO1_HUMAN	0.372096	0.394818425	0.999985668
CNPY3	sp|Q9BT09|CNPY3_HUMAN	-0.0476769	0.830416495	0.999985668
CLDND1	sp|Q9NY35|CLDN1_HUMAN	0.0200309	0.947645686	0.999985668
TIMM10B	sp|Q9Y5J6|T10B_HUMAN	0.440858	0.645970895	0.999985668
ACOT8	sp|O14734|ACOT8_HUMAN	0.909541	0.010085518	0.319062022
AHCYL1	sp|O43865|SAHH2_HUMAN	0.0271215	0.886506281	0.999985668
CTSL	sp|P07711|CATL1_HUMAN	-0.338026	0.569856912	0.999985668
CFL1	sp|P23528|COF1_HUMAN	-0.00625172	0.9816507	0.999985668
GK	sp|P32189|GLPK_HUMAN	-1.17834	0.03406856	0.701855607
NUP214	sp|P35658|NU214_HUMAN	0.279582	0.265128216	0.999985668
RCN2	sp|Q14257|RCN2_HUMAN	-0.0352127	0.943402043	0.999985668
UBR2	sp|Q8IWV8|UBR2_HUMAN	0.489996	0.32932509	0.999985668
SMARCE1	sp|Q969G3|SMCE1_HUMAN	0.00681154	0.986547804	0.999985668
MVB12A	sp|Q96EY5|MB12A_HUMAN	-0.178678	0.723244443	0.999985668
MBOAT7	sp|Q96N66|MBOA7_HUMAN	0.0338122	0.880850716	0.999985668
TTC1	sp|Q99614|TTC1_HUMAN	-0.263639	0.313321292	0.999985668
AHSP	sp|Q9NZD4|AHSP_HUMAN	-1.88861	0.108679068	0.999985668
LGALS8	sp|O00214|LEG8_HUMAN	0.507201	0.092990494	0.999985668
TXNL1	sp|O43396|TXNL1_HUMAN	0.270207	0.311777428	0.999985668
TIMM44	sp|O43615|TIM44_HUMAN	-0.0511007	0.808799815	0.999985668
DLGAP5	sp|Q15398|DLGP5_HUMAN	0.560763	0.440432532	0.999985668
LIN28B	sp|Q6ZN17|LN28B_HUMAN	-0.115479	0.778627817	0.999985668
FTSJ3	sp|Q8IY81|SPB1_HUMAN	-0.885026	0.293476547	0.999985668
SARAF	sp|Q96BY9|SARAF_HUMAN	-0.308846	0.757308435	0.999985668
PDF	sp|Q9HBH1|DEFM_HUMAN	-0.0544501	0.892966311	0.999985668
TNIK	sp|Q9UKE5|TNIK_HUMAN	1.09438	1.96621E-05	0.0030862
MTMR6	sp|Q9Y217|MTMR6_HUMAN	0.0365993	0.898378121	0.999985668
GLUD1	sp|P00367|DHE3_HUMAN	-0.103766	0.593729242	0.999985668
FTL	sp|P02792|FRIL_HUMAN	0.00258372	0.990400699	0.999985668
NEFH	sp|P12036|NFH_HUMAN	-0.0734156	0.892521323	0.999985668
MAT2A	sp|P31153|METK2_HUMAN	0.877457	0.002210741	0.106141579
THOC1	sp|Q96FV9|THOC1_HUMAN	-0.50408	0.445942504	0.999985668
CLASP2	sp|O75122|CLAP2_HUMAN	-0.41464	0.471242006	0.999985668
CAPZB	sp|P47756|CAPZB_HUMAN	0.265281	0.405137782	0.999985668
YARS1	sp|P54577|SYYC_HUMAN	0.683277	0.000922296	0.072382509
NUP93	sp|Q8N1F7|NUP93_HUMAN	-0.0199316	0.923883458	0.999985668
SLC35F5	sp|Q8WV83|S35F5_HUMAN	0.20122	0.869395869	0.999985668
HSPH1	sp|Q92598|HS105_HUMAN	0.346542	0.15530519	0.999985668
COA7	sp|Q96BR5|COA7_HUMAN	0.0278819	0.924314417	0.999985668
PODXL2	sp|Q9NZ53|PDXL2_HUMAN	-0.209358	0.862551097	0.999985668
LTA4H	sp|P09960|LKHA4_HUMAN	1.03695	0.000795535	0.066256699
ATP6V1E1	sp|P36543|VATE1_HUMAN	-0.0120279	0.946892534	0.999985668
RPS7	sp|P62081|RS7_HUMAN	-0.108973	0.596540125	0.999985668
BTK	sp|Q06187|BTK_HUMAN	1.2431	0.150020057	0.999985668
CALCOCO2	sp|Q13137|CACO2_HUMAN	0.00737974	0.973270783	0.999985668
MFSD14B	sp|Q5SR56|MF14B_HUMAN	-0.260493	0.662779003	0.999985668
MRPL48	sp|Q96GC5|RM48_HUMAN	0.102473	0.768280563	0.999985668
OXNAD1	sp|Q96HP4|OXND1_HUMAN	0.115313	0.697414998	0.999985668
REEP6	sp|Q96HR9|REEP6_HUMAN	0.244973	0.543533702	0.999985668
SH3GL1	sp|Q99961|SH3G1_HUMAN	0.937871	1.81263E-05	0.002958934
MORF4L1	sp|Q9UBU8|MO4L1_HUMAN	0.309132	0.25528319	0.999985668
GOSR2	sp|O14653|GOSR2_HUMAN	-0.0793091	0.846000268	0.999985668
STX7	sp|O15400|STX7_HUMAN	-0.0403425	0.7576683	0.999985668
ANKRD17	sp|O75179|ANR17_HUMAN	-0.452374	0.768199037	0.999985668
GATB	sp|O75879|GATB_HUMAN	0.118166	0.897671432	0.999985668
MPZL1	sp|O95297|MPZL1_HUMAN	-0.139824	0.694748524	0.999985668
JAGN1	sp|Q8N5M9|JAGN1_HUMAN	0.031236	0.891243431	0.999985668
CHMP5	sp|Q9NZZ3|CHMP5_HUMAN	1.33987	2.84349E-06	0.000644682
TSPAN4	sp|O14817|TSN4_HUMAN	-0.0657239	0.921984259	0.999985668
TCP1	sp|P17987|TCPA_HUMAN	-0.0326746	0.880230814	0.999985668
PRKAR2B	sp|P31323|KAP3_HUMAN	-0.0855994	0.760096159	0.999985668
TMF1	sp|P82094|TMF1_HUMAN	0.0057809	0.98551273	0.999985668
SLMAP	sp|Q14BN4|SLMAP_HUMAN	0.445121	0.318829997	0.999985668
POLD3	sp|Q15054|DPOD3_HUMAN	-0.211558	0.802625011	0.999985668
GLE1	sp|Q53GS7|GLE1_HUMAN	-0.0846089	0.857109963	0.999985668
IARS2	sp|Q9NSE4|SYIM_HUMAN	-0.0316744	0.897339981	0.999985668
COPE	sp|O14579|COPE_HUMAN	-0.197505	0.585788868	0.999985668
TIMM8A	sp|O60220|TIM8A_HUMAN	0.153501	0.670215482	0.999985668
SNAP29	sp|O95721|SNP29_HUMAN	-0.0153981	0.891860602	0.999985668
EZR	sp|P15311|EZRI_HUMAN	0.219395	0.354004862	0.999985668
AQP1	sp|P29972|AQP1_HUMAN	0.58759	0.462899797	0.999985668
RAP2B	sp|P61225|RAP2B_HUMAN	0.0354951	0.833919598	0.999985668
PPIG	sp|Q13427|PPIG_HUMAN	0.124126	0.746464493	0.999985668
RAB12	sp|Q6IQ22|RAB12_HUMAN	0.0789497	0.717737427	0.999985668
GOLGA7	sp|Q7Z5G4|GOGA7_HUMAN	-0.169866	0.540203278	0.999985668
PPP1R9B	sp|Q96SB3|NEB2_HUMAN	-0.00714133	0.980151936	0.999985668
AKAP9	sp|Q99996|AKAP9_HUMAN	-0.604266	0.330972633	0.999985668
NPM1	sp|P06748|NPM_HUMAN	0.0341726	0.871937399	0.999985668
RPL10	sp|P27635|RL10_HUMAN	-0.0552037	0.853012455	0.999985668
RPL31	sp|P62899|RL31_HUMAN	0.0510467	0.832120541	0.999985668
IK	sp|Q13123|RED_HUMAN	0.186602	0.662023219	0.999985668
NOSIP	sp|Q9Y314|NOSIP_HUMAN	0.139505	0.712678145	0.999985668
ABCC5	sp|O15440|MRP5_HUMAN	0.519683	0.044730246	0.811307262
PGK1	sp|P00558|PGK1_HUMAN	0.4097	0.093951137	0.999985668
GOT1	sp|P17174|AATC_HUMAN	0.107663	0.56737179	0.999985668
TNFSF9	sp|P41273|TNFL9_HUMAN	-0.256821	0.749578794	0.999985668
ROCK1	sp|Q13464|ROCK1_HUMAN	0.575044	0.035636014	0.712894959
NHLRC3	sp|Q5JS37|NHLC3_HUMAN	0.171603	0.488081675	0.999985668
TRAPPC11	sp|Q7Z392|TPC11_HUMAN	-0.647718	0.405142688	0.999985668
AKAP1	sp|Q92667|AKAP1_HUMAN	-0.28539	0.377751843	0.999985668
SNF8	sp|Q96H20|SNF8_HUMAN	0.311544	0.668110136	0.999985668
BTF3L4	sp|Q96K17|BT3L4_HUMAN	0.0729176	0.819478109	0.999985668
TMEM87B	sp|Q96K49|TM87B_HUMAN	-0.166032	0.618531846	0.999985668
PREB	sp|Q9HCU5|PREB_HUMAN	-0.191013	0.344565789	0.999985668
CS	sp|O75390|CISY_HUMAN	-0.030556	0.929224784	0.999985668
SRP72	sp|O76094|SRP72_HUMAN	0.0350669	0.858066069	0.999985668
PSMB1	sp|P20618|PSB1_HUMAN	0.137227	0.640795674	0.999985668
MYH9	sp|P35579|MYH9_HUMAN	1.30669	0.013433695	0.391592195
PPM1A	sp|P35813|PPM1A_HUMAN	0.0979869	0.849088871	0.999985668
MNAT1	sp|P51948|MAT1_HUMAN	0.363752	0.34300946	0.999985668
PPP5C	sp|P53041|PPP5_HUMAN	0.242185	0.404100295	0.999985668
TMEM33	sp|P57088|TMM33_HUMAN	-0.205928	0.553486433	0.999985668
VIRMA	sp|Q69YN4|VIR_HUMAN	0.119181	0.836134759	0.999985668
SPPL2B	sp|Q8TCT7|SPP2B_HUMAN	0.0287666	0.930898265	0.999985668
SLC10A4	sp|Q96EP9|NTCP4_HUMAN	0.0188768	0.970702349	0.999985668
TMEM41A	sp|Q96HV5|TM41A_HUMAN	-0.356179	0.535541428	0.999985668
ZDHHC3	sp|Q9NYG2|ZDHC3_HUMAN	-0.055861	0.958199767	0.999985668
MRPS23	sp|Q9Y3D9|RT23_HUMAN	0.290934	0.404879254	0.999985668
STX10	sp|O60499|STX10_HUMAN	-0.0385673	0.916932523	0.999985668
CEP43	sp|O95684|CEP43_HUMAN	-0.038288	0.944419088	0.999985668
NDST2	sp|P52849|NDST2_HUMAN	-0.0711936	0.97043931	0.999985668
CTU2	sp|Q2VPK5|CTU2_HUMAN	0.00610357	0.987818135	0.999985668
OSTM1	sp|Q86WC4|OSTM1_HUMAN	0.18109	0.355254825	0.999985668
PTPMT1	sp|Q8WUK0|PTPM1_HUMAN	-1.23036	0.204944218	0.999985668
ACO2	sp|Q99798|ACON_HUMAN	0.00891381	0.96774788	0.999985668
SLK	sp|Q9H2G2|SLK_HUMAN	0.467492	0.057130588	0.952710622
MTMR4	sp|Q9NYA4|MTMR4_HUMAN	0.259458	0.509717651	0.999985668
IDE	sp|P14735|IDE_HUMAN	0.35538	0.323927167	0.999985668
HSPA4	sp|P34932|HSP74_HUMAN	-0.0257191	0.900798923	0.999985668
AP1S2	sp|P56377|AP1S2_HUMAN	-0.462801	0.311827168	0.999985668
EIF3I	sp|Q13347|EIF3I_HUMAN	0.0980838	0.671516773	0.999985668
NOMO2	sp|Q5JPE7|NOMO2_HUMAN	-0.10195	0.725982201	0.999985668
CDK5RAP3	sp|Q96JB5|CK5P3_HUMAN	0.497218	0.08267558	0.999985668
SDHC	sp|Q99643|C560_HUMAN	-0.255367	0.747742831	0.999985668
NAP1L4	sp|Q99733|NP1L4_HUMAN	0.270455	0.243702314	0.999985668
EXTL2	sp|Q9UBQ6|EXTL2_HUMAN	-0.329357	0.321824365	0.999985668
CTSZ	sp|Q9UBR2|CATZ_HUMAN	-0.076366	0.609473027	0.999985668
LRP5	sp|O75197|LRP5_HUMAN	-0.300223	0.654437497	0.999985668
PDCD6	sp|O75340|PDCD6_HUMAN	0.104644	0.582548981	0.999985668
SRSF10	sp|O75494|SRS10_HUMAN	-1.84695	1.56203E-10	6.37465E-08
LDLR	sp|P01130|LDLR_HUMAN	-0.00954343	0.980718799	0.999985668
ATP5F1D	sp|P30049|ATPD_HUMAN	0.0272497	0.937029145	0.999985668
GTF2F1	sp|P35269|T2FA_HUMAN	-0.140361	0.799680102	0.999985668
SNU13	sp|P55769|NH2L1_HUMAN	-0.874232	0.021464424	0.537400697
DHX29	sp|Q7Z478|DHX29_HUMAN	-0.153921	0.616889887	0.999985668
C17orf75	sp|Q9HAS0|NJMU_HUMAN	-0.0486437	0.876888697	0.999985668
PA2G4	sp|Q9UQ80|PA2G4_HUMAN	0.227691	0.328262823	0.999985668
ERGIC3	sp|Q9Y282|ERGI3_HUMAN	-0.0921585	0.77277279	0.999985668
SCO2	sp|O43819|SCO2_HUMAN	-0.301998	0.551342365	0.999985668
MT-ND4	sp|P03905|NU4M_HUMAN	0.728503	0.452737839	0.999985668
STIP1	sp|P31948|STIP1_HUMAN	-0.107138	0.600769711	0.999985668
FXR2	sp|P51116|FXR2_HUMAN	0.280681	0.289316236	0.999985668
LRP8	sp|Q14114|LRP8_HUMAN	0.303527	0.414114619	0.999985668
ATG16L1	sp|Q676U5|A16L1_HUMAN	-0.299951	0.614190483	0.999985668
GOLM2	sp|Q6P4E1|GOLM2_HUMAN	-0.128381	0.612288196	0.999985668
SNAP23	sp|O00161|SNP23_HUMAN	-0.0502682	0.759771161	0.999985668
ERCC3	sp|P19447|ERCC3_HUMAN	-0.291303	0.384989437	0.999985668
FBL	sp|P22087|FBRL_HUMAN	0.01084	0.964340948	0.999985668
MAD2L1	sp|Q13257|MD2L1_HUMAN	1.33224	5.09754E-05	0.006934354
IRF3	sp|Q14653|IRF3_HUMAN	0.979846	0.00039671	0.035195119
MTHFD1L	sp|Q6UB35|C1TM_HUMAN	0.0209586	0.932852756	0.999985668
MAGOHB	sp|Q96A72|MGN2_HUMAN	-0.950999	9.04937E-05	0.010199225
ALDH1A2	sp|O94788|AL1A2_HUMAN	0.36057	0.150533335	0.999985668
TNFAIP8	sp|O95379|TFIP8_HUMAN	-0.725927	0.472185313	0.999985668
ANXA1	sp|P04083|ANXA1_HUMAN	0.508568	0.082509922	0.999985668
ACP2	sp|P11117|PPAL_HUMAN	0.09256	0.629574551	0.999985668
CENPF	sp|P49454|CENPF_HUMAN	0.194711	0.575037602	0.999985668
SQSTM1	sp|Q13501|SQSTM_HUMAN	0.298884	0.348599362	0.999985668
LYSMD3	sp|Q7Z3D4|LYSM3_HUMAN	0.181022	0.768607873	0.999985668
DHX37	sp|Q8IY37|DHX37_HUMAN	-0.0460372	0.916600383	0.999985668
SLC12A4	sp|Q9UP95|S12A4_HUMAN	-0.156407	0.617389727	0.999985668
ROCK2	sp|O75116|ROCK2_HUMAN	0.0493677	0.846771734	0.999985668
PSIP1	sp|O75475|PSIP1_HUMAN	0.189259	0.268844726	0.999985668
LDHA	sp|P00338|LDHA_HUMAN	0.00581671	0.977173911	0.999985668
P4HA1	sp|P13674|P4HA1_HUMAN	-0.00534532	0.976168185	0.999985668
NQO2	sp|P16083|NQO2_HUMAN	-0.893711	0.217360857	0.999985668
TRAPPC10	sp|P48553|TPC10_HUMAN	0.240665	0.750826209	0.999985668
NDST1	sp|P52848|NDST1_HUMAN	0.145325	0.896571025	0.999985668
CTBS	sp|Q01459|DIAC_HUMAN	0.142691	0.442650789	0.999985668
EARS2	sp|Q5JPH6|SYEM_HUMAN	-1.27935	0.154617446	0.999985668
MARCHF3	sp|Q86UD3|MARH3_HUMAN	1.04407	0.426800968	0.999985668
GATAD1	sp|Q8WUU5|GATD1_HUMAN	-0.638353	0.213205091	0.999985668
PSMB7	sp|Q99436|PSB7_HUMAN	0.280541	0.3673223	0.999985668
CDCA3	sp|Q99618|CDCA3_HUMAN	0.119381	0.814395106	0.999985668
YIPF4	sp|Q9BSR8|YIPF4_HUMAN	0.251401	0.797228467	0.999985668
RAB6C	sp|Q9H0N0|RAB6C_HUMAN	-0.813777	0.27415674	0.999985668
TMX4	sp|Q9H1E5|TMX4_HUMAN	-0.026445	0.95204299	0.999985668
GAN	sp|Q9H2C0|GAN_HUMAN	-0.297235	0.649055666	0.999985668
NOL7	sp|Q9UMY1|NOL7_HUMAN	0.114286	0.900225538	0.999985668
NDUFB6	sp|O95139|NDUB6_HUMAN	0.297763	0.302894314	0.999985668
RBX1	sp|P62877|RBX1_HUMAN	-0.553714	0.574846261	0.999985668
ATAD3B	sp|Q5T9A4|ATD3B_HUMAN	0.0073002	0.977977674	0.999985668
GLT8D1	sp|Q68CQ7|GL8D1_HUMAN	-0.00280753	0.994855538	0.999985668
LAPTM4B	sp|Q86VI4|LAP4B_HUMAN	-0.380933	0.759379096	0.999985668
H1-10	sp|Q92522|H1X_HUMAN	-0.0395443	0.855838365	0.999985668
EHD1	sp|Q9H4M9|EHD1_HUMAN	0.831701	6.88145E-08	1.75851E-05
HEATR1	sp|Q9H583|HEAT1_HUMAN	-0.303796	0.517380594	0.999985668
CXXC1	sp|Q9P0U4|CXXC1_HUMAN	1.04521	0.42210434	0.999985668
UBQLN1	sp|Q9UMX0|UBQL1_HUMAN	0.527383	0.536555945	0.999985668
TOR1A	sp|O14656|TOR1A_HUMAN	0.0958152	0.628704161	0.999985668
RAB10	sp|P61026|RAB10_HUMAN	0.046054	0.809326658	0.999985668
SLC35F6	sp|Q8N357|S35F6_HUMAN	-0.246306	0.393458368	0.999985668
IRGQ	sp|Q8WZA9|IRGQ_HUMAN	0.165843	0.671993121	0.999985668
CCDC77	sp|Q9BR77|CCD77_HUMAN	0.115259	0.778754813	0.999985668
NOL10	sp|Q9BSC4|NOL10_HUMAN	-0.674668	0.450563644	0.999985668
GNB1L	sp|Q9BYB4|GNB1L_HUMAN	-0.0198059	0.975779274	0.999985668
CCDC86	sp|Q9H6F5|CCD86_HUMAN	-0.150587	0.54872081	0.999985668
SIAE	sp|Q9HAT2|SIAE_HUMAN	-0.267046	0.293886239	0.999985668
EIF3F	sp|O00303|EIF3F_HUMAN	-0.011949	0.97397554	0.999985668
PFAS	sp|O15067|PUR4_HUMAN	-0.727015	0.282267409	0.999985668
PLPP2	sp|O43688|PLPP2_HUMAN	0.0574876	0.86795163	0.999985668
RPS12	sp|P25398|RS12_HUMAN	-0.0811747	0.733673813	0.999985668
RAB27A	sp|P51159|RB27A_HUMAN	-0.0333055	0.862249461	0.999985668
MRPS34	sp|P82930|RT34_HUMAN	-0.175844	0.567815719	0.999985668
PTPN11	sp|Q06124|PTN11_HUMAN	0.374593	0.260237802	0.999985668
BLTP2	sp|Q14667|BLTP2_HUMAN	-0.222806	0.854211191	0.999985668
LBR	sp|Q14739|LBR_HUMAN	0.109759	0.646397564	0.999985668
LARP1	sp|Q6PKG0|LARP1_HUMAN	0.00981219	0.974317833	0.999985668
SLC9B2	sp|Q86UD5|SL9B2_HUMAN	-0.0623876	0.9029042	0.999985668
PNPT1	sp|Q8TCS8|PNPT1_HUMAN	-0.0314958	0.902309785	0.999985668
NSUN4	sp|Q96CB9|NSUN4_HUMAN	-0.0779383	0.813265215	0.999985668
DNAJA3	sp|Q96EY1|DNJA3_HUMAN	-0.122701	0.686292904	0.999985668
MRPL40	sp|Q9NQ50|RM40_HUMAN	0.398287	0.662147061	0.999985668
ITM2C	sp|Q9NQX7|ITM2C_HUMAN	-0.200884	0.578177938	0.999985668
ACYP1	sp|P07311|ACYP1_HUMAN	-0.13833	0.650100424	0.999985668
RRP1	sp|P56182|RRP1_HUMAN	-0.0656817	0.74962402	0.999985668
GTF2B	sp|Q00403|TF2B_HUMAN	0.00896934	0.968217652	0.999985668
SLC7A5	sp|Q01650|LAT1_HUMAN	-0.0088991	0.968610459	0.999985668
PLD1	sp|Q13393|PLD1_HUMAN	0.0646156	0.754288697	0.999985668
LHFPL2	sp|Q6ZUX7|LHPL2_HUMAN	-0.0798178	0.900598465	0.999985668
DNAJB14	sp|Q8TBM8|DJB14_HUMAN	0.15544	0.861066524	0.999985668
NUF2	sp|Q9BZD4|NUF2_HUMAN	-0.215144	0.719949838	0.999985668
BET1L	sp|Q9NYM9|BET1L_HUMAN	0.818724	0.39964787	0.999985668
MIS18A	sp|Q9NYP9|MS18A_HUMAN	-0.786411	0.35637857	0.999985668
KPNA3	sp|O00505|IMA4_HUMAN	0.237616	0.533642916	0.999985668
PSMA7	sp|O14818|PSA7_HUMAN	0.105924	0.620280657	0.999985668
MDK	sp|P21741|MK_HUMAN	-0.213016	0.559222021	0.999985668
FEN1	sp|P39748|FEN1_HUMAN	-0.101081	0.708283861	0.999985668
ADK	sp|P55263|ADK_HUMAN	1.02448	0.0034603	0.148647194
RAB11A	sp|P62491|RB11A_HUMAN	0.16376	0.436562536	0.999985668
NMD3	sp|Q96D46|NMD3_HUMAN	0.197445	0.497580155	0.999985668
PKP4	sp|Q99569|PKP4_HUMAN	1.70773	0.102254165	0.999985668
ARL8B	sp|Q9NVJ2|ARL8B_HUMAN	-0.161403	0.483973996	0.999985668
OBSL1	sp|O75147|OBSL1_HUMAN	-0.217904	0.51233765	0.999985668
HMGB2	sp|P26583|HMGB2_HUMAN	-0.012271	0.977413963	0.999985668
ATP5ME	sp|P56385|ATP5I_HUMAN	0.282672	0.666860492	0.999985668
DST	sp|Q03001|DYST_HUMAN	0.0929791	0.930269089	0.999985668
PRKCQ	sp|Q04759|KPCT_HUMAN	0.0587608	0.865537434	0.999985668
HNRNPUL2	sp|Q1KMD3|HNRL2_HUMAN	0.290162	0.235516377	0.999985668
RABL6	sp|Q3YEC7|RABL6_HUMAN	0.23884	0.700868259	0.999985668
WDFY1	sp|Q8IWB7|WDFY1_HUMAN	0.059911	0.768292715	0.999985668
XPR1	sp|Q9UBH6|S53A1_HUMAN	-0.0224713	0.923648728	0.999985668
KHNYN	sp|O15037|KHNYN_HUMAN	1.02636	0.003432676	0.148647194
EEF1E1	sp|O43324|MCA3_HUMAN	0.440937	0.311645311	0.999985668
NCK2	sp|O43639|NCK2_HUMAN	1.07496	0.015299859	0.430005569
COPB1	sp|P53618|COPB_HUMAN	0.117897	0.548430347	0.999985668
PRKCD	sp|Q05655|KPCD_HUMAN	0.0363498	0.92346787	0.999985668
SLC6A19	sp|Q695T7|S6A19_HUMAN	-0.216747	0.768240082	0.999985668
TXNDC5	sp|Q8NBS9|TXND5_HUMAN	-0.188977	0.447197899	0.999985668
PCNP	sp|Q8WW12|PCNP_HUMAN	0.171303	0.843536889	0.999985668
TMX3	sp|Q96JJ7|TMX3_HUMAN	-0.162968	0.466240271	0.999985668
TMED9	sp|Q9BVK6|TMED9_HUMAN	0.0345557	0.88822813	0.999985668
OSBPL8	sp|Q9BZF1|OSBL8_HUMAN	-0.259322	0.323067485	0.999985668
PCYOX1	sp|Q9UHG3|PCYOX_HUMAN	-0.109556	0.857055686	0.999985668
SLC4A2	sp|P04920|B3A2_HUMAN	-0.172397	0.555957668	0.999985668
FXR1	sp|P51114|FXR1_HUMAN	-0.120379	0.710097757	0.999985668
UBE2I	sp|P63279|UBC9_HUMAN	0.196012	0.794279027	0.999985668
RIPK1	sp|Q13546|RIPK1_HUMAN	0.446733	0.377207444	0.999985668
PWP1	sp|Q13610|PWP1_HUMAN	-0.0594846	0.83275374	0.999985668
ELP2	sp|Q6IA86|ELP2_HUMAN	1.52752	6.89444E-08	1.75851E-05
CIP2A	sp|Q8TCG1|CIP2A_HUMAN	0.356102	0.487353618	0.999985668
DCAKD	sp|Q8WVC6|DCAKD_HUMAN	-0.296621	0.203334285	0.999985668
VOPP1	sp|Q96AW1|VOPP1_HUMAN	-0.496152	0.483859361	0.999985668
SIRT7	sp|Q9NRC8|SIR7_HUMAN	0.0014966	0.994634281	0.999985668
SUGT1	sp|Q9Y2Z0|SGT1_HUMAN	0.468377	0.061716588	0.991596044
RPL4	sp|P36578|RL4_HUMAN	-0.161071	0.436564447	0.999985668
ATP1B3	sp|P54709|AT1B3_HUMAN	-0.0548546	0.79482695	0.999985668
U2AF1	sp|Q01081|U2AF1_HUMAN	0.195457	0.570447802	0.999985668
PSMD2	sp|Q13200|PSMD2_HUMAN	0.131436	0.64347815	0.999985668
HPS6	sp|Q86YV9|HPS6_HUMAN	-1.2523	0.209591537	0.999985668
ANKRD20A12P	sp|Q8NF67|A2012_HUMAN	-0.305042	0.594636058	0.999985668
DDX54	sp|Q8TDD1|DDX54_HUMAN	-0.574713	0.526125424	0.999985668
NEDD4L	sp|Q96PU5|NED4L_HUMAN	0.271666	0.395203308	0.999985668
LGMN	sp|Q99538|LGMN_HUMAN	-0.380688	0.342740409	0.999985668
DNAJC7	sp|Q99615|DNJC7_HUMAN	0.420875	0.079652989	0.999985668
PHB2	sp|Q99623|PHB2_HUMAN	-0.0225548	0.908266621	0.999985668
SLC2A8	sp|Q9NY64|SL2A8_HUMAN	-0.177663	0.699622653	0.999985668
COA3	sp|Q9Y2R0|COA3_HUMAN	0.0911801	0.795981068	0.999985668
DDX3X	sp|O00571|DDX3X_HUMAN	-0.0411513	0.727370682	0.999985668
CD55	sp|P08174|DAF_HUMAN	0.0800972	0.765909309	0.999985668
CCT8	sp|P50990|TCPQ_HUMAN	-0.068317	0.693637466	0.999985668
EIF2B5	sp|Q13144|EI2BE_HUMAN	-0.664752	0.474449265	0.999985668
PRDX4	sp|Q13162|PRDX4_HUMAN	0.110045	0.658311833	0.999985668
UBAP2L	sp|Q14157|UBP2L_HUMAN	-0.0104376	0.975631253	0.999985668
DDI2	sp|Q5TDH0|DDI2_HUMAN	-0.836392	0.117491162	0.999985668
VPS52	sp|Q8N1B4|VPS52_HUMAN	2.04703	0.015713901	0.436247833
PRRC1	sp|Q96M27|PRRC1_HUMAN	0.0299486	0.890093616	0.999985668
CMTM6	sp|Q9NX76|CKLF6_HUMAN	0.0174042	0.949252002	0.999985668
RRBP1	sp|Q9P2E9|RRBP1_HUMAN	0.00103823	0.99645046	0.999985668
CHORDC1	sp|Q9UHD1|CHRD1_HUMAN	0.774356	0.007439869	0.250926479
MAN1A2	sp|O60476|MA1A2_HUMAN	0.0162832	0.968296633	0.999985668
ATP2B4	sp|P23634|AT2B4_HUMAN	0.135195	0.589356978	0.999985668
DTYMK	sp|P23919|KTHY_HUMAN	0.451064	0.08194639	0.999985668
IL13RA1	sp|P78552|I13R1_HUMAN	0.0411691	0.912990619	0.999985668
MRPS10	sp|P82664|RT10_HUMAN	-0.0526676	0.839328925	0.999985668
CHAF1A	sp|Q13111|CAF1A_HUMAN	-0.420256	0.576222644	0.999985668
STIM1	sp|Q13586|STIM1_HUMAN	0.137554	0.545906147	0.999985668
HIBCH	sp|Q6NVY1|HIBCH_HUMAN	0.0701602	0.767098234	0.999985668
AURKB	sp|Q96GD4|AURKB_HUMAN	0.259936	0.349156886	0.999985668
MAN2B2	sp|Q9Y2E5|MA2B2_HUMAN	0.0448917	0.80596975	0.999985668
NDUFS5	sp|O43920|NDUS5_HUMAN	-0.0896309	0.812273484	0.999985668
ALDOC	sp|P09972|ALDOC_HUMAN	0.0366791	0.899742239	0.999985668
POLR2B	sp|P30876|RPB2_HUMAN	-0.781215	0.05794137	0.953462628
ACVR1	sp|Q04771|ACVR1_HUMAN	0.291932	0.40607691	0.999985668
PDCD6IP	sp|Q8WUM4|PDC6I_HUMAN	1.28845	6.36245E-15	5.19303E-12
AKT1S1	sp|Q96B36|AKTS1_HUMAN	0.473757	0.600155844	0.999985668
ISOC1	sp|Q96CN7|ISOC1_HUMAN	0.240659	0.655131006	0.999985668
GOLPH3L	sp|Q9H4A5|GLP3L_HUMAN	-0.623151	0.5885997	0.999985668
HARS1	sp|P12081|HARS1_HUMAN	0.0518138	0.832170808	0.999985668
SDHB	sp|P21912|SDHB_HUMAN	0.0503359	0.865712371	0.999985668
TAGLN2	sp|P37802|TAGL2_HUMAN	0.102596	0.601373432	0.999985668
MAP1B	sp|P46821|MAP1B_HUMAN	0.455866	0.142362665	0.999985668
SAFB2	sp|Q14151|SAFB2_HUMAN	-0.927231	0.001592958	0.097027796
PEA15	sp|Q15121|PEA15_HUMAN	0.243572	0.875754577	0.999985668
DERL1	sp|Q9BUN8|DERL1_HUMAN	0.264743	0.65798014	0.999985668
GNL3	sp|Q9BVP2|GNL3_HUMAN	-1.13274	0.093490297	0.999985668
CCNB2	sp|O95067|CCNB2_HUMAN	0.230204	0.662193838	0.999985668
ZRANB2	sp|O95218|ZRAB2_HUMAN	-1.00768	0.052407881	0.90889088
TUBG1	sp|P23258|TBG1_HUMAN	0.143389	0.447541384	0.999985668
SEC24C	sp|P53992|SC24C_HUMAN	0.0628069	0.82516185	0.999985668
FLOT2	sp|Q14254|FLOT2_HUMAN	0.098386	0.633776287	0.999985668
CC2D1A	sp|Q6P1N0|C2D1A_HUMAN	-0.165254	0.609954277	0.999985668
GALNT7	sp|Q86SF2|GALT7_HUMAN	-0.0368739	0.879616476	0.999985668
ALG3	sp|Q92685|ALG3_HUMAN	0.267934	0.769750605	0.999985668
WDR89	sp|Q96FK6|WDR89_HUMAN	0.0287781	0.975607645	0.999985668
EIF1AY	sp|O14602|IF1AY_HUMAN	0.0312094	0.888051302	0.999985668
CLTA	sp|P09496|CLCA_HUMAN	-0.0878715	0.730581513	0.999985668
RPL27A	sp|P46776|RL27A_HUMAN	-0.267846	0.360399984	0.999985668
PCBD1	sp|P61457|PHS_HUMAN	-1.33562	0.094775108	0.999985668
BICD2	sp|Q8TD16|BICD2_HUMAN	-0.017825	0.948737003	0.999985668
SCARB1	sp|Q8WTV0|SCRB1_HUMAN	0.0548055	0.692759318	0.999985668
SLC38A5	sp|Q8WUX1|S38A5_HUMAN	-0.13011	0.654614009	0.999985668
PUS1	sp|Q9Y606|PUS1_HUMAN	-0.0536445	0.810591251	0.999985668
PIK3C2A	sp|O00443|P3C2A_HUMAN	-0.199264	0.881481146	0.999985668
CPD	sp|O75976|CBPD_HUMAN	0.0574246	0.840323995	0.999985668
PTMA	sp|P06454|PTMA_HUMAN	-0.374874	0.80121162	0.999985668
TALDO1	sp|P37837|TALDO_HUMAN	0.147947	0.468149381	0.999985668
STT3A	sp|P46977|STT3A_HUMAN	-0.0581735	0.799929409	0.999985668
RBM25	sp|P49756|RBM25_HUMAN	0.0205206	0.945551498	0.999985668
CFAP100	sp|Q494V2|CP100_HUMAN	-0.213674	0.74395218	0.999985668
MFSD12	sp|Q6NUT3|MFS12_HUMAN	0.791323	0.336749299	0.999985668
LRFN4	sp|Q6PJG9|LRFN4_HUMAN	-3.17326	0.192158795	0.999985668
CYB561A3	sp|Q8NBI2|CYAC3_HUMAN	0.0435442	0.878414677	0.999985668
RCC1L	sp|Q96I51|RCC1L_HUMAN	-0.0296775	0.951007732	0.999985668
SLC49A4	sp|Q96SL1|DIRC2_HUMAN	0.106063	0.627950546	0.999985668
GRPEL1	sp|Q9HAV7|GRPE1_HUMAN	-0.171433	0.562792975	0.999985668
BCLAF1	sp|Q9NYF8|BCLF1_HUMAN	0.0877583	0.895681947	0.999985668
WWP2	sp|O00308|WWP2_HUMAN	0.215559	0.548489987	0.999985668
PCNT	sp|O95613|PCNT_HUMAN	-0.0173775	0.97185992	0.999985668
CD58	sp|P19256|LFA3_HUMAN	-0.375687	0.705402889	0.999985668
PML	sp|P29590|PML_HUMAN	-0.3457	0.603757863	0.999985668
HPCAL1	sp|P37235|HPCL1_HUMAN	-0.0924365	0.631197707	0.999985668
CDK9	sp|P50750|CDK9_HUMAN	-2.43164	0.213030514	0.999985668
DEF8	sp|Q6ZN54|DEFI8_HUMAN	-0.163067	0.561190512	0.999985668
SERINC5	sp|Q86VE9|SERC5_HUMAN	-0.0551433	0.954386181	0.999985668
TMBIM1	sp|Q969X1|LFG3_HUMAN	-0.113819	0.769643316	0.999985668
CHAMP1	sp|Q96JM3|CHAP1_HUMAN	0.0266637	0.956750684	0.999985668
RPAP3	sp|Q9H6T3|RPAP3_HUMAN	0.296806	0.579270227	0.999985668
MARCHF5	sp|Q9NX47|MARH5_HUMAN	0.0980398	0.839074813	0.999985668
ADGRE2	sp|Q9UHX3|AGRE2_HUMAN	-0.160317	0.850545028	0.999985668
CHMP2A	sp|O43633|CHM2A_HUMAN	1.55103	1.14668E-09	3.5997E-07
TMED10	sp|P49755|TMEDA_HUMAN	-0.136205	0.574831896	0.999985668
VBP1	sp|P61758|PFD3_HUMAN	-0.0743851	0.724133093	0.999985668
NOM1	sp|Q5C9Z4|NOM1_HUMAN	0.317174	0.683817879	0.999985668
MAIP1	sp|Q8WWC4|MAIP1_HUMAN	0.0204678	0.934107997	0.999985668
NIBAN2	sp|Q96TA1|NIBA2_HUMAN	-0.337097	0.516955359	0.999985668
ACAT2	sp|Q9BWD1|THIC_HUMAN	-0.098408	0.82769514	0.999985668
BAZ1B	sp|Q9UIG0|BAZ1B_HUMAN	0.704045	0.478089058	0.999985668
TBC1D24	sp|Q9ULP9|TBC24_HUMAN	-0.0919637	0.935046304	0.999985668
ACOT9	sp|Q9Y305|ACOT9_HUMAN	0.239439	0.45508387	0.999985668
SBDS	sp|Q9Y3A5|SBDS_HUMAN	0.168355	0.496777672	0.999985668
DCTN3	sp|O75935|DCTN3_HUMAN	-0.219881	0.840489152	0.999985668
BCR	sp|P11274|BCR_HUMAN	-0.427151	0.381073736	0.999985668
VDAC1	sp|P21796|VDAC1_HUMAN	-0.12332	0.379726985	0.999985668
SGSH	sp|P51688|SPHM_HUMAN	-0.200912	0.611790463	0.999985668
NUP107	sp|P57740|NU107_HUMAN	0.0510122	0.834091234	0.999985668
CPSF1	sp|Q10570|CPSF1_HUMAN	-0.223162	0.638989803	0.999985668
WDR43	sp|Q15061|WDR43_HUMAN	-1.1872	0.03979054	0.755279965
CDKAL1	sp|Q5VV42|CDKAL_HUMAN	0.114021	0.683709488	0.999985668
BLOC1S2	sp|Q6QNY1|BL1S2_HUMAN	-0.204645	0.515041786	0.999985668
HOOK3	sp|Q86VS8|HOOK3_HUMAN	-0.429314	0.634360025	0.999985668
RRP36	sp|Q96EU6|RRP36_HUMAN	-0.0296325	0.932297868	0.999985668
TPX2	sp|Q9ULW0|TPX2_HUMAN	-0.176015	0.618638496	0.999985668
CD59	sp|P13987|CD59_HUMAN	0.0299754	0.925569713	0.999985668
MMUT	sp|P22033|MUTA_HUMAN	-0.50109	0.179400678	0.999985668
MAZ	sp|P56270|MAZ_HUMAN	0.194908	0.654356554	0.999985668
MLEC	sp|Q14165|MLEC_HUMAN	-0.0296497	0.873090273	0.999985668
LACTB2	sp|Q53H82|LACB2_HUMAN	0.372787	0.535114625	0.999985668
ABHD17B	sp|Q5VST6|AB17B_HUMAN	0.234755	0.496977533	0.999985668
ZMYM4	sp|Q5VZL5|ZMYM4_HUMAN	-1.89384	0.045360826	0.812584948
MGST2	sp|Q99735|MGST2_HUMAN	0.203809	0.785628756	0.999985668
GULP1	sp|Q9UBP9|GULP1_HUMAN	-0.0276013	0.961043663	0.999985668
KALRN	sp|O60229|KALRN_HUMAN	-0.720636	0.348247867	0.999985668
F2	sp|P00734|THRB_HUMAN	-0.250802	0.473000416	0.999985668
HCLS1	sp|P14317|HCLS1_HUMAN	-0.441611	0.743971307	0.999985668
PPIF	sp|P30405|PPIF_HUMAN	-0.048808	0.881484005	0.999985668
CCNH	sp|P51946|CCNH_HUMAN	-1.68213	0.175126295	0.999985668
MFAP3	sp|P55082|MFAP3_HUMAN	0.0113374	0.976092504	0.999985668
PLD3	sp|Q8IV08|PLD3_HUMAN	-0.036535	0.88518853	0.999985668
PLD6	sp|Q8N2A8|PLD6_HUMAN	0.498186	0.647597301	0.999985668
SH2D3C	sp|Q8N5H7|SH2D3_HUMAN	0.015024	0.987781521	0.999985668
CANT1	sp|Q8WVQ1|CANT1_HUMAN	-0.0136283	0.960299905	0.999985668
PLEKHB2	sp|Q96CS7|PKHB2_HUMAN	0.0294275	0.960344075	0.999985668
TMED7	sp|Q9Y3B3|TMED7_HUMAN	0.0116675	0.967195512	0.999985668
RTCB	sp|Q9Y3I0|RTCB_HUMAN	0.0376316	0.825245735	0.999985668
NDUFB4	sp|O95168|NDUB4_HUMAN	-0.271763	0.452856006	0.999985668
MT-ND2	sp|P03891|NU2M_HUMAN	0.167283	0.820822147	0.999985668
HOXB4	sp|P17483|HXB4_HUMAN	-0.11836	0.722333682	0.999985668
RPL32	sp|P62910|RL32_HUMAN	-0.0864726	0.76578223	0.999985668
PFKP	sp|Q01813|PFKAP_HUMAN	0.311356	0.348698813	0.999985668
GALNT1	sp|Q10472|GALT1_HUMAN	0.0398198	0.900082471	0.999985668
SNX17	sp|Q15036|SNX17_HUMAN	0.387682	0.462781896	0.999985668
EXOC3L2	sp|Q2M3D2|EX3L2_HUMAN	-0.357452	0.344254566	0.999985668
TAF8	sp|Q7Z7C8|TAF8_HUMAN	0.419929	0.419923751	0.999985668
RHOT1	sp|Q8IXI2|MIRO1_HUMAN	0.269736	0.401533343	0.999985668
SYS1	sp|Q8N2H4|SYS1_HUMAN	-0.602571	0.559578371	0.999985668
HSPBP1	sp|Q9NZL4|HPBP1_HUMAN	0.00352746	0.99637636	0.999985668
EIF3J	sp|O75822|EIF3J_HUMAN	-0.24801	0.490145191	0.999985668
CPSF4	sp|O95639|CPSF4_HUMAN	0.0587848	0.910484925	0.999985668
STXBP1	sp|P61764|STXB1_HUMAN	-0.0333073	0.845154704	0.999985668
SLC66A1	sp|Q6ZP29|LAAT1_HUMAN	-0.106923	0.823323838	0.999985668
PEX13	sp|Q92968|PEX13_HUMAN	0.597729	0.56235079	0.999985668
NARS2	sp|Q96I59|SYNM_HUMAN	-0.0265148	0.934495723	0.999985668
GUCD1	sp|Q96NT3|GUCD1_HUMAN	0.483799	0.513047051	0.999985668
RMND1	sp|Q9NWS8|RMND1_HUMAN	0.119199	0.873230889	0.999985668
SH3GLB1	sp|Q9Y371|SHLB1_HUMAN	0.441247	0.066435548	0.999985668
GET3	sp|O43681|GET3_HUMAN	0.232976	0.688853989	0.999985668
TBCC	sp|Q15814|TBCC_HUMAN	0.704149	0.157967389	0.999985668
ZC3H18	sp|Q86VM9|ZCH18_HUMAN	-0.733488	0.393756915	0.999985668
PARP2	sp|Q9UGN5|PARP2_HUMAN	-0.298665	0.770673516	0.999985668
AKAP11	sp|Q9UKA4|AKA11_HUMAN	-0.130155	0.668993087	0.999985668
ATP5MC3	sp|P48201|AT5G3_HUMAN	0.129919	0.833714776	0.999985668
MLF1	sp|P58340|MLF1_HUMAN	1.25005	0.182187354	0.999985668
NPC2	sp|P61916|NPC2_HUMAN	-0.102254	0.495298444	0.999985668
PSMC1	sp|P62191|PRS4_HUMAN	0.188538	0.520675441	0.999985668
TMC6	sp|Q7Z403|TMC6_HUMAN	0.170835	0.50998642	0.999985668
ERGIC2	sp|Q96RQ1|ERGI2_HUMAN	-0.62516	0.228290224	0.999985668
HACD3	sp|Q9P035|HACD3_HUMAN	-0.137166	0.746175697	0.999985668
GPI	sp|P06744|G6PI_HUMAN	0.73464	0.038591717	0.748737725
BPTF	sp|Q12830|BPTF_HUMAN	-0.57831	0.295294008	0.999985668
PTP4A2	sp|Q12974|TP4A2_HUMAN	0.911866	0.053173998	0.915624832
MICOS13	sp|Q5XKP0|MIC13_HUMAN	-0.282841	0.466589066	0.999985668
GALNT6	sp|Q8NCL4|GALT6_HUMAN	-0.0234918	0.947219803	0.999985668
SUPT16H	sp|Q9Y5B9|SP16H_HUMAN	-0.24185	0.345534535	0.999985668
EEA1	sp|Q15075|EEA1_HUMAN	-0.00345135	0.983957904	0.999985668
PAIP1	sp|Q9H074|PAIP1_HUMAN	-0.57219	0.233522548	0.999985668
SP110	sp|Q9HB58|SP110_HUMAN	-0.293531	0.801458975	0.999985668
MRPS18A	sp|Q9NVS2|RT18A_HUMAN	0.256327	0.718017158	0.999985668
AP3M1	sp|Q9Y2T2|AP3M1_HUMAN	-0.147804	0.700403924	0.999985668
PJA2	sp|O43164|PJA2_HUMAN	0.360817	0.315356993	0.999985668
PSAP	sp|P07602|SAP_HUMAN	-0.0268715	0.924602054	0.999985668
ACP1	sp|P24666|PPAC_HUMAN	-0.154287	0.796372797	0.999985668
CRACR2A	sp|Q9BSW2|EFC4B_HUMAN	-0.130091	0.471788496	0.999985668
TARS2	sp|Q9BW92|SYTM_HUMAN	-0.561486	0.507689753	0.999985668
OSBPL11	sp|Q9BXB4|OSB11_HUMAN	-0.00338962	0.990230138	0.999985668
PIN4	sp|Q9Y237|PIN4_HUMAN	0.0844158	0.906566537	0.999985668
RAB29	sp|O14966|RAB7L_HUMAN	-1.14535	0.223262902	0.999985668
TACC1	sp|O75410|TACC1_HUMAN	-0.0679751	0.894563773	0.999985668
NUDT3	sp|O95989|NUDT3_HUMAN	0.0846327	0.884583025	0.999985668
CA8	sp|P35219|CAH8_HUMAN	0.157983	0.688561372	0.999985668
PPIA	sp|P62937|PPIA_HUMAN	0.674019	0.01524987	0.430005569
GCN1	sp|Q92616|GCN1_HUMAN	0.224894	0.463279702	0.999985668
C8orf33	sp|Q9H7E9|CH033_HUMAN	-0.34913	0.675843455	0.999985668
GPRC5C	sp|Q9NQ84|GPC5C_HUMAN	-0.163366	0.863894038	0.999985668
LSM7	sp|Q9UK45|LSM7_HUMAN	-0.169192	0.813645415	0.999985668
RUVBL1	sp|Q9Y265|RUVB1_HUMAN	-0.0269197	0.883826316	0.999985668
PSAT1	sp|Q9Y617|SERC_HUMAN	0.954052	9.24703E-05	0.010199225
TIPRL	sp|O75663|TIPRL_HUMAN	0.288476	0.641887038	0.999985668
CD63	sp|P08962|CD63_HUMAN	0.151159	0.444327915	0.999985668
TIMM10	sp|P62072|TIM10_HUMAN	0.00472	0.986086275	0.999985668
MTMR14	sp|Q8NCE2|MTMRE_HUMAN	-0.023968	0.97834173	0.999985668
CLCC1	sp|Q96S66|CLCC1_HUMAN	-0.213693	0.538308312	0.999985668
B3GNT2	sp|Q9NY97|B3GN2_HUMAN	0.0914771	0.815057722	0.999985668
TGOLN2	sp|O43493|TGON2_HUMAN	-0.143023	0.627829195	0.999985668
SEC24B	sp|O95487|SC24B_HUMAN	0.247298	0.42035796	0.999985668
HSPA1A	sp|P0DMV8|HS71A_HUMAN	0.0950725	0.623677248	0.999985668
HNRNPA2B1	sp|P22626|ROA2_HUMAN	-0.00909777	0.966643896	0.999985668
PTPRJ	sp|Q12913|PTPRJ_HUMAN	0.563715	0.39372378	0.999985668
TBC1D10A	sp|Q9BXI6|TB10A_HUMAN	-0.613081	0.518284211	0.999985668
PPP2R1B	sp|P30154|2AAB_HUMAN	0.434346	0.198083532	0.999985668
MRPL19	sp|P49406|RM19_HUMAN	0.0244121	0.952044525	0.999985668
SRSF5	sp|Q13243|SRSF5_HUMAN	-0.196981	0.722913906	0.999985668
SEPTIN11	sp|Q9NVA2|SEP11_HUMAN	0.0270986	0.943521234	0.999985668
PRDX1	sp|Q06830|PRDX1_HUMAN	-0.0488857	0.782249617	0.999985668
FSCN1	sp|Q16658|FSCN1_HUMAN	0.0188202	0.934031486	0.999985668
ST3GAL2	sp|Q16842|SIA4B_HUMAN	0.1085	0.740189296	0.999985668
MARCHF8	sp|Q5T0T0|MARH8_HUMAN	-0.174606	0.83078838	0.999985668
PTRH1	sp|Q86Y79|PTH_HUMAN	-0.0411348	0.926026661	0.999985668
TMA16	sp|Q96EY4|TMA16_HUMAN	-0.137965	0.334079489	0.999985668
H2BC14	sp|Q99879|H2B1M_HUMAN	-0.0377136	0.818686908	0.999985668
DOCK9	sp|Q9BZ29|DOCK9_HUMAN	-0.533179	0.558400624	0.999985668
GINM1	sp|Q9NU53|GINM1_HUMAN	0.0935023	0.859334618	0.999985668
RCC2	sp|Q9P258|RCC2_HUMAN	-0.108323	0.522295247	0.999985668
TOR1B	sp|O14657|TOR1B_HUMAN	-0.0569421	0.788829003	0.999985668
ARF4	sp|P18085|ARF4_HUMAN	0.122633	0.592944553	0.999985668
UBE2L3	sp|P68036|UB2L3_HUMAN	0.0406329	0.868507072	0.999985668
KTN1	sp|Q86UP2|KTN1_HUMAN	0.0305588	0.888619817	0.999985668
YIPF6	sp|Q96EC8|YIPF6_HUMAN	0.20583	0.518982552	0.999985668
BICD1	sp|Q96G01|BICD1_HUMAN	0.464788	0.679969299	0.999985668
BAIAP2	sp|Q9UQB8|BAIP2_HUMAN	-0.0289297	0.910035862	0.999985668
PIP5K1C	sp|O60331|PI51C_HUMAN	-0.402493	0.760440616	0.999985668
BCAS2	sp|O75934|SPF27_HUMAN	0.0362278	0.901647239	0.999985668
NAPA	sp|P54920|SNAA_HUMAN	0.0281696	0.866340179	0.999985668
CHMP1B	sp|Q7LBR1|CHM1B_HUMAN	1.62765	9.33255E-15	6.34769E-12
VANGL1	sp|Q8TAA9|VANG1_HUMAN	0.225407	0.389539443	0.999985668
PIK3R4	sp|Q99570|PI3R4_HUMAN	-0.0421901	0.812419262	0.999985668
SPTBN4	sp|Q9H254|SPTN4_HUMAN	0.58223	0.258137099	0.999985668
CD320	sp|Q9NPF0|CD320_HUMAN	-0.238525	0.555979499	0.999985668
DDX19B	sp|Q9UMR2|DD19B_HUMAN	0.795855	0.004077532	0.163141247
PRAME	sp|P78395|PRAME_HUMAN	-0.614054	0.589802749	0.999985668
HNRNPU	sp|Q00839|HNRPU_HUMAN	-0.0037298	0.986307179	0.999985668
CPSF6	sp|Q16630|CPSF6_HUMAN	-0.55535	0.419898861	0.999985668
CCDC12	sp|Q8WUD4|CCD12_HUMAN	-1.00578	0.006421673	0.223990145
KIFC1	sp|Q9BW19|KIFC1_HUMAN	0.0876221	0.715657718	0.999985668
NDE1	sp|Q9NXR1|NDE1_HUMAN	-0.515021	0.529807558	0.999985668
TRAPPC8	sp|Q9Y2L5|TPPC8_HUMAN	-0.114961	0.735836407	0.999985668
EPB41L2	sp|O43491|E41L2_HUMAN	-0.0882456	0.804988185	0.999985668
THOP1	sp|P52888|THOP1_HUMAN	0.862269	0.03076038	0.667729302
CCDC137	sp|Q6PK04|CC137_HUMAN	0.224213	0.632004413	0.999985668
NUP54	sp|Q7Z3B4|NUP54_HUMAN	-0.000458346	0.998038527	0.999985668
LUZP1	sp|Q86V48|LUZP1_HUMAN	0.0227585	0.959827451	0.999985668
CMIP	sp|Q8IY22|CMIP_HUMAN	0.780194	0.0285523	0.640230418
VPS33B	sp|Q9H267|VP33B_HUMAN	0.33561	0.696573945	0.999985668
FLNA	sp|P21333|FLNA_HUMAN	0.0455105	0.852936992	0.999985668
EEF1B2	sp|P24534|EF1B_HUMAN	0.116153	0.624828799	0.999985668
CDK2	sp|P24941|CDK2_HUMAN	0.610956	0.257557521	0.999985668
GEMIN4	sp|P57678|GEMI4_HUMAN	1.26079	0.108050611	0.999985668
PPP2R5A	sp|Q15172|2A5A_HUMAN	1.37719	0.075829932	0.999985668
SEC23A	sp|Q15436|SC23A_HUMAN	0.0746527	0.851553552	0.999985668
TRAPPC14	sp|Q8WVR3|TPC14_HUMAN	0.867825	0.271808683	0.999985668
NXF1	sp|Q9UBU9|NXF1_HUMAN	-0.0203568	0.926284179	0.999985668
LRPAP1	sp|P30533|AMRP_HUMAN	0.205516	0.41095494	0.999985668
RAB9A	sp|P51151|RAB9A_HUMAN	0.00679848	0.975239188	0.999985668
ATP6V0A1	sp|Q93050|VPP1_HUMAN	0.080786	0.566650073	0.999985668
UIMC1	sp|Q96RL1|UIMC1_HUMAN	-0.813266	0.31143254	0.999985668
UPF3B	sp|Q9BZI7|REN3B_HUMAN	-0.00733879	0.971954156	0.999985668
TNFRSF12A	sp|Q9NP84|TNR12_HUMAN	0.572897	0.632989877	0.999985668
SHTN1	sp|A0MZ66|SHOT1_HUMAN	0.510993	0.341930564	0.999985668
PFKL	sp|P17858|PFKAL_HUMAN	0.131557	0.727529032	0.999985668
RAB14	sp|P61106|RAB14_HUMAN	0.0180572	0.920649628	0.999985668
ZC3HAV1	sp|Q7Z2W4|ZCCHV_HUMAN	0.411399	0.074238508	0.999985668
HDDC2	sp|Q7Z4H3|HDDC2_HUMAN	-0.282233	0.596156745	0.999985668
COMTD1	sp|Q86VU5|CMTD1_HUMAN	0.0166686	0.988866472	0.999985668
SCFD1	sp|Q8WVM8|SCFD1_HUMAN	-0.0188907	0.941018616	0.999985668
VPS45	sp|Q9NRW7|VPS45_HUMAN	-0.0766996	0.686600125	0.999985668
MTFP1	sp|Q9UDX5|MTFP1_HUMAN	-3.66749	0.042179276	0.785868739
G3BP2	sp|Q9UN86|G3BP2_HUMAN	-0.503842	0.59077927	0.999985668
CLIC2	sp|O15247|CLIC2_HUMAN	0.956401	0.001416494	0.092221765
YKT6	sp|O15498|YKT6_HUMAN	0.354736	0.121307212	0.999985668
TSFM	sp|P43897|EFTS_HUMAN	-0.165612	0.587799959	0.999985668
ZFYVE26	sp|Q68DK2|ZFY26_HUMAN	0.234976	0.485468333	0.999985668
MBOAT2	sp|Q6ZWT7|MBOA2_HUMAN	0.491163	0.53096399	0.999985668
TMEM104	sp|Q8NE00|TM104_HUMAN	-0.311041	0.190252117	0.999985668
RAB18	sp|Q9NP72|RAB18_HUMAN	0.155706	0.419963954	0.999985668
TOM1	sp|O60784|TOM1_HUMAN	0.0172305	0.967487409	0.999985668
CLPTM1	sp|O96005|CLPT1_HUMAN	-0.15018	0.622366189	0.999985668
ARL4A	sp|P40617|ARL4A_HUMAN	-0.27166	0.76231801	0.999985668
MDH1	sp|P40925|MDHC_HUMAN	-0.0123105	0.953519036	0.999985668
KNTC1	sp|P50748|KNTC1_HUMAN	0.00630413	0.983106448	0.999985668
SPCS2	sp|Q15005|SPCS2_HUMAN	0.093784	0.67606038	0.999985668
TOM1L2	sp|Q6ZVM7|TM1L2_HUMAN	-1.14286	0.386888864	0.999985668
PXK	sp|Q7Z7A4|PXK_HUMAN	-0.0688821	0.905609151	0.999985668
DNAJC10	sp|Q8IXB1|DJC10_HUMAN	0.0423079	0.898209891	0.999985668
THOC2	sp|Q8NI27|THOC2_HUMAN	-0.370576	0.542496062	0.999985668
SFT2D1	sp|Q8WV19|SFT2A_HUMAN	0.743284	0.414862767	0.999985668
KISS1R	sp|Q969F8|KISSR_HUMAN	-0.0231766	0.978760192	0.999985668
MAGI1	sp|Q96QZ7|MAGI1_HUMAN	-0.205942	0.592759448	0.999985668
ISYNA1	sp|Q9NPH2|INO1_HUMAN	0.144365	0.573747666	0.999985668
ANO10	sp|Q9NW15|ANO10_HUMAN	0.102246	0.776084596	0.999985668
FASTKD2	sp|Q9NYY8|FAKD2_HUMAN	-0.128739	0.658433434	0.999985668
FLVCR1	sp|Q9Y5Y0|FLVC1_HUMAN	0.173472	0.657734727	0.999985668
SLC33A1	sp|O00400|ACATN_HUMAN	0.0691104	0.895024318	0.999985668
CCNT1	sp|O60563|CCNT1_HUMAN	-0.866232	0.29833085	0.999985668
DNAJB6	sp|O75190|DNJB6_HUMAN	0.0693354	0.797069535	0.999985668
PTPRF	sp|P10586|PTPRF_HUMAN	1.31213	0.007039432	0.243456952
ECHS1	sp|P30084|ECHM_HUMAN	-0.0356193	0.896586851	0.999985668
IL6ST	sp|P40189|IL6RB_HUMAN	-0.0350477	0.921926192	0.999985668
ETF1	sp|P62495|ERF1_HUMAN	0.0456735	0.815357337	0.999985668
ILF3	sp|Q12906|ILF3_HUMAN	-0.0963608	0.673260284	0.999985668
MAPRE2	sp|Q15555|MARE2_HUMAN	-0.288898	0.508370874	0.999985668
NAA50	sp|Q9GZZ1|NAA50_HUMAN	0.087365	0.762446425	0.999985668
ZDHHC18	sp|Q9NUE0|ZDH18_HUMAN	-0.0341479	0.921669663	0.999985668
RPLP0	sp|P05388|RLA0_HUMAN	-0.0356586	0.852834684	0.999985668
CD9	sp|P21926|CD9_HUMAN	-0.268063	0.821489892	0.999985668
LEPR	sp|P48357|LEPR_HUMAN	0.181189	0.537272445	0.999985668
GCLM	sp|P48507|GSH0_HUMAN	0.32971	0.097998077	0.999985668
HNRNPF	sp|P52597|HNRPF_HUMAN	-0.411593	0.10081849	0.999985668
MRPS35	sp|P82673|RT35_HUMAN	0.019209	0.957922446	0.999985668
STRN3	sp|Q13033|STRN3_HUMAN	-0.412529	0.565293111	0.999985668
WDR44	sp|Q5JSH3|WDR44_HUMAN	-0.138341	0.740553128	0.999985668
SNAP47	sp|Q5SQN1|SNP47_HUMAN	-0.125184	0.703524861	0.999985668
SPECC1L	sp|Q69YQ0|CYTSA_HUMAN	0.267088	0.832568138	0.999985668
RUFY3	sp|Q7L099|RUFY3_HUMAN	-0.127299	0.760266863	0.999985668
MICALL2	sp|Q8IY33|MILK2_HUMAN	0.13955	0.819147103	0.999985668
FAR1	sp|Q8WVX9|FACR1_HUMAN	0.0160046	0.960499396	0.999985668
APH1A	sp|Q96BI3|APH1A_HUMAN	-0.0391922	0.933348009	0.999985668
ISCU	sp|Q9H1K1|ISCU_HUMAN	-0.898247	0.267710834	0.999985668
ACBD3	sp|Q9H3P7|GCP60_HUMAN	0.0537163	0.880665487	0.999985668
UBE2J1	sp|Q9Y385|UB2J1_HUMAN	0.0675992	0.947795519	0.999985668
PLOD3	sp|O60568|PLOD3_HUMAN	0.0791126	0.755301424	0.999985668
CTNND1	sp|O60716|CTND1_HUMAN	-0.045403	0.794293889	0.999985668
PHB1	sp|P35232|PHB1_HUMAN	-0.0926983	0.608409476	0.999985668
VDAC2	sp|P45880|VDAC2_HUMAN	-0.0535423	0.719867781	0.999985668
RAB4B	sp|P61018|RAB4B_HUMAN	-0.242667	0.750144827	0.999985668
FRG1	sp|Q14331|FRG1_HUMAN	-0.135692	0.281262534	0.999985668
ERCC6L	sp|Q2NKX8|ERC6L_HUMAN	0.759662	0.045413478	0.812584948
SPRED2	sp|Q7Z698|SPRE2_HUMAN	-0.968211	0.361186577	0.999985668
DAZAP1	sp|Q96EP5|DAZP1_HUMAN	0.0278023	0.935941118	0.999985668
MCCC1	sp|Q96RQ3|MCCA_HUMAN	-0.096446	0.886426339	0.999985668
MAGT1	sp|Q9H0U3|MAGT1_HUMAN	-0.0797515	0.914790557	0.999985668
EMD	sp|P50402|EMD_HUMAN	-0.363401	0.226578149	0.999985668
HSD17B4	sp|P51659|DHB4_HUMAN	-0.0331916	0.824433075	0.999985668
ECH1	sp|Q13011|ECH1_HUMAN	-0.0895844	0.761459516	0.999985668
IMP4	sp|Q96G21|IMP4_HUMAN	0.111201	0.689788735	0.999985668
MRPL11	sp|Q9Y3B7|RM11_HUMAN	-0.15353	0.614026206	0.999985668
PHF14	sp|O94880|PHF14_HUMAN	1.20343	0.103778574	0.999985668
MCM3	sp|P25205|MCM3_HUMAN	0.0106488	0.953438329	0.999985668
MCM7	sp|P33993|MCM7_HUMAN	0.122176	0.637172911	0.999985668
PRRC2A	sp|P48634|PRC2A_HUMAN	-0.184099	0.52037017	0.999985668
GOLGA4	sp|Q13439|GOGA4_HUMAN	-0.00873111	0.975640209	0.999985668
CHCHD2P9	sp|Q5T1J5|CHCH9_HUMAN	-0.105385	0.908198951	0.999985668
SLC48A1	sp|Q6P1K1|HRG1_HUMAN	-0.132291	0.797803333	0.999985668
UTP3	sp|Q9NQZ2|SAS10_HUMAN	-0.0520557	0.903174774	0.999985668
DHRS3	sp|O75911|DHRS3_HUMAN	0.0859989	0.721486692	0.999985668
RPLP1	sp|P05386|RLA1_HUMAN	-0.0878034	0.898951477	0.999985668
TKT	sp|P29401|TKT_HUMAN	0.0415823	0.90132876	0.999985668
PPP1R7	sp|Q15435|PP1R7_HUMAN	0.514466	0.065439446	0.999985668
CLEC16A	sp|Q2KHT3|CL16A_HUMAN	0.308927	0.409774955	0.999985668
BRI3BP	sp|Q8WY22|BRI3B_HUMAN	-0.859358	0.37875127	0.999985668
TXN2	sp|Q99757|THIOM_HUMAN	-0.00622963	0.980898979	0.999985668
C1orf198	sp|Q9H425|CA198_HUMAN	-0.0157294	0.975638165	0.999985668
CEP131	sp|Q9UPN4|CP131_HUMAN	0.710809	0.002201401	0.106141579
IDH3B	sp|O43837|IDH3B_HUMAN	0.0103586	0.982551523	0.999985668
SEC22B	sp|O75396|SC22B_HUMAN	-0.0912903	0.728078982	0.999985668
MTHFD2	sp|P13995|MTDC_HUMAN	-0.0658178	0.811823331	0.999985668
GALNS	sp|P34059|GALNS_HUMAN	-0.00974994	0.948035777	0.999985668
FASN	sp|P49327|FAS_HUMAN	0.03106	0.892516997	0.999985668
ARHGDIA	sp|P52565|GDIR1_HUMAN	0.894259	0.144602927	0.999985668
BID	sp|P55957|BID_HUMAN	0.204754	0.458483875	0.999985668
GLO1	sp|Q04760|LGUL_HUMAN	0.439538	0.191409674	0.999985668
CLINT1	sp|Q14677|EPN4_HUMAN	-0.0488047	0.814777611	0.999985668
NPLOC4	sp|Q8TAT6|NPL4_HUMAN	0.122702	0.741118326	0.999985668
CDK5RAP2	sp|Q96SN8|CK5P2_HUMAN	-0.206741	0.698297168	0.999985668
HTATIP2	sp|Q9BUP3|HTAI2_HUMAN	0.0308319	0.890316347	0.999985668
VAPA	sp|Q9P0L0|VAPA_HUMAN	-0.015059	0.938673021	0.999985668
CNOT1	sp|A5YKK6|CNOT1_HUMAN	-0.00995295	0.968968438	0.999985668
GUSB	sp|P08236|BGLR_HUMAN	-0.0325595	0.835598813	0.999985668
CD53	sp|P19397|CD53_HUMAN	0.0170845	0.962772948	0.999985668
PLAUR	sp|Q03405|UPAR_HUMAN	0.687401	0.455164792	0.999985668
IL10RB	sp|Q08334|I10R2_HUMAN	-0.0195316	0.980941327	0.999985668
GPATCH4	sp|Q5T3I0|GPTC4_HUMAN	-0.312463	0.293387698	0.999985668
MRPL55	sp|Q7Z7F7|RM55_HUMAN	0.264995	0.601462883	0.999985668
NDC1	sp|Q9BTX1|NDC1_HUMAN	-0.439187	0.245387572	0.999985668
PSTPIP2	sp|Q9H939|PPIP2_HUMAN	0.481881	0.131094991	0.999985668
DNM1L	sp|O00429|DNM1L_HUMAN	0.0774329	0.809989139	0.999985668
EIF3D	sp|O15371|EIF3D_HUMAN	0.0837481	0.6930498	0.999985668
PTPN2	sp|P17706|PTN2_HUMAN	0.687491	0.326996689	0.999985668
FDFT1	sp|P37268|FDFT_HUMAN	-0.0161766	0.948246952	0.999985668
MDH2	sp|P40926|MDHM_HUMAN	-0.111736	0.538209002	0.999985668
PWP2	sp|Q15269|PWP2_HUMAN	-1.32555	0.011575585	0.352537046
SNRNP40	sp|Q96DI7|SNR40_HUMAN	-1.02058	0.000648661	0.055149707
TRPM7	sp|Q96QT4|TRPM7_HUMAN	0.20781	0.44577394	0.999985668
TRIT1	sp|Q9H3H1|MOD5_HUMAN	-0.0137389	0.968842069	0.999985668
EHD2	sp|Q9NZN4|EHD2_HUMAN	0.792452	0.001515231	0.096106309
ACTL6A	sp|O96019|ACL6A_HUMAN	0.0011082	0.996721389	0.999985668
RHOC	sp|P08134|RHOC_HUMAN	-0.596728	0.447180184	0.999985668
PSMB6	sp|P28072|PSB6_HUMAN	0.0649825	0.877805005	0.999985668
GFPT1	sp|Q06210|GFPT1_HUMAN	0.513395	0.084490134	0.999985668
PKN2	sp|Q16513|PKN2_HUMAN	0.294185	0.477851558	0.999985668
CWF19L2	sp|Q2TBE0|C19L2_HUMAN	-0.386357	0.232068538	0.999985668
TWF2	sp|Q6IBS0|TWF2_HUMAN	-0.250149	0.387929496	0.999985668
PABPN1	sp|Q86U42|PABP2_HUMAN	-0.165257	0.446248852	0.999985668
MITD1	sp|Q8WV92|MITD1_HUMAN	0.318183	0.184384956	0.999985668
RUSF1	sp|Q96GQ5|RUSF1_HUMAN	-0.20397	0.474717686	0.999985668
VPS39	sp|Q96JC1|VPS39_HUMAN	-0.0269016	0.887117646	0.999985668
PPP6R1	sp|Q9UPN7|PP6R1_HUMAN	0.0392843	0.940196353	0.999985668
B3GAT3	sp|O94766|B3GA3_HUMAN	-0.0578214	0.831113058	0.999985668
RPL34	sp|P49207|RL34_HUMAN	0.31788	0.39418819	0.999985668
SEC61A1	sp|P61619|S61A1_HUMAN	-0.195084	0.503927969	0.999985668
SCARB2	sp|Q14108|SCRB2_HUMAN	-0.064601	0.611184681	0.999985668
FKBP8	sp|Q14318|FKBP8_HUMAN	0.0889081	0.774751552	0.999985668
SLC1A5	sp|Q15758|AAAT_HUMAN	0.0259084	0.896864291	0.999985668
SPOUT1	sp|Q5T280|CI114_HUMAN	-0.142819	0.503051977	0.999985668
TMEM214	sp|Q6NUQ4|TM214_HUMAN	-0.0428427	0.841850205	0.999985668
MAPKAPK5	sp|Q8IW41|MAPK5_HUMAN	-0.0771678	0.93350499	0.999985668
TAF15	sp|Q92804|RBP56_HUMAN	-0.00979314	0.959426316	0.999985668
SCAMP4	sp|Q969E2|SCAM4_HUMAN	-0.0227969	0.942182406	0.999985668
TUBB6	sp|Q9BUF5|TBB6_HUMAN	0.624888	0.01654362	0.441796814
SPRY4	sp|Q9C004|SPY4_HUMAN	-0.13496	0.721825949	0.999985668
LARS1	sp|Q9P2J5|SYLC_HUMAN	0.385709	0.128946394	0.999985668
STX6	sp|O43752|STX6_HUMAN	0.0135812	0.967409061	0.999985668
SMARCA5	sp|O60264|SMCA5_HUMAN	-0.0572521	0.74025407	0.999985668
PLIN3	sp|O60664|PLIN3_HUMAN	0.118603	0.665556893	0.999985668
TOMM70	sp|O94826|TOM70_HUMAN	-0.028572	0.889514094	0.999985668
HMBS	sp|P08397|HEM3_HUMAN	-0.210087	0.455147477	0.999985668
APEH	sp|P13798|ACPH_HUMAN	0.436078	0.033247809	0.69812515
SON	sp|P18583|SON_HUMAN	0.303496	0.328980219	0.999985668
ATP2B1	sp|P20020|AT2B1_HUMAN	-0.0359027	0.898070632	0.999985668
RCN3	sp|Q96D15|RCN3_HUMAN	0.236928	0.769167718	0.999985668
SAMSN1	sp|Q9NSI8|SAMN1_HUMAN	0.536282	0.124869414	0.999985668
FADS1	sp|O60427|FADS1_HUMAN	0.0610857	0.893001827	0.999985668
ATP5PD	sp|O75947|ATP5H_HUMAN	0.057958	0.762273244	0.999985668
GOLGB1	sp|Q14789|GOGB1_HUMAN	0.065198	0.834768576	0.999985668
CRLF3	sp|Q8IUI8|CRLF3_HUMAN	0.481102	0.118202631	0.999985668
USP20	sp|Q9Y2K6|UBP20_HUMAN	0.566019	0.507415894	0.999985668
RTN3	sp|O95197|RTN3_HUMAN	-0.00347843	0.993294835	0.999985668
HNRNPL	sp|P14866|HNRPL_HUMAN	-0.142704	0.463852517	0.999985668
B4GALT1	sp|P15291|B4GT1_HUMAN	0.208753	0.637020127	0.999985668
ATP6V0C	sp|P27449|VATL_HUMAN	-0.0105635	0.986712796	0.999985668
PI4KA	sp|P42356|PI4KA_HUMAN	0.858895	0.002321365	0.108890706
CBFB	sp|Q13951|PEBB_HUMAN	0.757655	0.114793834	0.999985668
LSM12	sp|Q3MHD2|LSM12_HUMAN	0.0332028	0.910412152	0.999985668
VPS13D	sp|Q5THJ4|VP13D_HUMAN	0.598537	0.485481655	0.999985668
U633C	sp|Q5XG85|U633C_HUMAN	0.435944	0.693153003	0.999985668
NKAPD1	sp|Q6ZUT1|NKAP1_HUMAN	0.172449	0.589888065	0.999985668
TRIM11	sp|Q96F44|TRI11_HUMAN	-0.304944	0.629873194	0.999985668
MRPL20	sp|Q9BYC9|RM20_HUMAN	-0.176759	0.737618047	0.999985668
SEC63	sp|Q9UGP8|SEC63_HUMAN	0.0123486	0.949054225	0.999985668
LAMTOR2	sp|Q9Y2Q5|LTOR2_HUMAN	0.0532022	0.730734616	0.999985668
MANBA	sp|O00462|MANBA_HUMAN	0.087779	0.56228467	0.999985668
GGCT	sp|O75223|GGCT_HUMAN	-0.36742	0.35650177	0.999985668
SEMA7A	sp|O75326|SEM7A_HUMAN	0.411401	0.279199987	0.999985668
CLCN7	sp|P51798|CLCN7_HUMAN	0.0507325	0.780410292	0.999985668
USP7	sp|Q93009|UBP7_HUMAN	-0.00434688	0.982072141	0.999985668
AHCYL2	sp|Q96HN2|SAHH3_HUMAN	0.012855	0.942484609	0.999985668
SH2D3A	sp|Q9BRG2|SH23A_HUMAN	0.208862	0.43765759	0.999985668
CMC2	sp|Q9NRP2|COXM2_HUMAN	-0.0749238	0.894049614	0.999985668
SRPRA	sp|P08240|SRPRA_HUMAN	-0.0452929	0.852181743	0.999985668
XRCC5	sp|P13010|XRCC5_HUMAN	-0.10167	0.636321978	0.999985668
PSMA4	sp|P25789|PSA4_HUMAN	0.0114394	0.957782373	0.999985668
SHC1	sp|P29353|SHC1_HUMAN	0.234717	0.665147741	0.999985668
BUD31	sp|P41223|BUD31_HUMAN	0.101155	0.634090407	0.999985668
MRPS6	sp|P82932|RT06_HUMAN	-0.185166	0.754204616	0.999985668
NFIA	sp|Q12857|NFIA_HUMAN	0.393728	0.511419305	0.999985668
RPL36	sp|Q9Y3U8|RL36_HUMAN	-0.136905	0.730824422	0.999985668
CLIC4	sp|Q9Y696|CLIC4_HUMAN	0.62834	0.018750016	0.489666551
LRG1	sp|P02750|A2GL_HUMAN	0.724728	0.524646844	0.999985668
ARRB1	sp|P49407|ARRB1_HUMAN	-0.136534	0.847617854	0.999985668
ATP5F1E	sp|P56381|ATP5E_HUMAN	0.357639	0.654320213	0.999985668
SCAP	sp|Q12770|SCAP_HUMAN	0.212815	0.565916602	0.999985668
TNIP1	sp|Q15025|TNIP1_HUMAN	0.241056	0.48110009	0.999985668
PDIA6	sp|Q15084|PDIA6_HUMAN	0.0194807	0.905851311	0.999985668
POGLUT3	sp|Q7Z4H8|PLGT3_HUMAN	0.399876	0.631186135	0.999985668
EHBP1	sp|Q8NDI1|EHBP1_HUMAN	1.07856	0.121431279	0.999985668
ITFG1	sp|Q8TB96|TIP_HUMAN	0.142275	0.771217409	0.999985668
DHRS1	sp|Q96LJ7|DHRS1_HUMAN	0.180407	0.824711713	0.999985668
SEMA4B	sp|Q9NPR2|SEM4B_HUMAN	-0.24861	0.758258504	0.999985668
WBP1L	sp|Q9NX94|WBP1L_HUMAN	1.80669	0.106302645	0.999985668
SLC12A6	sp|Q9UHW9|S12A6_HUMAN	-0.0372863	0.895612881	0.999985668
HTATSF1	sp|O43719|HTSF1_HUMAN	-1.29035	0.249894649	0.999985668
PFKFB2	sp|O60825|F262_HUMAN	0.106063	0.859172712	0.999985668
TOP2A	sp|P11388|TOP2A_HUMAN	0.0631982	0.752357215	0.999985668
HK1	sp|P19367|HXK1_HUMAN	-0.21245	0.302585858	0.999985668
SNTB2	sp|Q13425|SNTB2_HUMAN	-0.406232	0.733321326	0.999985668
SF3A1	sp|Q15459|SF3A1_HUMAN	-0.235248	0.444214601	0.999985668
ZDHHC17	sp|Q8IUH5|ZDH17_HUMAN	0.19103	0.611428826	0.999985668
RDH10	sp|Q8IZV5|RDH10_HUMAN	-0.0446796	0.896545375	0.999985668
FAM241A	sp|Q8N8J7|F241A_HUMAN	0.0885082	0.93617664	0.999985668
COPS4	sp|Q9BT78|CSN4_HUMAN	1.02346	0.010731524	0.331782951
WASF2	sp|Q9Y6W5|WASF2_HUMAN	0.00368676	0.989729583	0.999985668
PKLR	sp|P30613|KPYR_HUMAN	0.103634	0.613571905	0.999985668
CLIP1	sp|P30622|CLIP1_HUMAN	0.247002	0.537060071	0.999985668
RGS19	sp|P49795|RGS19_HUMAN	0.500435	0.521664949	0.999985668
ALDH5A1	sp|P51649|SSDH_HUMAN	-0.179322	0.636612688	0.999985668
SRSF1	sp|Q07955|SRSF1_HUMAN	0.0257165	0.898489759	0.999985668
LTV1	sp|Q96GA3|LTV1_HUMAN	-0.656892	0.119086093	0.999985668
SNX27	sp|Q96L92|SNX27_HUMAN	0.00320864	0.988611823	0.999985668
GFM1	sp|Q96RP9|EFGM_HUMAN	0.0029208	0.99084597	0.999985668
RBM27	sp|Q9P2N5|RBM27_HUMAN	-0.951104	0.325109215	0.999985668
TJP2	sp|Q9UDY2|ZO2_HUMAN	0.0194484	0.952183025	0.999985668
GABARAP	sp|O95166|GBRAP_HUMAN	0.00526587	0.992498552	0.999985668
NDUFC2	sp|O95298|NDUC2_HUMAN	-0.643473	0.339126528	0.999985668
PIP4K2A	sp|P48426|PI42A_HUMAN	0.0242296	0.939251137	0.999985668
SSR4	sp|P51571|SSRD_HUMAN	-0.0649286	0.804321997	0.999985668
DLK1	sp|P80370|DLK1_HUMAN	0.0307572	0.949833763	0.999985668
HMGN3	sp|Q15651|HMGN3_HUMAN	-0.224693	0.678920824	0.999985668
EMC10	sp|Q5UCC4|EMC10_HUMAN	-0.150027	0.835040674	0.999985668
MFSD5	sp|Q6N075|MFSD5_HUMAN	0.0599921	0.876624488	0.999985668
MFSD8	sp|Q8NHS3|MFSD8_HUMAN	0.21756	0.408802339	0.999985668
SRPK1	sp|Q96SB4|SRPK1_HUMAN	-0.0591056	0.836903227	0.999985668
TSNAX	sp|Q99598|TSNAX_HUMAN	0.142377	0.641589328	0.999985668
PRMT1	sp|Q99873|ANM1_HUMAN	-0.0016627	0.995221594	0.999985668
OGT	sp|O15294|OGT1_HUMAN	0.447211	0.156156692	0.999985668
NDUFB5	sp|O43674|NDUB5_HUMAN	0.224991	0.548256556	0.999985668
DPM1	sp|O60762|DPM1_HUMAN	0.2029	0.463831427	0.999985668
RRAS	sp|P10301|RRAS_HUMAN	-0.0862544	0.729648902	0.999985668
PSMA3	sp|P25788|PSA3_HUMAN	0.00702871	0.978557678	0.999985668
PLK1	sp|P53350|PLK1_HUMAN	-0.0908624	0.70831107	0.999985668
RPS21	sp|P63220|RS21_HUMAN	0.0504233	0.946705776	0.999985668
RPL18A	sp|Q02543|RL18A_HUMAN	-0.0770583	0.852864649	0.999985668
FMR1	sp|Q06787|FMR1_HUMAN	-1.18545	0.166045861	0.999985668
C1D	sp|Q13901|C1D_HUMAN	0.300157	0.642284712	0.999985668
CKAP2	sp|Q8WWK9|CKAP2_HUMAN	-0.573046	0.44861575	0.999985668
LNPK	sp|Q9C0E8|LNP_HUMAN	0.00181193	0.994004016	0.999985668
ASAP1	sp|Q9ULH1|ASAP1_HUMAN	1.53212	0.191423554	0.999985668
PCNA	sp|P12004|PCNA_HUMAN	-0.232927	0.314868301	0.999985668
CAST	sp|P20810|ICAL_HUMAN	-0.0365235	0.922841414	0.999985668
MYDGF	sp|Q969H8|MYDGF_HUMAN	-0.177226	0.537939926	0.999985668
CHMP6	sp|Q96FZ7|CHMP6_HUMAN	0.115071	0.622146627	0.999985668
DCBLD2	sp|Q96PD2|DCBD2_HUMAN	0.167438	0.795940084	0.999985668
CNN2	sp|Q99439|CNN2_HUMAN	0.52485	0.561191294	0.999985668
DIAPH3	sp|Q9NSV4|DIAP3_HUMAN	-0.0584404	0.824911438	0.999985668
SNX6	sp|Q9UNH7|SNX6_HUMAN	-0.102159	0.72158968	0.999985668
KCNN4	sp|O15554|KCNN4_HUMAN	0.196447	0.479850788	0.999985668
EDF1	sp|O60869|EDF1_HUMAN	-0.0225538	0.981187197	0.999985668
CYB5A	sp|P00167|CYB5_HUMAN	0.0224434	0.978684902	0.999985668
SLC16A1	sp|P53985|MOT1_HUMAN	0.204314	0.470264611	0.999985668
CTTN	sp|Q14247|SRC8_HUMAN	-0.10816	0.789784671	0.999985668
TRAM1	sp|Q15629|TRAM1_HUMAN	0.159241	0.886627137	0.999985668
TEDC2	sp|Q7L2K0|TEDC2_HUMAN	0.169938	0.782573534	0.999985668
METTL13	sp|Q8N6R0|EFNMT_HUMAN	0.549493	0.513101577	0.999985668
MRRF	sp|Q96E11|RRFM_HUMAN	0.146106	0.883129388	0.999985668
ARMT1	sp|Q9H993|ARMT1_HUMAN	1.98436	0.007792834	0.258557377
EIF2B3	sp|Q9NR50|EI2BG_HUMAN	0.247665	0.587567453	0.999985668
MRPL15	sp|Q9P015|RM15_HUMAN	-0.123818	0.766728564	0.999985668
PEF1	sp|Q9UBV8|PEF1_HUMAN	0.586101	0.307795476	0.999985668
VPS4A	sp|Q9UN37|VPS4A_HUMAN	1.63784	3.30011151635593e-17	3.36694E-14
IPO8	sp|O15397|IPO8_HUMAN	0.592002	0.286385493	0.999985668
TSPAN6	sp|O43657|TSN6_HUMAN	-0.418754	0.368071776	0.999985668
PRKACA	sp|P17612|KAPCA_HUMAN	-0.328101	0.287480164	0.999985668
DUT	sp|P33316|DUT_HUMAN	-0.123842	0.880608784	0.999985668
CLCN6	sp|P51797|CLCN6_HUMAN	0.0501904	0.832270449	0.999985668
MRPL28	sp|Q13084|RM28_HUMAN	0.167842	0.602393923	0.999985668
ATAD1	sp|Q8NBU5|ATAD1_HUMAN	0.0434123	0.954513801	0.999985668
CDC26	sp|Q8NHZ8|CDC26_HUMAN	-2.25438	0.104537855	0.999985668
TMEM168	sp|Q9H0V1|TM168_HUMAN	-0.188816	0.610649248	0.999985668
TMEM9	sp|Q9P0T7|TMEM9_HUMAN	0.0901204	0.684105366	0.999985668
UBQLN2	sp|Q9UHD9|UBQL2_HUMAN	-0.101482	0.745917945	0.999985668
MAP4	sp|P27816|MAP4_HUMAN	0.0202586	0.953149618	0.999985668
SOAT1	sp|P35610|SOAT1_HUMAN	-0.282389	0.530299388	0.999985668
HNRNPK	sp|P61978|HNRPK_HUMAN	-0.0465522	0.847634225	0.999985668
FAM171A1	sp|Q5VUB5|F1711_HUMAN	1.22179	0.147798882	0.999985668
WDR87	sp|Q6ZQQ6|WDR87_HUMAN	-0.0758748	0.938984823	0.999985668
ARID3A	sp|Q99856|ARI3A_HUMAN	0.81273	0.358776408	0.999985668
VKORC1	sp|Q9BQB6|VKOR1_HUMAN	-0.288925	0.685685802	0.999985668
TRAF4	sp|Q9BUZ4|TRAF4_HUMAN	0.164599	0.641534514	0.999985668
MRPL46	sp|Q9H2W6|RM46_HUMAN	-0.116508	0.737480686	0.999985668
CDC42SE2	sp|Q9NRR3|C42S2_HUMAN	-0.0820687	0.943231853	0.999985668
B4GALT7	sp|Q9UBV7|B4GT7_HUMAN	-0.161261	0.824601159	0.999985668
[truncated: 2,082 more rows]
