# Supplementary material for: Impairment of lipid homeostasis causes lysosomal accumulation of endogenous protein aggregates through ESCRT disruption
Source: eLife. 2024 Dec 23;12:RP86194. doi: 10.7554/eLife.86194 (PMC11666243; doi:10.7554/eLife.86194)
Supplement: Figure 6—figure supplement 1—source data 2. [file elife-86194-fig6-figsupp1-data2.zip]

Archive with 4 entries (3 files):
- Figure 6-figure supplement 1-source data 2/
- __MACOSX/._Figure 6-figure supplement 1-source data 2
- Figure 6-figure supplement 1-source data 2/MG132_Bortezomib_Me4BoVS.tif
- __MACOSX/Figure 6-figure supplement 1-source data 2/._MG132_Bortezomib_Me4BoVS.tif
