# Supplementary material for: Impairment of lipid homeostasis causes lysosomal accumulation of endogenous protein aggregates through ESCRT disruption
Source: eLife. 2024 Dec 23;12:RP86194. doi: 10.7554/eLife.86194 (PMC11666243; doi:10.7554/eLife.86194)
Supplement: Supplementary file 1. — Modified from Horlbeck et al., 2016 to include additional controls and target of interests. [file elife-86194-supp1.txt]

#sgID	gene	transcript	protospacer_sequence
A1BG_-_58858788.23-P1	A1BG	P1	GGGGCACCCAGGAGCGGTAG
A1BG_-_58858991.23-P1	A1BG	P1	GTCCACGTCGCCCGGAGCTG
A1BG_-_58858950.23-P1	A1BG	P1	GGCAGCGCAGGACGGCATCT
A1BG_-_58858915.23-P1	A1BG	P1	GAGCAGCTCGAAGGTGACGT
A1BG_-_58858922.23-P1	A1BG	P1	GCGAAGGTGACGTCGGGGAT
A1BG_-_58864840.23-P2	A1BG	P2	GCCGGTGCAGTGAGTGTCTG
A1BG_-_58864822.23-P2	A1BG	P2	GATGATGGTCGCGCTCACTC
A1BG_+_58864705.23-P2	A1BG	P2	GGGGAACAGGAGCCTTACGG
A1BG_+_58864644.23-P2	A1BG	P2	GCAGCCATATGTGAGTGCAG
A1BG_-_58864715.23-P2	A1BG	P2	GTGCGGAGACAGCCCCCGTA
A1CF_+_52645339.23-P1P2	A1CF	P1P2	GGGGATCTCTGAAATTACTC
A1CF_-_52645373.23-P1P2	A1CF	P1P2	GAGAGATCCCCACCCGGAAA
A1CF_+_52645080.23-P1P2	A1CF	P1P2	GACCACGGAGGGTTCAAGAG
A1CF_+_52645363.23-P1P2	A1CF	P1P2	GAATCAAGGAAACCTTTTCC
A1CF_+_52645034.23-P1P2	A1CF	P1P2	GTAGCTCTAACCAGACAGCA
A2M_+_9268487.23-P1P2	A2M	P1P2	GAGATGGATTGTAGGGAGTA
A2M_+_9268495.23-P1P2	A2M	P1P2	GTTGGGACCAGATGGATTGT
A2M_-_9268387.23-P1P2	A2M	P1P2	GCAGAGACTGAGGCGTCTGT
A2M_-_9268273.23-P1P2	A2M	P1P2	GAAGAAGATGACAGTATCAT
A2M_-_9268427.23-P1P2	A2M	P1P2	GAAGAACCAGACTTGGATGA
A2ML1_+_8975211.23-P1P2	A2ML1	P1P2	GCAGATTTTTCCAGGGTCAG
A2ML1_-_8975593.23-P1P2	A2ML1	P1P2	GCTCGGTGAGGGCCTCCTGA
A2ML1_+_8975278.23-P1P2	A2ML1	P1P2	GTCTGCAATGGCTGGTGATA
A2ML1_-_8975403.23-P1P2	A2ML1	P1P2	GGAGATGGGGAGATCAACTT
A2ML1_-_8975487.23-P1P2	A2ML1	P1P2	GGGGAGGCTGACGCATGAAG
A3GALT2_+_33786659.23-ENST00000442999.3	A3GALT2	ENST00000442999.3	GCTCAGGTGAGGGGGGACAA
A3GALT2_+_33786649.23-ENST00000442999.3	A3GALT2	ENST00000442999.3	GGGGGGACAATGGTATGGAG
A3GALT2_+_33786682.23-ENST00000442999.3	A3GALT2	ENST00000442999.3	GCCCATATGGCTCTCAAGGA
A3GALT2_+_33786675.23-ENST00000442999.3	A3GALT2	ENST00000442999.3	GGGCTCTCAAGGAGGGACTC
A3GALT2_+_33786467.23-ENST00000442999.3	A3GALT2	ENST00000442999.3	GTCCGTGTGCATGGACACCG
A4GALT_-_43116819.23-P1P2	A4GALT	P1P2	GGTACCTCTAGCTCCAGCGG
A4GALT_+_43116792.23-P1P2	A4GALT	P1P2	GCTGGAGCTAGAGGTACGAG
A4GALT_-_43116823.23-P1P2	A4GALT	P1P2	GCTCTAGCTCCAGCGGCGGC
A4GALT_+_43116772.23-P1P2	A4GALT	P1P2	GGGCCGCGCCGATGTTGCGG
A4GALT_-_43116503.23-P1P2	A4GALT	P1P2	GCCAGCCCCGGGACCCAACC
A4GNT_+_137851178.23-P1P2	A4GNT	P1P2	GGCATTTGCAGCTAGAAGTT
A4GNT_-_137851117.23-P1P2	A4GNT	P1P2	GGAACACAGATCTCACGTCT
A4GNT_+_137851024.23-P1P2	A4GNT	P1P2	GTTCAGAGCCTGGACTTTGG
A4GNT_-_137851121.23-P1P2	A4GNT	P1P2	GACAGATCTCACGTCTTGGC
A4GNT_+_137851070.23-P1P2	A4GNT	P1P2	GTGGTTAGAGCTAACATTTT
AAAS_-_53715438.23-P1P2	AAAS	P1P2	GAGGACGAGTACGCGGTCCC
AAAS_+_53715355.23-P1P2	AAAS	P1P2	GCCTCGCCGTTTGTCCCTTG
AAAS_-_53715389.23-P1P2	AAAS	P1P2	GACGGCGAGGCGGAACTCAA
AAAS_+_53714983.23-P1P2	AAAS	P1P2	GCCCCGGCAGGAGGCTAGAA
AAAS_-_53715371.23-P1P2	AAAS	P1P2	GGGGTACCGCAAGGGACAAA
AACS_+_125549983.23-P1P2	AACS	P1P2	GCGGCGGCGGCGGGGAACAA
AACS_-_125550169.23-P1P2	AACS	P1P2	GCCCGGTCGGGAGGAGATCC
AACS_+_125550002.23-P1P2	AACS	P1P2	GTGGCGGGCTGGGTCAGCGA
AACS_+_125550035.23-P1P2	AACS	P1P2	GCTGGGACCGGAGGAAGCGA
AACS_+_125549999.23-P1P2	AACS	P1P2	GCGGGCTGGGTCAGCGACGG
AADAC_-_151531954.23-P1P2	AADAC	P1P2	GGAAGCGGGACGTTCACCAT
AADAC_-_151531939.23-P1P2	AADAC	P1P2	GGTTTCTAGAGACCAAGAAG
AADAC_-_151531905.23-P1P2	AADAC	P1P2	GCTATTCAGGCATATCATGT
AADAC_+_151532125.23-P1P2	AADAC	P1P2	GAATTCTCTGGGTCAAATGG
AADAC_+_151532013.23-P1P2	AADAC	P1P2	GCCTCAACGTTATCTGGGAG
AADACL2_+_151452121.23-P1P2	AADACL2	P1P2	GACTGTTACTCACAGATATA
AADACL2_-_151451828.23-P1P2	AADACL2	P1P2	GTGGAAAAAGGGATATTATG
AADACL2_+_151451926.23-P1P2	AADACL2	P1P2	GGTTTTAGCGATGGCATCCA
AADACL2_-_151452019.23-P1P2	AADACL2	P1P2	GATGACTTATTGACTAAAAA
AADACL2_-_151451961.23-P1P2	AADACL2	P1P2	GGCTAAAACTTGTACATTTA
AADACL3_+_12776133.23-P1P2	AADACL3	P1P2	GGAGAGGAAGCTGTGCGCAG
AADACL3_+_12776213.23-P1P2	AADACL3	P1P2	GACCCCTAGTGAGAACACTC
AADACL3_+_12776313.23-P1P2	AADACL3	P1P2	GCAGCTGGAAGATGCAATGG
AADACL3_-_12776129.23-P1P2	AADACL3	P1P2	GCTCTGAACCATGTCCTAAA
AADACL3_+_12776115.23-P1P2	AADACL3	P1P2	GGTGGAAACCATTTAGGACA
AADACL4_+_12704573.23-P1P2	AADACL4	P1P2	GCAAGAGTAGCACTAGCCAG
AADACL4_+_12704601.23-P1P2	AADACL4	P1P2	GAGACCCCCAGGAAAAAGAT
AADACL4_-_12704768.23-P1P2	AADACL4	P1P2	GAGGCCACGTCGTAACCTGG
AADACL4_+_12704556.23-P1P2	AADACL4	P1P2	GAGGGGACAGCCATGTTCCT
AADACL4_+_12704714.23-P1P2	AADACL4	P1P2	GCACCAAAGTGACCAGGTAG
AADAT_-_171011368.23-P1P2	AADAT	P1P2	GCGGCCCAGAGGCTAGCCCA
AADAT_+_171011325.23-P1P2	AADAT	P1P2	GGCGCCTAGGCCGGCCAACG
AADAT_+_171011392.23-P1P2	AADAT	P1P2	GTCCCGAGGATTAGGATCAC
AADAT_-_171011381.23-P1P2	AADAT	P1P2	GAGCCCAGGGGCTGACCGAG
AADAT_-_171011343.23-P1P2	AADAT	P1P2	GCGTCCGCGTTGGCCGGCCT
AAED1_-_99417574.23-P1P2	AAED1	P1P2	GGCGCGGCCATGACGCGGGG
AAED1_+_99417525.23-P1P2	AAED1	P1P2	GCGGTCACGCGGCAGGTTAG
AAED1_+_99417589.23-P1P2	AAED1	P1P2	GCCGGTCCGCGCTGACAGAG
AAED1_+_99417483.23-P1P2	AAED1	P1P2	GCCCCGAGCGGCCCCGACAG
AAED1_-_99417615.23-P1P2	AAED1	P1P2	GCTGTCAGCGCGGACCGGGG
AAGAB_-_67546997.23-P1P2	AAGAB	P1P2	GCTCGCGAGCCGGTTCCGTC
AAGAB_-_67546928.23-P1P2	AAGAB	P1P2	GTGGTCTCCTGAGAAGACGG
AAGAB_+_67546965.23-P1P2	AAGAB	P1P2	GCGGCTCGCGAGCGCAGCTA
AAGAB_-_67546952.23-P1P2	AAGAB	P1P2	GCAGCTGGTGACTAACGCAC
AAGAB_-_67546714.23-P1P2	AAGAB	P1P2	GACGCCGAAGAAGGCCGAGT
AAK1_-_69870791.23-P1P2	AAK1	P1P2	GGGCCTGCGACGCAGAGAAG
AAK1_-_69870794.23-P1P2	AAK1	P1P2	GCTGCGACGCAGAGAAGAGG
AAK1_-_69870759.23-P1P2	AAK1	P1P2	GCAGCCCCGCGACATTGTCA
AAK1_+_69870729.23-P1P2	AAK1	P1P2	GTGTCGCGGGGCTGGTAGCA
AAK1_+_69870743.23-P1P2	AAK1	P1P2	GGGCGGCCGTGACAATGTCG
AAMDC_-_77532236.23-P1P2	AAMDC	P1P2	GGCGCTGGGAGCGTAAGTGC
AAMDC_-_77532222.23-P1P2	AAMDC	P1P2	GCAGATCCCGAAGCAGCGCT
AAMDC_-_77532187.23-P1P2	AAMDC	P1P2	GTGCAGGGCGTATTCCCGGA
AAMDC_+_77532426.23-P1P2	AAMDC	P1P2	GCAGCCCAGCCCCTAATTAA
AAMDC_-_77532195.23-P1P2	AAMDC	P1P2	GGTATTCCCGGAGGGCAGTT
AAMP_+_219134841.23-P1P2	AAMP	P1P2	GGCTGACTCTGGGAGGCGTT
AAMP_+_219134851.23-P1P2	AAMP	P1P2	GGTCGCGCAGAGCTGACTCT
AAMP_-_219134469.23-P1P2	AAMP	P1P2	GGGAGGGCCAAGGGGATGAT
AAMP_-_219134415.23-P1P2	AAMP	P1P2	GGGCGCGCGGGACACAGGAC
AAMP_-_219134310.23-P1P2	AAMP	P1P2	GCGGGAGGCGGTAAGAGGTA
AANAT_-_74463789.23-P1P2	AANAT	P1P2	GGCTTTGTGGAGGGAACACT
AANAT_+_74463735.23-P1P2	AANAT	P1P2	GGGGGCCTGTCCGCAGGCAC
AANAT_+_74463718.23-P1P2	AANAT	P1P2	GACGGGAACCAGTAAAATCC
AANAT_+_74463793.23-P1P2	AANAT	P1P2	GACCTACCTGGACTGTGGAG
AANAT_+_74463678.23-P1P2	AANAT	P1P2	GGTAGTAGCAGATGTTCCCC
AAR2_-_34824425.23-P1P2	AAR2	P1P2	GACCGGAACGTGGGGCGAGG
AAR2_-_34824417.23-P1P2	AAR2	P1P2	GTCCGCTGTACCGGAACGTG
AAR2_+_34824681.23-P1P2	AAR2	P1P2	GGGAAGTCACGCAGAGAGTA
AAR2_+_34824485.23-P1P2	AAR2	P1P2	GTCTGAGCCGAGAAGAGGGG
AAR2_+_34824405.23-P1P2	AAR2	P1P2	GACCGCCTCGCCCCACGTTC
AARD_+_117950477.23-P1P2	AARD	P1P2	GAAGTCCCCGGGGCCCATCG
AARD_+_117950489.23-P1P2	AARD	P1P2	GCTGCAGCGGCGGAAGTCCC
AARD_-_117950494.23-P1P2	AARD	P1P2	GGTCTCCGCGATGGGCCCCG
AARD_-_117950667.23-P1P2	AARD	P1P2	GGCTGGAGGACCTCAGACGA
AARD_-_117950728.23-P1P2	AARD	P1P2	GTCGAGGCGCGTGCAGGAGG
AARS_+_70323353.23-P1P2	AARS	P1P2	GCCCTTGGCGGGGGACTCTG
AARS_+_70323318.23-P1P2	AARS	P1P2	GCGGCGACCCTAGGAGAGGT
AARS_+_70323322.23-P1P2	AARS	P1P2	GGGGACGGCGACCCTAGGAG
AARS_+_70323362.23-P1P2	AARS	P1P2	GTGCAGCGGGCCCTTGGCGG
AARS_-_70323332.23-P1P2	AARS	P1P2	GAGGGCGGCCTACCTCTCCT
AARS2_+_44281044.23-P1P2	AARS2	P1P2	GGCTACGATGGCAGCGTCAG
AARS2_+_44281056.23-P1P2	AARS2	P1P2	GTCACTGCCCGGAGCTACGA
AARS2_+_44281006.23-P1P2	AARS2	P1P2	GGCTGCGGCGGGCCATTCGA
AARS2_+_44281027.23-P1P2	AARS2	P1P2	GAGTGGCAGCTGCAGCCCGG
AARS2_-_44280878.23-P1P2	AARS2	P1P2	GCCGCGGGGCCGCACGGAAG
AARSD1_-_41116425.23-P1	AARSD1	P1	GCCGTGACGCCGTACCTCTC
AARSD1_+_41116412.23-P1	AARSD1	P1	GCAGTTATGCCCGAGAGGTA
AARSD1_-_41116243.23-P1	AARSD1	P1	GGCGGGACAGCAGGAGACCA
AARSD1_+_41116417.23-P1	AARSD1	P1	GCGTGACAGTTATGCCCGAG
AARSD1_+_41116203.23-P1	AARSD1	P1	GCGCGGAGCTGCAGACTGAA
AARSD1_+_41132061.23-P2	AARSD1	P2	GAGCGGGAGCCGCAATGGCA
AARSD1_-_41132037.23-P2	AARSD1	P2	GTCCAGGGAAAAGGGCCAGG
AARSD1_-_41132022.23-P2	AARSD1	P2	GTTGGAGCAGGGAATCTCCA
AARSD1_+_41132078.23-P2	AARSD1	P2	GTCTAAATGCCACCCTGGAG
AARSD1_-_41132088.23-P2	AARSD1	P2	GCATTGCGGCTCCCGCTCCA
AASDH_-_57253588.23-P1P2	AASDH	P1P2	GTTTCCCGGATAGCTCGTCG
AASDH_+_57253570.23-P1P2	AASDH	P1P2	GTATCCGCGACGAGCTATCC
AASDH_-_57253362.23-P1P2	AASDH	P1P2	GGGAGTGTACACACAGGTCA
AASDH_-_57253356.23-P1P2	AASDH	P1P2	GGACGCAGGAGTGTACACAC
AASDH_-_57253574.23-P1P2	AASDH	P1P2	GATCGCATTCGGCCCTTTCC
AASDHPPT_-_105948417.23-P1P2	AASDHPPT	P1P2	GGCCATCAGGCCCGAGATAG
AASDHPPT_+_105948405.23-P1P2	AASDHPPT	P1P2	GCGGACCTCGCCGCTATCTC
AASDHPPT_+_105948450.23-P1P2	AASDHPPT	P1P2	GGGCACCAAGCAGAACCGTT
AASDHPPT_-_105948374.23-P1P2	AASDHPPT	P1P2	GACGGACGCCGGGAAGAAGG
AASDHPPT_-_105948422.23-P1P2	AASDHPPT	P1P2	GCAGGCCCGAGATAGCGGCG
AASS_+_121784247.23-P1P2	AASS	P1P2	GCGACTCGGAAGATTCGAGG
AASS_+_121784219.23-P1P2	AASS	P1P2	GACAAGTCGGCGCCCCAGAG
AASS_-_121784328.23-P1P2	AASS	P1P2	GTGGAAGGCCGGGAAGTAGG
AASS_+_121784000.23-P1P2	AASS	P1P2	GCCTCCCTGCGAGGAATGGA
AASS_-_121784277.23-P1P2	AASS	P1P2	GATCTTCCGAGTCGCTGCAG
AATF_-_35306286.23-P1P2	AATF	P1P2	GAGTGGCCGGTCCAGAGCTG
AATF_-_35306340.23-P1P2	AATF	P1P2	GGGAATCGGATCAAGGCGAG
AATF_-_35306333.23-P1P2	AATF	P1P2	GGAGTCGGGGAATCGGATCA
AATF_-_35306346.23-P1P2	AATF	P1P2	GGGATCAAGGCGAGAGGATC
AATF_-_35306312.23-P1P2	AATF	P1P2	GGCCTCCGCGCGGTCTCTGG
AATK_-_79139957.23-ENST00000326724.4	AATK	ENST00000326724.4	GGCAGAGCCCGCACCGGTGG
AATK_+_79139571.23-ENST00000326724.4	AATK	ENST00000326724.4	GGCGGCCCCAGATCTCGGAG
AATK_-_79139954.23-ENST00000326724.4	AATK	ENST00000326724.4	GGCCGCAGAGCCCGCACCGG
AATK_-_79139975.23-ENST00000326724.4	AATK	ENST00000326724.4	GGGGGCGGCGGCGACAGACG
AATK_-_79139960.23-ENST00000326724.4	AATK	ENST00000326724.4	GGAGCCCGCACCGGTGGGGG
ABAT_-_8768533.23-P1	ABAT	P1	GCCCGCAAGTCGGAACCCGG
ABAT_-_8768504.23-P1	ABAT	P1	GCCAGCGCTGCCGGAACTCG
ABAT_+_8768492.23-P1	ABAT	P1	GGGATGCGCGCCCCGAGTTC
ABAT_+_8768682.23-P1	ABAT	P1	GCCGCGTCTTGGGAAGATGA
ABAT_-_8768523.23-P1	ABAT	P1	GGGGCGCGCATCCCGCAAGT
ABAT_+_8807464.23-P2	ABAT	P2	GGATGCACTCAGCTGGTACC
ABAT_+_8807450.23-P2	ABAT	P2	GGTACCCGGCAAGTGCGCAA
ABAT_+_8807492.23-P2	ABAT	P2	GCTTGGAAGCAGAGCAGGTT
ABAT_+_8807445.23-P2	ABAT	P2	GCGGCAAGTGCGCAAGGGAG
ABAT_+_8807696.23-P2	ABAT	P2	GCCTGGTAGTCGGAGTCCTG
ABCA1_-_107690389.23-P1P2	ABCA1	P1P2	GCAGCCCGGGAGAGAAGGGT
ABCA1_-_107690385.23-P1P2	ABCA1	P1P2	GGCCGCAGCCCGGGAGAGAA
ABCA1_-_107690394.23-P1P2	ABCA1	P1P2	GCGGGAGAGAAGGGTCGGCT
ABCA1_+_107690410.23-P1P2	ABCA1	P1P2	GTTGCGAGCGAGAGTGAGTG
ABCA1_-_107690202.23-P1P2	ABCA1	P1P2	GTAACGCCCAAGTAAGTCAC
ABCA10_+_67224811.23-P1P2	ABCA10	P1P2	GAAGAGGCAACCATTTGTAG
ABCA10_-_67224823.23-P1P2	ABCA10	P1P2	GTCAAGGACTCCTCTACAAA
ABCA10_+_67224929.23-P1P2	ABCA10	P1P2	GTCTGAAGAGTAACTGGACA
ABCA10_+_67224827.23-P1P2	ABCA10	P1P2	GATCAAAACAGTTTTAAAAG
ABCA10_-_67224767.23-P1P2	ABCA10	P1P2	GTTGAAGCACTTGGATCCAC
ABCA12_+_216003308.23-P1P2	ABCA12	P1P2	GCATGGAGAGTAGGAGGTGT
ABCA12_+_216003314.23-P1P2	ABCA12	P1P2	GTAATTTCATGGAGAGTAGG
ABCA12_+_216003340.23-P1P2	ABCA12	P1P2	GTGTTCTCTAAGGTGTGGAT
ABCA12_+_216003317.23-P1P2	ABCA12	P1P2	GAATTAATTTCATGGAGAGT
ABCA12_+_216003325.23-P1P2	ABCA12	P1P2	GGGATAGGCAATTAATTTCA
ABCA13_+_48211097.23-P1P2	ABCA13	P1P2	GCCACAGCAGGGCTTTGAAC
ABCA13_-_48211093.23-P1P2	ABCA13	P1P2	GCAGCAGGCATGGGGCATGC
ABCA13_+_48211090.23-P1P2	ABCA13	P1P2	GAGGGCTTTGAACTGGCACC
ABCA13_+_48211160.23-P1P2	ABCA13	P1P2	GGGAACCCTATGGAAAACCA
ABCA13_+_48211145.23-P1P2	ABCA13	P1P2	GACCAAGGCAAGCACTCACC
ABCA2_-_139922596.23-P1P2	ABCA2	P1P2	GTGGTGCAGGAAGCCCATGG
ABCA2_+_139922669.23-P1P2	ABCA2	P1P2	GCCGCGCGGGCGATGCCCAG
ABCA2_+_139922272.23-P1P2	ABCA2	P1P2	GGCGGTGCTCGGCTGAGTCA
ABCA2_+_139922661.23-P1P2	ABCA2	P1P2	GGCGATGCCCAGCGGCGCGG
ABCA2_-_139922304.23-P1P2	ABCA2	P1P2	GCCGAGCACCGCGATGTCAG
ABCA3_+_2390611.23-P1P2	ABCA3	P1P2	GGGGAGGGGACCCCGCGAGA
ABCA3_-_2390704.23-P1P2	ABCA3	P1P2	GCTGCGTGGCCGCCCTGGAG
ABCA3_-_2390733.23-P1P2	ABCA3	P1P2	GGCCTGCAACCCGCTACTGG
ABCA3_-_2390673.23-P1P2	ABCA3	P1P2	GTCCAGCCTCGCAGTGGCGG
ABCA3_-_2390670.23-P1P2	ABCA3	P1P2	GCGCTCCAGCCTCGCAGTGG
ABCA4_-_94586658.23-P1P2	ABCA4	P1P2	GGAGGCCCCTCAGACAGCAA
ABCA4_+_94586668.23-P1P2	ABCA4	P1P2	GGAGCCAGAGGCGCTCTTAA
ABCA4_+_94586620.23-P1P2	ABCA4	P1P2	GGCCTCAGCTCTGACCAATC
ABCA4_-_94586628.23-P1P2	ABCA4	P1P2	GGACCACACGAAGACCAGAT
ABCA4_-_94586219.23-P1P2	ABCA4	P1P2	GGCGTGGATGCCCTAGAGAG
ABCA5_-_67323220.23-P1P2	ABCA5	P1P2	GCCCGAGCCGCAGAGCTGTC
ABCA5_+_67323191.23-P1P2	ABCA5	P1P2	GCTCTGCGGCTCGGGCCCTG
ABCA5_+_67323221.23-P1P2	ABCA5	P1P2	GCAACAGACTGAGCGCGTCC
ABCA5_-_67323280.23-P1P2	ABCA5	P1P2	GCCAGCTGGGATCTGTGCGA
ABCA5_-_67323254.23-P1P2	ABCA5	P1P2	GCAGTCTGTTGACTCAGTGC
ABCA6_+_67138008.23-P1P2	ABCA6	P1P2	GCAGGCTGTGTAAGAGCTGC
ABCA6_+_67137842.23-P1P2	ABCA6	P1P2	GTGTGCTGTGCCAAATATGT
ABCA6_-_67137854.23-P1P2	ABCA6	P1P2	GCAGTGTCCACCCACATATT
ABCA6_+_67138050.23-P1P2	ABCA6	P1P2	GCATCATGTACAGCTTGGTC
ABCA6_+_67138026.23-P1P2	ABCA6	P1P2	GACACCCCTTTTCAGAAACC
ABCA7_-_1040133.23-P1	ABCA7	P1	GGCGCACTTGGCTTAAGGGG
ABCA7_+_1040185.23-P1	ABCA7	P1	GAGTCCTTCTCACCTTCCAG
ABCA7_-_1040214.23-P1	ABCA7	P1	GAGGTGAGAAGGACTCGGAG
ABCA7_+_1040413.23-P1	ABCA7	P1	GGGAGTGCAGGAGTTCTAAC
ABCA7_-_1040381.23-P1	ABCA7	P1	GACATCTGGGACCCTTAAGA
ABCA7_+_1041311.23-P2	ABCA7	P2	GAGAGGTCAGGACAACGGTC
ABCA7_-_1041459.23-P2	ABCA7	P2	GTGTGAGACCAGGGCCGGGT
ABCA7_+_1041292.23-P2	ABCA7	P2	GGGGCTGAAGACGTGCGGTG
ABCA7_+_1041297.23-P2	ABCA7	P2	GCGGTCGGGCTGAAGACGTG
ABCA7_+_1041489.23-P2	ABCA7	P2	GGACCTGGGGGAGAATAGGT
ABCA8_+_66951401.23-P1P2	ABCA8	P1P2	GTTCTAAACAAGGAGCTCAG
ABCA8_-_66951525.23-P1P2	ABCA8	P1P2	GGTGAAGACTGCTTTCAGAG
ABCA8_-_66951365.23-P1P2	ABCA8	P1P2	GATACAGTGAACTTACTTCT
ABCA8_-_66951528.23-P1P2	ABCA8	P1P2	GAAGACTGCTTTCAGAGTGG
ABCA8_+_66950959.23-P1P2	ABCA8	P1P2	GTTGATTGCACAATAATGTA
ABCA9_-_67057053.23-P1P2	ABCA9	P1P2	GAGAAACACAGTTCATCCAT
ABCA9_+_67057085.23-P1P2	ABCA9	P1P2	GGATGTAGTAGTGACCCAAA
ABCA9_-_67057069.23-P1P2	ABCA9	P1P2	GCATGGGTCTCTGCATGTTC
ABCA9_-_67057012.23-P1P2	ABCA9	P1P2	GTAGAGGTTAACTTACTCTC
ABCA9_+_67056924.23-P1P2	ABCA9	P1P2	GATAGGCATGCCAGACGTTT
ABCB1_-_87342674.23-ENST00000265724.3	ABCB1	ENST00000265724.3	GGGAGGAGCTACATGAACTA
ABCB1_-_87342657.23-ENST00000265724.3	ABCB1	ENST00000265724.3	GTTTATCCCAGTACCAGAGG
ABCB1_-_87342654.23-ENST00000265724.3	ABCB1	ENST00000265724.3	GGTGTTTATCCCAGTACCAG
ABCB1_+_87342641.23-ENST00000265724.3	ABCB1	ENST00000265724.3	GTAGCTCCTCCTCTGGTACT
ABCB1_-_87342513.23-ENST00000265724.3	ABCB1	ENST00000265724.3	GTCCTGAAGTGAGTACTCCT
ABCB10_-_229694297.23-P1P2	ABCB10	P1P2	GCGATAGGGACCCGGGAACG
ABCB10_+_229694285.23-P1P2	ABCB10	P1P2	GCGCGGCCAGCCGCGTTCCC
ABCB10_+_229694413.23-P1P2	ABCB10	P1P2	GCCGGCGGGCTGAGGCGTAC
ABCB10_-_229694457.23-P1P2	ABCB10	P1P2	GCAGGCGCGCGCAAAGCCCG
ABCB10_-_229694467.23-P1P2	ABCB10	P1P2	GCAAAGCCCGAGGACCCTCC
ABCB11_-_169887784.23-P1P2	ABCB11	P1P2	GGAAATAATGGACTCCACTG
ABCB11_-_169887796.23-P1P2	ABCB11	P1P2	GTCCACTGTGGAGAGTTAAA
ABCB11_+_169887776.23-P1P2	ABCB11	P1P2	GACCTTTTAACTCTCCACAG
ABCB11_+_169887811.23-P1P2	ABCB11	P1P2	GGAATGATGAAAACCGAGGT
ABCB11_+_169887815.23-P1P2	ABCB11	P1P2	GTTTAGAATGATGAAAACCG
ABCB4_+_87104933.23-P1P2	ABCB4	P1P2	GTTCGAGGTGAGAGAGGTCC
ABCB4_-_87104975.23-P1P2	ABCB4	P1P2	GACCTCGCGCGTGTCTGGCA
ABCB4_+_87105008.23-P1P2	ABCB4	P1P2	GGCCGCGGCGAGCAAAGTCC
ABCB4_+_87104939.23-P1P2	ABCB4	P1P2	GGCGAGGTTCGAGGTGAGAG
ABCB4_-_87104991.23-P1P2	ABCB4	P1P2	GGCAGGGCCTCTGGACGCGC
ABCB5_+_20687051.23-P1P2	ABCB5	P1P2	GGCTCACAGAGAGATATTAG
ABCB5_+_20687242.23-P1P2	ABCB5	P1P2	GATAACCTGGAAAATATGAA
ABCB5_+_20687218.23-P1P2	ABCB5	P1P2	GGCTCCTCGGGCTATTGCGA
ABCB5_-_20687194.23-P1P2	ABCB5	P1P2	GTCCATAGCAGTTATTGCAT
ABCB5_-_20687396.23-P1P2	ABCB5	P1P2	GATGTTGGCCAGTTGTTTAT
ABCB6_-_220083604.23-P1P2	ABCB6	P1P2	GGCCGCCACGCACTCACGCA
ABCB6_+_220083613.23-P1P2	ABCB6	P1P2	GCAGCGGGGCCGTGCTGAGA
ABCB6_+_220083584.23-P1P2	ABCB6	P1P2	GGCCCTGCGTGAGTGCGTGG
ABCB6_+_220083669.23-P1P2	ABCB6	P1P2	GCAACACCGAGCATTCCCGT
ABCB6_-_220083468.23-P1P2	ABCB6	P1P2	GGGACTGGTCACTCGGAGAG
ABCB7_-_74376019.23-P1P2	ABCB7	P1P2	GAGCCGCTAACAGAGACTAA
ABCB7_-_74375964.23-P1P2	ABCB7	P1P2	GTAGGCTCGAGCGGTTCCCA
ABCB7_+_74376070.23-P1P2	ABCB7	P1P2	GATGCATTCTTGGCGCTGGG
ABCB7_-_74376044.23-P1P2	ABCB7	P1P2	GGATCAGAATCGCGGAGTGC
ABCB7_+_74375885.23-P1P2	ABCB7	P1P2	GAAGGGCAAGGGGACCTGTA
ABCB8_-_150725551.23-P1P2	ABCB8	P1P2	GGCCAACATAGAGCCCTCAG
ABCB8_-_150725580.23-P1P2	ABCB8	P1P2	GGTGAAACTGCTATTGCCGG
ABCB8_+_150725531.23-P1P2	ABCB8	P1P2	GCCCACTGAGGGCTCTATGT
ABCB8_-_150725929.23-P1P2	ABCB8	P1P2	GGCGTGTCAGCCAGAAGGAG
ABCB8_+_150725760.23-P1P2	ABCB8	P1P2	GGCTCGTGGACTCCATCTCC
ABCB9_+_123450970.23-P1	ABCB9	P1	GGCAGCGGCGCAGCGCGGGT
ABCB9_-_123450999.23-P1	ABCB9	P1	GCGCTGCGCCGCTGCAAGGT
ABCB9_+_123450924.23-P1	ABCB9	P1	GGCGGAGCGAGGACCGCGTC
ABCB9_+_123450935.23-P1	ABCB9	P1	GCAGCGGGAAGAGCGGAGCG
ABCB9_+_123450826.23-P1	ABCB9	P1	GGGTGCCAGGTAACAGGTAA
ABCB9_-_123465699.23-P2	ABCB9	P2	GGCGGCGCCATGGCTCACGT
ABCB9_-_123465738.23-P2	ABCB9	P2	GGGAGTCGCAGCCGGTCCCG
ABCB9_+_123465727.23-P2	ABCB9	P2	GCGACCCCCGTCCCCGGGAC
ABCB9_-_123465787.23-P2	ABCB9	P2	GGAGCAGGAAAGACACCTCG
ABCB9_-_123465506.23-P2	ABCB9	P2	GCTGCGGGGACTGGAGTCGG
ABCC1_+_16043482.23-P1P2	ABCC1	P1P2	GCTGGCGCTAGCGCTGGCGG
ABCC1_-_16043440.23-P1P2	ABCC1	P1P2	GGACGCGCGGGCCAACCAGG
ABCC1_+_16043647.23-P1P2	ABCC1	P1P2	GCCCCGGCACGTACCCAGAG
ABCC1_+_16043921.23-P1P2	ABCC1	P1P2	GCAGGAAGGCCTCCTCACGG
ABCC1_-_16044002.23-P1P2	ABCC1	P1P2	GAGGGGACGCTAGAGATGGG
ABCC10_+_43395315.23-P1P2	ABCC10	P1P2	GTGGCACCCCACCTAGAGGT
ABCC10_-_43395343.23-P1P2	ABCC10	P1P2	GCTAGGTGGGGTGCCAGCCG
ABCC10_-_43395326.23-P1P2	ABCC10	P1P2	GGCTAGGTCTTCCAACCTCT
ABCC10_-_43395331.23-P1P2	ABCC10	P1P2	GGTCTTCCAACCTCTAGGTG
ABCC10_+_43395536.23-P1P2	ABCC10	P1P2	GCGGTACCAAGGGTAAAAAC
ABCC11_-_48278125.23-P1	ABCC11	P1	GACGCTCAAGTCTTACCGGG
ABCC11_+_48278130.23-P1	ABCC11	P1	GTGGCTTCGCGCTGCTCTCT
ABCC11_-_48278122.23-P1	ABCC11	P1	GAGGACGCTCAAGTCTTACC
ABCC11_-_48278103.23-P1	ABCC11	P1	GCACGTCTTTCCGCATAGGT
ABCC11_-_48278197.23-P1	ABCC11	P1	GCGTAGCGCGTAGCCGGAAG
ABCC11_+_48281428.23-P2	ABCC11	P2	GGCACACTAACGTGCAGAAA
ABCC11_+_48281345.23-P2	ABCC11	P2	GTCTGTGTGGCAAAGAACGC
ABCC11_+_48281160.23-P2	ABCC11	P2	GGCTATGGATTACTCAGTAT
ABCC11_-_48281374.23-P2	ABCC11	P2	GCTTTGCCACACAGAGTGGC
ABCC11_+_48281210.23-P2	ABCC11	P2	GAAAAGCAGGTAACTGGGGA
ABCC12_-_48180643.23-ENST00000311303.3	ABCC12	ENST00000311303.3	GCCAAGAGCAGAAAACCCTA
ABCC12_-_48180648.23-ENST00000311303.3	ABCC12	ENST00000311303.3	GAGCAGAAAACCCTATGGTG
ABCC12_-_48180679.23-ENST00000311303.3	ABCC12	ENST00000311303.3	GGGAGCCGGTCCAATGACCA
ABCC12_+_48180636.23-ENST00000311303.3	ABCC12	ENST00000311303.3	GCAACCAAAACCACACCATA
ABCC12_+_48180469.23-ENST00000311303.3	ABCC12	ENST00000311303.3	GTTCTCAGGGGTCAAAGCAA
ABCC2_+_101542981.23-P1P2	ABCC2	P1P2	GTCTCAGCAAGACTCAGTCA
ABCC2_-_101542705.23-P1P2	ABCC2	P1P2	GGTGGTAGTTAGTTAACTTA
ABCC2_-_101542708.23-P1P2	ABCC2	P1P2	GGTAGTTAGTTAACTTAGGG
ABCC2_+_101542515.23-P1P2	ABCC2	P1P2	GCTTGTTTCATCAAAGAAAG
ABCC2_+_101542376.23-P1P2	ABCC2	P1P2	GCTAAAAAGCCCTAGGGACA
ABCC3_+_48712248.23-P1P2	ABCC3	P1P2	GCGAGCGCGGTCGGACCCAG
ABCC3_+_48712270.23-P1P2	ABCC3	P1P2	GCGAGGCGCGGCTGCAAGGA
ABCC3_+_48712245.23-P1P2	ABCC3	P1P2	GGCGCGGTCGGACCCAGCGG
ABCC3_+_48712559.23-P1P2	ABCC3	P1P2	GCCAGTGCTGCAGCCGGGAA
ABCC3_+_48712305.23-P1P2	ABCC3	P1P2	GGAGCTCCCCGGAACCGCAC
ABCC4_+_95953430.23-P1P2	ABCC4	P1P2	GCGCCGCGGACGCACTCTCC
ABCC4_+_95953641.23-P1P2	ABCC4	P1P2	GGCCCCAGCATCCCTGCTTG
ABCC4_+_95953676.23-P1P2	ABCC4	P1P2	GAGGCTCCAGCCGAGCGGAC
ABCC4_+_95953668.23-P1P2	ABCC4	P1P2	GGCCGAGCGGACAGGCGTGG
ABCC4_-_95953652.23-P1P2	ABCC4	P1P2	GCGCTCCTGGACCTCAAGCA
ABCC5_-_183735467.23-P1P2	ABCC5	P1P2	GGGCGGCGGCAGGAGACCAG
ABCC5_+_183735648.23-P1P2	ABCC5	P1P2	GGCTCGGGAGCGTGGTTGAG
ABCC5_+_183735606.23-P1P2	ABCC5	P1P2	GCAGGGGCGCAGGTAGGTGA
ABCC5_+_183735501.23-P1P2	ABCC5	P1P2	GAGGGCTGCGAGCAGTTCGG
ABCC5_+_183735664.23-P1P2	ABCC5	P1P2	GTTGCTGCAGGGCTCATGCT
ABCC6_-_16317247.23-ENST00000205557.7	ABCC6	ENST00000205557.7	GGAGAGTGGGGCGCGATGGG
ABCC6_-_16317344.23-ENST00000205557.7	ABCC6	ENST00000205557.7	GTGTCTGTCGCTAAGTCTCT
ABCC6_+_16317296.23-ENST00000205557.7	ABCC6	ENST00000205557.7	GTGGGACCCACGACGACAGA
ABCC6_-_16317235.23-ENST00000205557.7	ABCC6	ENST00000205557.7	GAGCCTGGAAAAGGAGAGTG
ABCC6_+_16317287.23-ENST00000205557.7	ABCC6	ENST00000205557.7	GCGACGACAGAAGGCGCCGA
ABCC8_+_17498387.23-P1P2	ABCC8	P1P2	GGCGGAGCTGCAAGGGACAG
ABCC8_+_17498394.23-P1P2	ABCC8	P1P2	GCCGGGCGGCGGAGCTGCAA
ABCC8_+_17498249.23-P1P2	ABCC8	P1P2	GACCAGGGGGTCCTCAACAA
ABCC8_-_17498282.23-P1P2	ABCC8	P1P2	GACCCCCTGGTCCACCCGGT
ABCC8_-_17498220.23-P1P2	ABCC8	P1P2	GTGAAGAGTAGGAAGACGTG
ABCC9_+_22094148.23-P1P2	ABCC9	P1P2	GTGCGTGCTTCGCCTAGGGG
ABCC9_+_22093941.23-P1P2	ABCC9	P1P2	GCCCGGCTCGAGAAGTGAAG
ABCC9_+_22094309.23-P1P2	ABCC9	P1P2	GAGGTCTCCGGCCCCAGGCG
ABCC9_+_22094152.23-P1P2	ABCC9	P1P2	GGCACTGCGTGCTTCGCCTA
ABCC9_+_22093937.23-P1P2	ABCC9	P1P2	GGCTCGAGAAGTGAAGGGGT
ABCD1_-_152990338.23-P1P2	ABCD1	P1P2	GCTTCAGCCAGGCTGCGGAG
ABCD1_-_152990342.23-P1P2	ABCD1	P1P2	GAGCCAGGCTGCGGAGCGGA
ABCD1_+_152990414.23-P1P2	ABCD1	P1P2	GGAGAGGTCTCGGGCAGAGG
ABCD1_-_152990367.23-P1P2	ABCD1	P1P2	GCGCCTGGTGCCCCGGGGAG
ABCD1_-_152990379.23-P1P2	ABCD1	P1P2	GCGGGGAGGGGCGCCACCGG
ABCD2_+_40013594.23-P1P2	ABCD2	P1P2	GTCATTCCCGGTAGATGCAG
ABCD2_-_40013610.23-P1P2	ABCD2	P1P2	GAGACTCCGCTGCATCTACC
ABCD2_+_40013514.23-P1P2	ABCD2	P1P2	GGAGAAACGCTGCAGACTAT
ABCD2_-_40013373.23-P1P2	ABCD2	P1P2	GCTCTTAGCAGCACTCGATC
ABCD2_+_40013504.23-P1P2	ABCD2	P1P2	GGCAGACTATGGGACGCTGT
ABCD3_+_94884002.23-P1P2	ABCD3	P1P2	GGTACCAGCGAGCCGGCGAG
ABCD3_+_94884032.23-P1P2	ABCD3	P1P2	GTACTTGCTGAAGGCCGCCA
ABCD3_+_94884009.23-P1P2	ABCD3	P1P2	GACTGCCGGTACCAGCGAGC
ABCD3_-_94883974.23-P1P2	ABCD3	P1P2	GCCCCGCGCTGCGTGCAGTA
ABCD3_-_94884061.23-P1P2	ABCD3	P1P2	GGCCTTCAGCAAGTACTTGA
ABCD4_+_74769611.23-P1P2	ABCD4	P1P2	GTCCCTCGGGTCTCAGGTCA
ABCD4_-_74769729.23-P1P2	ABCD4	P1P2	GCGGCGTTTGATAGAGAGGA
ABCD4_-_74769631.23-P1P2	ABCD4	P1P2	GGCCATGACCTGAGACCCGA
ABCD4_-_74769682.23-P1P2	ABCD4	P1P2	GTACTGGGTAGAGTCCGAGG
ABCD4_+_74769649.23-P1P2	ABCD4	P1P2	GCTACCCAGTACTGAACTAG
ABCE1_+_146019317.23-P1P2	ABCE1	P1P2	GCGTTGGCGAAGCCAGCTGC
ABCE1_-_146019502.23-P1P2	ABCE1	P1P2	GGCCGTGAGAACACGCTGTG
ABCE1_-_146019516.23-P1P2	ABCE1	P1P2	GCTGTGTGGCTGAAAAGTGA
ABCE1_+_146019463.23-P1P2	ABCE1	P1P2	GCGGCCACCGGCCAAAATGG
ABCE1_+_146019651.23-P1P2	ABCE1	P1P2	GCCACCTAAGGCCTAACCAA
ABCF1_+_30539238.23-P1	ABCF1	P1	GGTGGCAGTTACAGCTACTG
ABCF1_-_30539231.23-P1	ABCF1	P1	GCCGGAAGCGGAAATAGCAC
ABCF1_+_30539469.23-P1	ABCF1	P1	GTCCCCGGCAAACTCCTCCC
ABCF1_-_30539498.23-P1	ABCF1	P1	GGAGTTTGCCGGGGAGGAGT
ABCF1_-_30539489.23-P1	ABCF1	P1	GGCCCGGGAGGAGTTTGCCG
ABCF1_-_30546354.23-P2	ABCF1	P2	GGAGAAGAATCGGATCAATA
ABCF1_-_30546344.23-P2	ABCF1	P2	GTGCCAAGCCGGAGAAGAAT
ABCF1_-_30546366.23-P2	ABCF1	P2	GATCAATAAGGTGACAGTGG
ABCF1_+_30546315.23-P2	ABCF1	P2	GTCTCCGGCTTGGCAGGCTT
ABCF1_+_30546312.23-P2	ABCF1	P2	GCCGGCTTGGCAGGCTTAGG
ABCF2_+_150924287.23-P1P2	ABCF2	P1P2	GCCGCACGCGGAGGATCCTA
ABCF2_+_150924236.23-P1P2	ABCF2	P1P2	GGCGAGGCCCAGTGAGTTAG
ABCF2_+_150924059.23-P1P2	ABCF2	P1P2	GCGAGCGTGGAGACTCGGAG
ABCF2_+_150924265.23-P1P2	ABCF2	P1P2	GAGCAGCTCTGTTGCGACAT
ABCF2_+_150924331.23-P1P2	ABCF2	P1P2	GGCGCGCCGAGAACCACCCG
ABCF3_-_183903991.23-P1P2	ABCF3	P1P2	GGCGCGGACGGGTTCCTGAG
ABCF3_-_183904021.23-P1P2	ABCF3	P1P2	GGACTTGCGCCGAAATCCTG
ABCF3_-_183903980.23-P1P2	ABCF3	P1P2	GTCACAGCGACTGCGCGGAC
ABCF3_-_183904044.23-P1P2	ABCF3	P1P2	GGCGAGTTCCCCGAAATTGA
ABCF3_+_183904008.23-P1P2	ABCF3	P1P2	GAACTCGCTCCGCAGGATTT
ABCG1_-_43639282.23-P1P2	ABCG1	P1P2	GCAGCCCGCACCCCGCGCAG
ABCG1_+_43639503.23-P1P2	ABCG1	P1P2	GGAGGACGCGCTCCTGGGAG
ABCG1_-_43639541.23-P1P2	ABCG1	P1P2	GTCCTCTGGGCGCTGACCCA
ABCG1_-_43639554.23-P1P2	ABCG1	P1P2	GGACCCAGGGCACCCTAGAG
ABCG1_+_43639362.23-P1P2	ABCG1	P1P2	GCAGACAGGCCATGCCCCGG
ABCG2_+_89080044.23-P1P2	ABCG2	P1P2	GCCACTGCGTTCAGCTCTGG
ABCG2_+_89079974.23-P1P2	ABCG2	P1P2	GGCTCGTCCCCTGGATGTCC
ABCG2_-_89079989.23-P1P2	ABCG2	P1P2	GGGGAGACCCGGACATCCAG
ABCG2_-_89080000.23-P1P2	ABCG2	P1P2	GACATCCAGGGGACGAGCTC
ABCG2_+_89080025.23-P1P2	ABCG2	P1P2	GCGGTCCACAGCCCGAAGCG
ABCG4_+_119019794.23-P1P2	ABCG4	P1P2	GGCTTCCCAGAGCCTGGTCC
ABCG4_-_119019798.23-P1P2	ABCG4	P1P2	GCTCGGAGGACACAGCGTCC
ABCG4_-_119019811.23-P1P2	ABCG4	P1P2	GGCGTCCGGGACCAGGCTCT
ABCG4_-_119019784.23-P1P2	ABCG4	P1P2	GAGTCGCCCCGCGGGCTCGG
ABCG4_+_119019855.23-P1P2	ABCG4	P1P2	GCGGCAAGGATGGTGAGAGG
ABCG5_+_44065865.23-P1P2	ABCG5	P1P2	GCCCAACTGAAGCCACTCTG
ABCG5_-_44065840.23-P1P2	ABCG5	P1P2	GGCCAACAGGCAGCAAAGCT
ABCG5_+_44065669.23-P1P2	ABCG5	P1P2	GCCTCCTACAGCGTCAGGTA
ABCG5_+_44065862.23-P1P2	ABCG5	P1P2	GAACTGAAGCCACTCTGGGG
ABCG5_-_44065827.23-P1P2	ABCG5	P1P2	GGAGGTCACCCATGGCCAAC
ABCG8_+_44066166.23-P1P2	ABCG8	P1P2	GCCCACAGGTCTGTGACCCT
ABCG8_-_44066172.23-P1P2	ABCG8	P1P2	GCTAAGAGAGCTGCAGCCCA
ABCG8_+_44066323.23-P1P2	ABCG8	P1P2	GTAGGACAGAAGGCTCCTGA
ABCG8_+_44066180.23-P1P2	ABCG8	P1P2	GTCCCGGCCATGGGGCCCAC
ABCG8_+_44066333.23-P1P2	ABCG8	P1P2	GCGGGTGGTGCTAGGACAGA
ABHD1_-_27346733.23-P1P2	ABHD1	P1P2	GGACCTGCACAGGCCGCCTA
ABHD1_+_27346724.23-P1P2	ABHD1	P1P2	GACCCGCCGCCCGCCATAGG
ABHD1_+_27346727.23-P1P2	ABHD1	P1P2	GCCCACCCGCCGCCCGCCAT
ABHD1_-_27346736.23-P1P2	ABHD1	P1P2	GCTGCACAGGCCGCCTATGG
ABHD1_-_27346776.23-P1P2	ABHD1	P1P2	GAGTTACAGCCGGCCAACTG
ABHD10_-_111697914.23-P1P2	ABHD10	P1P2	GGGGACAACTACGAAGATGG
ABHD10_-_111697877.23-P1P2	ABHD10	P1P2	GGCGTAGCGTGTCCCTCAGT
ABHD10_+_111697939.23-P1P2	ABHD10	P1P2	GCAGCTCCGACAAGGTACCC
ABHD10_-_111697911.23-P1P2	ABHD10	P1P2	GGCGGGGACAACTACGAAGA
ABHD10_+_111697851.23-P1P2	ABHD10	P1P2	GTGAGGGACACGCTACGCAA
ABHD11_-_73153094.23-P1P2	ABHD11	P1P2	GCCTCCAGGCTCGGGTCCAG
ABHD11_+_73152963.23-P1P2	ABHD11	P1P2	GCCGAGCCGAGGTCAGTCAA
ABHD11_-_73153080.23-P1P2	ABHD11	P1P2	GCCCTCACGCGGGAGCCTCC
ABHD11_-_73153052.23-P1P2	ABHD11	P1P2	GCGCGAAGCTAGGGCCGTGG
ABHD11_-_73153135.23-P1P2	ABHD11	P1P2	GGGCCGGCTCGCATCTCACA
ABHD12_+_25371393.23-P1P2	ABHD12	P1P2	GTGGCGGCGGCTGTGAGCGG
ABHD12_+_25371436.23-P1P2	ABHD12	P1P2	GCTGGGATGTGAGGAGCGGC
ABHD12_-_25371489.23-P1P2	ABHD12	P1P2	GTGCGCCGGCTACGAACCAG
ABHD12_+_25371385.23-P1P2	ABHD12	P1P2	GGCTGTGAGCGGCGGCACTG
ABHD12_+_25371200.23-P1P2	ABHD12	P1P2	GCTACGCCTGACGGGCCCGG
ABHD12B_-_51338864.23-P1P2	ABHD12B	P1P2	GCGGACTGCAGCTCCCGCGG
ABHD12B_-_51338885.23-P1P2	ABHD12B	P1P2	GGTGGCGGCGTATCGGGACA
ABHD12B_-_51338916.23-P1P2	ABHD12B	P1P2	GGACGCGCAGGACTGCCAGG
ABHD12B_-_51338913.23-P1P2	ABHD12B	P1P2	GATGGACGCGCAGGACTGCC
ABHD12B_-_51338832.23-P1P2	ABHD12B	P1P2	GCGCCGGGGCGGGAAGGTCG
ABHD13_+_108870795.23-P1P2	ABHD13	P1P2	GCGCCGGCAAATGCCCCCGC
ABHD13_+_108870811.23-P1P2	ABHD13	P1P2	GGCCCCCGCTCGGGTGTCGC
ABHD13_-_108870880.23-P1P2	ABHD13	P1P2	GGGAGCTCCGGGCTAGACCG
ABHD13_-_108870892.23-P1P2	ABHD13	P1P2	GTAGACCGTGGCGCCGGCAG
ABHD13_-_108870927.23-P1P2	ABHD13	P1P2	GGGAGGATGATGAGGAGCGA
ABHD14A_+_52009255.23-P1P2	ABHD14A	P1P2	GGGTAAAGACGGCCCTCCCC
ABHD14A_+_52009194.23-P1P2	ABHD14A	P1P2	GCCCAACGGGATGAGCGGGC
ABHD14A_+_52009149.23-P1P2	ABHD14A	P1P2	GCCGCACAGCGCCCCGACCA
ABHD14A_-_52009160.23-P1P2	ABHD14A	P1P2	GGCGGAGGCAGCCATGGTCG
ABHD14A_-_52009154.23-P1P2	ABHD14A	P1P2	GGGAGCTGCGGAGGCAGCCA
ABHD14B_-_52007985.23-P1	ABHD14B	P1	GAGTGCAGGGCGGGTACCTG
ABHD14B_-_52008040.23-P1	ABHD14B	P1	GGCGTGCTGGCGGTGACCTG
ABHD14B_-_52007995.23-P1	ABHD14B	P1	GGGGTACCTGGGGAGCTGCG
ABHD14B_-_52008027.23-P1	ABHD14B	P1	GACGGGAAGCAGGCGCGTGC
ABHD14B_+_52007815.23-P1	ABHD14B	P1	GGAGCCAGAACCGTAGTCCG
ABHD14B_+_52017350.23-P2	ABHD14B	P2	GGCCTCAGCGAGATTACTGG
ABHD14B_-_52016965.23-P2	ABHD14B	P2	GGCCTCCTGGAGTTCAGTGT
ABHD14B_+_52017353.23-P2	ABHD14B	P2	GCGGGCCTCAGCGAGATTAC
ABHD14B_-_52017383.23-P2	ABHD14B	P2	GTCGCTGAGGCCCGAACCAG
ABHD14B_-_52017160.23-P2	ABHD14B	P2	GTTCCTCCCGCCCTATCCGG
ABHD15_-_27893980.23-P1P2	ABHD15	P1P2	GCGAGGGCGGCGCCCCACGG
ABHD15_-_27894008.23-P1P2	ABHD15	P1P2	GGAAGCTGGAGAGCCCCGGC
ABHD15_-_27893964.23-P1P2	ABHD15	P1P2	GACGGCCAAGATGAGCGCGA
ABHD15_-_27893654.23-P1P2	ABHD15	P1P2	GCGCTACGGGCAGGACGAAG
ABHD15_-_27893937.23-P1P2	ABHD15	P1P2	GGGGCCGAGCAGGCCGAGAA
ABHD16A_-_31670764.23-P1P2	ABHD16A	P1P2	GAAGGAGGCGGCCAGTCCGT
ABHD16A_+_31670831.23-P1P2	ABHD16A	P1P2	GGCCCATAATGGGAAATAAG
ABHD16A_+_31671120.23-P1P2	ABHD16A	P1P2	GAGGGCACACAACACCTCAG
ABHD16A_-_31671071.23-P1P2	ABHD16A	P1P2	GTTCGCCATGGCCCCGGCTC
ABHD16A_-_31671065.23-P1P2	ABHD16A	P1P2	GAGCAGCTTCGCCATGGCCC
ABHD16B_-_62492870.23-P1P2	ABHD16B	P1P2	GCGCGGCGATCCCGGCCCAG
ABHD16B_+_62492837.23-P1P2	ABHD16B	P1P2	GGATCGCCGCGAGAGGCACA
ABHD16B_+_62492887.23-P1P2	ABHD16B	P1P2	GAGCAGATGACGCACATGAG
ABHD16B_+_62492825.23-P1P2	ABHD16B	P1P2	GAGGCACAGGGCAGTCTTAG
ABHD16B_-_62492853.23-P1P2	ABHD16B	P1P2	GGACTGCCCTGTGCCTCTCG
ABHD17A_-_1885483.23-P1P2	ABHD17A	P1P2	GCCGCAGCTCCCCCCACGGA
ABHD17A_+_1885470.23-P1P2	ABHD17A	P1P2	GGCTCACTTCCGTCCGTGGG
ABHD17A_-_1885277.23-P1P2	ABHD17A	P1P2	GGTCTCGGGGACGTCCAACC
ABHD17A_+_1885474.23-P1P2	ABHD17A	P1P2	GCGAGGCTCACTTCCGTCCG
ABHD17A_+_1885269.23-P1P2	ABHD17A	P1P2	GGAGGGCCTGACAGCCCGGT
ABHD17B_+_74526089.23-P1P2	ABHD17B	P1P2	GCCAGTCAGTGGCCAACTCC
ABHD17B_+_74525862.23-P1P2	ABHD17B	P1P2	GAGGCCCGAGAGCAACCGAC
ABHD17B_+_74526100.23-P1P2	ABHD17B	P1P2	GGGCACCTTCCTCCAGTCAG
ABHD17B_+_74526081.23-P1P2	ABHD17B	P1P2	GTGGCCAACTCCTGGCTCAG
ABHD17B_-_74526135.23-P1P2	ABHD17B	P1P2	GAAGGTGCCAAAGCTGACCC
ABHD17C_+_80987703.23-P1P2	ABHD17C	P1P2	GGGCTGGCCCGGGAGGACGG
ABHD17C_+_80987662.23-P1P2	ABHD17C	P1P2	GGCTGGCAGGCGAGCGCGGA
ABHD17C_+_80987691.23-P1P2	ABHD17C	P1P2	GAGGACGGAGGACGGACGCG
ABHD17C_-_80987718.23-P1P2	ABHD17C	P1P2	GGTCCGTCCTCCGTCCTCCC
ABHD17C_+_80987685.23-P1P2	ABHD17C	P1P2	GGAGGACGGACGCGCGGCGA
ABHD2_-_89631760.23-P1P2	ABHD2	P1P2	GAGCTGCAGGAACCAGACTG
ABHD2_-_89631738.23-P1P2	ABHD2	P1P2	GTGAGCGCCGCTGGCAGCCG
ABHD2_+_89631693.23-P1P2	ABHD2	P1P2	GGATATACAGCCGGAACCCC
ABHD2_-_89631662.23-P1P2	ABHD2	P1P2	GGGCGTGGCGGCAGTTACTT
ABHD2_-_89631705.23-P1P2	ABHD2	P1P2	GCTGCACTGGCCAGGGGTTC
ABHD3_-_19284770.23-P1P2	ABHD3	P1P2	GGGAGCGCGGCTTCCGACAA
ABHD3_+_19284534.23-P1P2	ABHD3	P1P2	GGGGTGGGGTTCTTCGGCTC
ABHD3_+_19284717.23-P1P2	ABHD3	P1P2	GAGACACTGTGGTCGGGAGT
ABHD3_+_19284728.23-P1P2	ABHD3	P1P2	GCGCCAGGCAGGAGACACTG
ABHD3_-_19284708.23-P1P2	ABHD3	P1P2	GGAGCGGGCGAGAGCGGACG
ABHD4_-_23067199.23-P1P2	ABHD4	P1P2	GGGGCGGGCTCGCCAGGACC
ABHD4_+_23067144.23-P1P2	ABHD4	P1P2	GCAGCACCAGCTGACCCGGG
ABHD4_+_23067458.23-P1P2	ABHD4	P1P2	GGTAGAAAGCCAGGATCCCC
ABHD4_-_23067184.23-P1P2	ABHD4	P1P2	GCTGGCGTCAGGCGCTGGGC
ABHD4_-_23067296.23-P1P2	ABHD4	P1P2	GCTCTCTGGGCCATGATCCT
ABHD5_-_43732464.23-P1P2	ABHD5	P1P2	GCCGGCTTCGAGATAAGTCC
ABHD5_-_43732422.23-P1P2	ABHD5	P1P2	GTAAGTGCCGCGCCAGCCCG
ABHD5_+_43732521.23-P1P2	ABHD5	P1P2	GGGCTGCGCTTACCTCTCTC
ABHD5_-_43732446.23-P1P2	ABHD5	P1P2	GGCCCAGTCGGCCTGTCAGC
ABHD5_+_43732395.23-P1P2	ABHD5	P1P2	GGCTGGCGCGGCACTTAAGG
ABHD6_+_58223718.23-P1P2	ABHD6	P1P2	GCCGCTGCAGGGAGACACTG
ABHD6_-_58223594.23-P1P2	ABHD6	P1P2	GGCCCGGGGCTAGAGACCGA
ABHD6_-_58223553.23-P1P2	ABHD6	P1P2	GAGCTGGGAGCGGCGCGGGT
ABHD6_-_58223628.23-P1P2	ABHD6	P1P2	GCCCGGCGGCGGGACCCAGG
ABHD6_+_58223695.23-P1P2	ABHD6	P1P2	GAGAGGTCACGGGGCCATCA
ABHD8_-_17414201.23-P1P2	ABHD8	P1P2	GCCCCTGGCGGTCAGCGCAG
ABHD8_-_17414169.23-P1P2	ABHD8	P1P2	GAGGCCGGGTGCGTCTACGC
ABHD8_+_17413933.23-P1P2	ABHD8	P1P2	GGAAGCCACGGAGCCCCAGT
ABHD8_-_17414173.23-P1P2	ABHD8	P1P2	GCGGGTGCGTCTACGCGGGC
ABHD8_-_17414138.23-P1P2	ABHD8	P1P2	GGCTGGCGCCGTTTACATGG
ABI1_-_27149837.23-P1P2	ABI1	P1P2	GTCTCGCGTTAAAGAGACAG
ABI1_-_27149855.23-P1P2	ABI1	P1P2	GGAGGCAGCAAGGTCCGCCG
ABI1_+_27149800.23-P1P2	ABI1	P1P2	GGCGAGAGGAAGCGATGCAG
ABI1_-_27149590.23-P1P2	ABI1	P1P2	GGTGGCAGCCGCTGAGGTCA
ABI1_+_27149865.23-P1P2	ABI1	P1P2	GGGTTTGTATCCGGGCTGTG
ABI2_-_204193288.23-P1P2	ABI2	P1P2	GGAAATCCCGGGGGGCCGCC
ABI2_+_204193079.23-P1P2	ABI2	P1P2	GCAGCGCGCGACAGGGGAGG
ABI2_+_204193030.23-P1P2	ABI2	P1P2	GACTCCGAGGACGGTCACCG
ABI2_+_204193039.23-P1P2	ABI2	P1P2	GAGCCGACGGACTCCGAGGA
ABI2_+_204193082.23-P1P2	ABI2	P1P2	GCCCCAGCGCGCGACAGGGG
ABI3_-_47288028.23-P1P2	ABI3	P1P2	GAGGCAGAGCAACCAATCAA
ABI3_+_47287798.23-P1P2	ABI3	P1P2	GGCAGAGGAAGCCAAGGTCG
ABI3_+_47288159.23-P1P2	ABI3	P1P2	GTAGTCAGCGACCCGCAGCA
ABI3_+_47288056.23-P1P2	ABI3	P1P2	GGCCTCTGTCTGGCTCCCCA
ABI3_+_47288122.23-P1P2	ABI3	P1P2	GTCAGAGCCTCCCGGCCAGT
ABI3BP_-_100712220.23-P1P2	ABI3BP	P1P2	GAGAAGTAGACACCCCAAAC
ABI3BP_-_100712267.23-P1P2	ABI3BP	P1P2	GCATGGGGAATGATGCTGGT
ABI3BP_+_100712238.23-P1P2	ABI3BP	P1P2	GCATCATTCCCCATGCGAGG
ABI3BP_+_100712307.23-P1P2	ABI3BP	P1P2	GGCCGCCCGCCTCTGTCACT
ABI3BP_+_100712193.23-P1P2	ABI3BP	P1P2	GTGGGGTGTCTACTTCTCTG
ABL1_-_133589228.23-ENST00000372348.2	ABL1	ENST00000372348.2	GGCGAGAGCGGCCACTAGTT
ABL1_-_133589216.23-ENST00000372348.2	ABL1	ENST00000372348.2	GCAAAGCAGAGAAGCGAGAG
ABL1_-_133589266.23-ENST00000372348.2	ABL1	ENST00000372348.2	GAGATGAAGAAGCTAAGATA
ABL1_+_133589629.23-ENST00000372348.2	ABL1	ENST00000372348.2	GCAGCGAGCGTAGAGGGAAA
ABL1_-_133589272.23-ENST00000372348.2	ABL1	ENST00000372348.2	GAGAAGCTAAGATAGGGGGT
ABL2_-_179112151.23-P1	ABL2	P1	GGATCTCTGCCATAACTATT
ABL2_-_179112154.23-P1	ABL2	P1	GCTCTGCCATAACTATTAGG
ABL2_+_179112138.23-P1	ABL2	P1	GTCCTTCCACCTAATAGTTA
ABL2_+_179112168.23-P1	ABL2	P1	GTGGGCAGAGGTATGGTCCT
ABL2_+_179112186.23-P1	ABL2	P1	GGTTTAACTTTTGTGCTTCT
ABL2_-_179198834.23-P2	ABL2	P2	GCCGAGCGCTGGGAAAGCGT
ABL2_+_179198736.23-P2	ABL2	P2	GCGGAGCCGCGACAGGAGGA
ABL2_+_179198799.23-P2	ABL2	P2	GGCGCTCGGTGGTTTAAAGA
ABL2_+_179198565.23-P2	ABL2	P2	GCGAGGAGGAATGTGACCAG
ABL2_+_179198740.23-P2	ABL2	P2	GGGCGCGGAGCCGCGACAGG
ABLIM1_+_116418018.23-ENST00000277895.5	ABLIM1	ENST00000277895.5	GGGGAACAGAGAGAATTGTG
ABLIM1_-_116417810.23-ENST00000277895.5	ABLIM1	ENST00000277895.5	GATAGTGGCACGCCTATGAG
ABLIM1_+_116417829.23-ENST00000277895.5	ABLIM1	ENST00000277895.5	GCTGATTGTTGAGGACCGGA
ABLIM1_+_116417743.23-ENST00000277895.5	ABLIM1	ENST00000277895.5	GCAAGGACTACTGCCCACGT
ABLIM1_+_116417800.23-ENST00000277895.5	ABLIM1	ENST00000277895.5	GGACCTCCTTCACCGCTCAT
ABLIM2_+_8160523.23-P1P2	ABLIM2	P1P2	GCTGGCGTGTGCGCAAGGAG
ABLIM2_+_8160328.23-P1P2	ABLIM2	P1P2	GAGGGCTGGGTGGCATTCGG
ABLIM2_-_8160471.23-P1P2	ABLIM2	P1P2	GCTGCGACAGCCAGACCCTC
ABLIM2_+_8160487.23-P1P2	ABLIM2	P1P2	GGGCGGGCGGAGGATAGCGC
ABLIM2_+_8160016.23-P1P2	ABLIM2	P1P2	GAGCAGACCTAGGCACGCAG
ABLIM3_-_148521229.23-P1P2	ABLIM3	P1P2	GGGCCGAGAGGTGGGTTCCG
ABLIM3_+_148521102.23-P1P2	ABLIM3	P1P2	GGGCTAGCAATGCGAAATAG
ABLIM3_+_148521137.23-P1P2	ABLIM3	P1P2	GGAATCCTGGTCCTCGTCTG
ABLIM3_+_148521122.23-P1P2	ABLIM3	P1P2	GTCTGGGGTCTCGAATTCCA
ABLIM3_+_148521081.23-P1P2	ABLIM3	P1P2	GGAGCTCGACATCCATGATG
ABO_+_136150601.23-P1	ABO	P1	GGAGACCAGACGCGGAGCCA
ABO_+_136150587.23-P1	ABO	P1	GAGCCATGGCCGAGGTGTTG
ABO_-_136150600.23-P1	ABO	P1	GGCCAGCGTCCGCAACACCT
ABO_-_136150606.23-P1	ABO	P1	GGTCCGCAACACCTCGGCCA
ABO_+_136150541.23-P1	ABO	P1	GCGGCCCCGGGTGCCCGCGA
ABO_-_136130921.23-P2	ABO	P2	GGGGTGTGTGTGATTTGAGG
ABO_-_136130959.23-P2	ABO	P2	GTCAGTTACTCACAACAGGA
ABO_-_136130966.23-P2	ABO	P2	GCTCACAACAGGACGGACAA
ABO_-_136130955.23-P2	ABO	P2	GGGCTTCAGTTACTCACAAC
ABO_-_136130692.23-P2	ABO	P2	GTGTGTTTCTGTGGCCGGAA
ABR_-_1083256.23-P1P2	ABR	P1P2	GGCCGCGCCGAGCCCAGCTG
ABR_+_1083246.23-P1P2	ABR	P1P2	GGGTTCCGGGATCCGCAGCT
ABR_+_1083266.23-P1P2	ABR	P1P2	GCCCCCGCGAAGTTGCTCAT
ABR_+_1083212.23-P1P2	ABR	P1P2	GGCTGGGGCCGGGAGGGTTC
ABR_-_1083263.23-P1P2	ABR	P1P2	GCGAGCCCAGCTGCGGATCC
ABRA_+_107782422.23-P1P2	ABRA	P1P2	GTCAGCAGAGAAAGACAGGT
ABRA_+_107782407.23-P1P2	ABRA	P1P2	GAGGTGGGCAGCATGGCTCC
ABRA_+_107782399.23-P1P2	ABRA	P1P2	GAGCATGGCTCCGGGCGAAA
ABRA_-_107782350.23-P1P2	ABRA	P1P2	GGCCAAGCTGATGACCAGGG
ABRA_+_107782392.23-P1P2	ABRA	P1P2	GCTCCGGGCGAAAAGGAAAG
ABRACL_+_139349876.23-P1P2	ABRACL	P1P2	GAAGAGAAAGACGGCTGTGG
ABRACL_+_139349879.23-P1P2	ABRACL	P1P2	GGCAAAGAGAAAGACGGCTG
ABRACL_-_139350119.23-P1P2	ABRACL	P1P2	GTGAGAGTCGGGTCAGGAGG
ABRACL_+_139349873.23-P1P2	ABRACL	P1P2	GAGAAAGACGGCTGTGGAGG
ABRACL_-_139349820.23-P1P2	ABRACL	P1P2	GGGCTTGTCCCTGGGAGTGT
ABT1_-_26597427.23-P1P2	ABT1	P1P2	GTCAGCGCCTATGGCGAGGT
ABT1_+_26597412.23-P1P2	ABT1	P1P2	GACGCGTCCGACCTCGCCAT
ABT1_-_26597263.23-P1P2	ABT1	P1P2	GGGAGCAAGAGCCGCTGGAA
ABT1_+_26597184.23-P1P2	ABT1	P1P2	GACTGACACGAGCGGCACGA
ABT1_-_26597472.23-P1P2	ABT1	P1P2	GGTAAGTATGCAGGCCCTGA
ABTB1_+_127391828.23-P1P2	ABTB1	P1P2	GCGAGCCGAACGACCTCGGG
ABTB1_+_127391831.23-P1P2	ABTB1	P1P2	GACCCGAGCCGAACGACCTC
ABTB1_+_127391808.23-P1P2	ABTB1	P1P2	GGGCGAAGCCGCGCACCCGG
ABTB1_-_127391845.23-P1P2	ABTB1	P1P2	GTTCGCCGCCCGAGGTCGTT
ABTB1_+_127391861.23-P1P2	ABTB1	P1P2	GGTCGCTGGTGTCCATGGCG
ABTB2_-_34379521.23-P1P2	ABTB2	P1P2	GCAGGGCGCAGCGCGAGTCC
ABTB2_-_34379465.23-P1P2	ABTB2	P1P2	GGAATCCCGGGAGAACAGGG
ABTB2_+_34379517.23-P1P2	ABTB2	P1P2	GCTTTCTCGCCGGCTGGTCC
ABTB2_+_34379321.23-P1P2	ABTB2	P1P2	GTCGGGACGCCGGGAGCGTG
ABTB2_+_34379527.23-P1P2	ABTB2	P1P2	GTTGCAGAGCGCTTTCTCGC
ACAA1_-_38178575.23-P1P2	ACAA1	P1P2	GCCAGTCCGGGAACTGACCG
ACAA1_+_38178488.23-P1P2	ACAA1	P1P2	GTAGTGCTGGGCCACCTGAG
ACAA1_+_38178517.23-P1P2	ACAA1	P1P2	GGTTGACCTGCGCAATGCAG
ACAA1_+_38178570.23-P1P2	ACAA1	P1P2	GCGGCTGTCTGTTAACTCCG
ACAA1_+_38178620.23-P1P2	ACAA1	P1P2	GGGCGGAGTTGAGGCCTTGG
ACAA2_-_47339855.23-P1P2	ACAA2	P1P2	GTCACCTCGGAGCAGAGCCA
ACAA2_-_47339858.23-P1P2	ACAA2	P1P2	GCCTCGGAGCAGAGCCATGG
ACAA2_+_47339850.23-P1P2	ACAA2	P1P2	GGACGACCCAGCAGCCGCCA
ACAA2_-_47339876.23-P1P2	ACAA2	P1P2	GGCGGCTGCTGGGTCGTCGG
ACAA2_-_47339655.23-P1P2	ACAA2	P1P2	GGCTAGCGCCTTACAAGTAA
ACACA_-_35715847.23-P1P2	ACACA	P1P2	GGCCGCGTGCGGGTGAGCGG
ACACA_-_35716002.23-P1P2	ACACA	P1P2	GCCTGCGTGGAGGAACTGCT
ACACA_-_35716041.23-P1P2	ACACA	P1P2	GGGCTCGGGCGATGGCTGAC
ACACA_-_35715992.23-P1P2	ACACA	P1P2	GTTCCGGAGCCCCTGCGTGG
ACACA_-_35715962.23-P1P2	ACACA	P1P2	GCTCAGGGTGGCAACGTGTG
ACACB_+_109569170.23-P1	ACACB	P1	GAGGCTGACAGGCGCCCACA
ACACB_+_109569160.23-P1	ACACB	P1	GGCGCCCACAGGGTGACTAA
ACACB_-_109569231.23-P1	ACACB	P1	GGTGGCTGCATCCCCAGTGA
ACACB_-_109569178.23-P1	ACACB	P1	GGTTCCCTTAGTCACCCTGT
ACACB_-_109569213.23-P1	ACACB	P1	GCACTCAAGAATGGAGCTGG
ACACB_-_109592519.23-P2	ACACB	P2	GGCAAGCGCAGCGCGAAGTT
ACACB_-_109592496.23-P2	ACACB	P2	GCGCAGGGTGCATTTCGGGA
ACACB_+_109592574.23-P2	ACACB	P2	GCAGCCAGGTCGCGACCCGG
ACACB_+_109592655.23-P2	ACACB	P2	GTCCCACCGGGCTCCCGCAG
ACACB_+_109592523.23-P2	ACACB	P2	GGGGGTTCTGCTGCAGCCGG
ACAD10_-_112123907.23-P1P2	ACAD10	P1P2	GTCGGAGCGGAAGGACGTCG
ACAD10_-_112123894.23-P1P2	ACAD10	P1P2	GAATTTTGAGGAGGTCGGAG
ACAD10_-_112123925.23-P1P2	ACAD10	P1P2	GGTGGAGATTGCTTGCGCTG
ACAD10_-_112123885.23-P1P2	ACAD10	P1P2	GTCCGGACGCAATTTTGAGG
ACAD10_-_112124210.23-P1P2	ACAD10	P1P2	GTCTAAGGGGCCGTAGAGAG
ACAD11_-_132379444.23-P1P2	ACAD11	P1P2	GCTGGAGCGGGAACTTGCCC
ACAD11_+_132379379.23-P1P2	ACAD11	P1P2	GCGCTCCACAGACTCCGCCA
ACAD11_-_132378623.23-P1P2	ACAD11	P1P2	GCCCGCAGGCCACAGCAACG
ACAD11_-_132378633.23-P1P2	ACAD11	P1P2	GACAGCAACGCGGCATCCAC
ACAD11_+_132378627.23-P1P2	ACAD11	P1P2	GCTTCGGCACTCGAGACCTG
ACAD8_-_134123507.23-P1P2	ACAD8	P1P2	GCGGCGGCTATGCTGTGGAG
ACAD8_-_134123448.23-P1P2	ACAD8	P1P2	GGCCAGTGCGAGCGCAACGG
ACAD8_+_134123511.23-P1P2	ACAD8	P1P2	GGAGGCGCGCCCCGAAACGC
ACAD8_-_134123502.23-P1P2	ACAD8	P1P2	GAGCTGCGGCGGCTATGCTG
ACAD8_-_134123488.23-P1P2	ACAD8	P1P2	GTTAGCTGAACGCGGAGCTG
ACAD9_-_128598541.23-P1P2	ACAD9	P1P2	GGAACATCGGGCAGCATGAG
ACAD9_+_128598604.23-P1P2	ACAD9	P1P2	GCGCAGTAGCCGCCGGTTCG
ACAD9_-_128598499.23-P1P2	ACAD9	P1P2	GTCCCTGCGGCGCTAAGAAG
ACAD9_-_128598508.23-P1P2	ACAD9	P1P2	GCGCTAAGAAGGGGAGACTG
ACAD9_-_128598528.23-P1P2	ACAD9	P1P2	GGGCTGAGGCTGGGGAACAT
ACADL_-_211090095.23-P1P2	ACADL	P1P2	GCAGCTGAGGCGTCCACCTG
ACADL_-_211090048.23-P1P2	ACADL	P1P2	GGCGGCTACTCGGCGACTCG
ACADL_-_211090030.23-P1P2	ACADL	P1P2	GGGCGACGGAGGCGACTCTG
ACADL_+_211090089.23-P1P2	ACADL	P1P2	GTTTTTTGGGAGGACACCAC
ACADL_-_211090061.23-P1P2	ACADL	P1P2	GGACTCGGGGCAGGGTCCCC
ACADM_-_76190475.23-P1P2	ACADM	P1P2	GGCCGGAACGGGAGCCAACA
ACADM_+_76190432.23-P1P2	ACADM	P1P2	GCACTCGGACAATAATACAC
ACADM_+_76190107.23-P1P2	ACADM	P1P2	GCAGCGCGGAAAGAGAGCCA
ACADM_-_76190463.23-P1P2	ACADM	P1P2	GATTGTCCGAGTGGCCGGAA
ACADM_+_76190716.23-P1P2	ACADM	P1P2	GGAGGATGCCGGCTATAACG
ACADS_-_121163671.23-P1P2	ACADS	P1P2	GGCGGGAGGTCGCGAAGCCT
ACADS_+_121163685.23-P1P2	ACADS	P1P2	GCGAGCAGCGCGGCGGCCAT
ACADS_-_121163653.23-P1P2	ACADS	P1P2	GCGGAACAGCGCGCTCGCAG
ACADS_-_121163657.23-P1P2	ACADS	P1P2	GACAGCGCGCTCGCAGCGGG
ACADS_+_121163865.23-P1P2	ACADS	P1P2	GGCAAGGAGCAGCAGAACTG
ACADSB_-_124768552.23-P1P2	ACADSB	P1P2	GGGCCTGCGGCGAGGATGGA
ACADSB_+_124768710.23-P1P2	ACADSB	P1P2	GCCCGCGGGTAAAGAGTCTG
ACADSB_-_124768497.23-P1P2	ACADSB	P1P2	GCTTGCTCGGGTAACTCCCA
ACADSB_+_124768533.23-P1P2	ACADSB	P1P2	GGGCCCTCCATCCTCGCCGC
ACADSB_+_124768553.23-P1P2	ACADSB	P1P2	GGCGCAGCAACCGCACTGCC
ACADVL_-_7123283.23-P1P2	ACADVL	P1P2	GGGGTCAGAGCTCGAGCCAG
ACADVL_-_7123242.23-P1P2	ACADVL	P1P2	GGTTAGGGGCGCCAGGACGT
ACADVL_-_7123300.23-P1P2	ACADVL	P1P2	GAGCGGCGCCCGGAGAGATT
ACADVL_+_7123231.23-P1P2	ACADVL	P1P2	GGTCCTGCACGCCCACGTCC
ACADVL_-_7123221.23-P1P2	ACADVL	P1P2	GCACTGTGGACGATGAGTCA
ACAN_-_89346701.23-P1P2	ACAN	P1P2	GCTCCCCGCCGCTCCAGAGG
ACAN_+_89346671.23-P1P2	ACAN	P1P2	GGAGCGGCGGGGAGGTAGGT
ACAN_+_89346692.23-P1P2	ACAN	P1P2	GCAGCTCTGCGAGCCCCCTC
ACAN_-_89346738.23-P1P2	ACAN	P1P2	GACGCGCGCAGCGCTGCTCA
ACAN_+_89347139.23-P1P2	ACAN	P1P2	GAGCTCTAGGGCGGAGACCA
ACAP1_+_7239854.23-P1P2	ACAP1	P1P2	GGCTCTCACCCCACACTTCC
ACAP1_+_7239956.23-P1P2	ACAP1	P1P2	GCCCAGGAAGGGGAGATGAG
ACAP1_+_7239925.23-P1P2	ACAP1	P1P2	GGAGGGACCTCCGCGGGGAA
ACAP1_+_7239897.23-P1P2	ACAP1	P1P2	GGGCACAATTCTTTCCCCAA
ACAP1_-_7239866.23-P1P2	ACAP1	P1P2	GCCAGCACTGCCTGGAAGTG
ACAP2_+_195163707.23-P1P2	ACAP2	P1P2	GTCGCGGCTGCTATGACCAG
ACAP2_+_195163701.23-P1P2	ACAP2	P1P2	GCTGCTATGACCAGCGGGCG
ACAP2_-_195163655.23-P1P2	ACAP2	P1P2	GGCTGGGACGCAGACGGCTA
ACAP2_+_195163773.23-P1P2	ACAP2	P1P2	GGCCAGCGCTCTACTTGGGG
ACAP2_+_195163723.23-P1P2	ACAP2	P1P2	GCTAGTCGTCGCCGTCTTCG
ACAP3_+_1243258.23-P1P2	ACAP3	P1P2	GCGGGCGGGACGAGCGGTCC
ACAP3_+_1243337.23-P1P2	ACAP3	P1P2	GGACGCTCCCCGGCGGTGAC
ACAP3_-_1243235.23-P1P2	ACAP3	P1P2	GCTCACTGGCACGAGGACCG
ACAP3_-_1243221.23-P1P2	ACAP3	P1P2	GCGGCGGCCGCGGCGCTCAC
ACAP3_-_1243095.23-P1P2	ACAP3	P1P2	GACCCCGCCGCCGGGCACAA
ACAT1_+_107992310.23-P1P2	ACAT1	P1P2	GGTCGCAGAGGGCTGAGTAT
ACAT1_+_107992321.23-P1P2	ACAT1	P1P2	GGCACAGCCATGGTCGCAGA
ACAT1_+_107992288.23-P1P2	ACAT1	P1P2	GCTCCACAGGCGTAGACTAG
ACAT1_-_107992336.23-P1P2	ACAT1	P1P2	GACTCAGCCCTCTGCGACCA
ACAT1_-_107992364.23-P1P2	ACAT1	P1P2	GTGGCGGCACTTCTGCGCAG
ACAT2_-_160183095.23-P1P2	ACAT2	P1P2	GCTAGCTTGCAGGCAGCGCA
ACAT2_-_160183174.23-P1P2	ACAT2	P1P2	GCGGCGGCGCGGACCATCAT
ACAT2_+_160183335.23-P1P2	ACAT2	P1P2	GGGGCTGTAGCACCAGGTCA
ACAT2_+_160183137.23-P1P2	ACAT2	P1P2	GCCGCCGAGACGATGACCAC
ACAT2_-_160183054.23-P1P2	ACAT2	P1P2	GCCGCCCGCGGCAGGCCTGT
ACBD3_-_226374403.23-P1P2	ACBD3	P1P2	GCTGCTGCACCTCCTCAGCG
ACBD3_+_226374329.23-P1P2	ACBD3	P1P2	GGACTCGAGGTGTCCGTCGA
ACBD3_+_226374366.23-P1P2	ACBD3	P1P2	GCAGCAGCCGGAGATGGCGG
ACBD3_-_226374411.23-P1P2	ACBD3	P1P2	GCCTCCTCAGCGGGGACAGA
ACBD3_+_226374113.23-P1P2	ACBD3	P1P2	GTCGGCCTGGAGGAGTTGTA
ACBD4_-_43213072.23-P1	ACBD4	P1	GTCAGTAGGAAGCCGCGGGG
ACBD4_-_43213050.23-P1	ACBD4	P1	GCCGGCCCTGCTGGACCCCG
ACBD4_-_43213075.23-P1	ACBD4	P1	GGTAGGAAGCCGCGGGGTGG
ACBD4_+_43213087.23-P1	ACBD4	P1	GCGCCCACTGCCAGGACACC
ACBD4_-_43213242.23-P1	ACBD4	P1	GCCTAAAGGAGGCGCATCTG
ACBD4_+_43210042.23-P2	ACBD4	P2	GGAGGCTCGCCCGGACTAAG
ACBD4_+_43210060.23-P2	ACBD4	P2	GCCCTTGCGGCCAAGATCAG
ACBD4_+_43210021.23-P2	ACBD4	P2	GGAGACGGACTCACGAGCAG
ACBD4_+_43210408.23-P2	ACBD4	P2	GAGACTGTGGCTCTCCGAGG
ACBD4_-_43210290.23-P2	ACBD4	P2	GGACGCAGGGCCGGGAGCGA
ACBD5_+_27529701.23-P1P2	ACBD5	P1P2	GCGGACTCCGGCGGAATGGG
ACBD5_+_27529710.23-P1P2	ACBD5	P1P2	GACTGACAGACGGACTCCGG
ACBD5_+_27529682.23-P1P2	ACBD5	P1P2	GGGGTGTGGCTGCTCCGCCA
ACBD5_-_27529780.23-P1P2	ACBD5	P1P2	GGAGTCACCGGAGGACCCAC
ACBD5_+_27529713.23-P1P2	ACBD5	P1P2	GCGGACTGACAGACGGACTC
ACBD6_-_180471707.23-P1P2	ACBD6	P1P2	GCAACGGAACAGGAGTCGAG
ACBD6_+_180471617.23-P1P2	ACBD6	P1P2	GGGAGGAGACCGGGTCGACT
ACBD6_-_180471532.23-P1P2	ACBD6	P1P2	GTCGGACCCAAGCTCAGTCG
ACBD6_+_180471319.23-P1P2	ACBD6	P1P2	GTCAGGGGACGACTCCGGGG
ACBD6_+_180471539.23-P1P2	ACBD6	P1P2	GAGGGAGCAGGGTCACGTGA
ACBD7_+_15130776.23-P1P2	ACBD7	P1P2	GAAGCGGTGGGTGCGAGAGG
ACBD7_+_15130765.23-P1P2	ACBD7	P1P2	GGCGAGAGGGGGCAGAGCAC
ACBD7_+_15130520.23-P1P2	ACBD7	P1P2	GCGGCGAGCCAGGGCTCCCA
ACBD7_-_15130579.23-P1P2	ACBD7	P1P2	GCGGTCTACACTGCCATCTG
ACBD7_-_15130379.23-P1P2	ACBD7	P1P2	GACACTAAGAGAGGTCCTGG
ACCS_+_44088091.23-P1P2	ACCS	P1P2	GCAGATACCCGCACTCGATG
ACCS_-_44088090.23-P1P2	ACCS	P1P2	GCCCCACTTGCGGGATTCCA
ACCS_+_44088215.23-P1P2	ACCS	P1P2	GACAGCCCAGGTCCGAGGAA
ACCS_-_44088106.23-P1P2	ACCS	P1P2	GCCAAGGCCTCATCGAGTGC
ACCS_+_44088028.23-P1P2	ACCS	P1P2	GACCGAAACGGCCTTCTACA
ACCSL_-_44069582.23-ENST00000378832.1	ACCSL	ENST00000378832.1	GAGAGGCCAGTAAAGATACC
ACCSL_+_44069616.23-ENST00000378832.1	ACCSL	ENST00000378832.1	GGGCCTCTCCTCTGACCAGA
ACCSL_-_44069740.23-ENST00000378832.1	ACCSL	ENST00000378832.1	GTGCAGCTGACGAGCAGACA
ACCSL_+_44069566.23-ENST00000378832.1	ACCSL	ENST00000378832.1	GATACTCCGGGTATCTTTAC
ACCSL_-_44069930.23-ENST00000378832.1	ACCSL	ENST00000378832.1	GGCAGAGGGCCCAACTCTCT
ACD_-_67694143.23-P1P2	ACD	P1P2	GTCCCCACGGCTACACCCAG
ACD_+_67694124.23-P1P2	ACD	P1P2	GATCCGCTGGGTGTAGCCGT
ACD_-_67694152.23-P1P2	ACD	P1P2	GCTACACCCAGCGGATGCAA
ACD_+_67694108.23-P1P2	ACD	P1P2	GCGTGGGGATGGCAGGTTCG
ACD_-_67694092.23-P1P2	ACD	P1P2	GGAATCAGCTCCCGAATCCA
ACE_-_61554428.23-P1	ACE	P1	GGGCCGCGGCGCAGGAGAAG
ACE_+_61554448.23-P1	ACE	P1	GCGAGGCGGCCCCCATGACG
ACE_-_61554461.23-P1	ACE	P1	GACCGCGCACCGCGTCATGG
ACE_-_61554458.23-P1	ACE	P1	GAGCACCGCGCACCGCGTCA
ACE_+_61554651.23-P1	ACE	P1	GGTGTCGTGCGCCCAGCTGG
ACE_-_61562443.23-P2	ACE	P2	GCCCAAGTGGGACCATGCAG
ACE_+_61562272.23-P2	ACE	P2	GGTGCCCGTAGCAGAGCAGC
ACE_-_61562238.23-P2	ACE	P2	GCTCCTGCGGCCATGGGCCA
ACE_+_61562293.23-P2	ACE	P2	GCTGGCTGGGGACCAGCAGA
ACE_-_61562505.23-P2	ACE	P2	GGGGACAGGGCAGGGTACAA
ACE2_-_15619013.23-P1P2	ACE2	P1P2	GTACAGCAACAAGGCTGAGA
ACE2_-_15618975.23-P1P2	ACE2	P1P2	GGTCTTGGCCTGTTCCTCAA
ACE2_+_15619016.23-P1P2	ACE2	P1P2	GGACGATGTCAAGCTCTTCC
ACE2_+_15619047.23-P1P2	ACE2	P1P2	GCATTCAGTGGATGTGATCT
ACE2_+_15618824.23-P1P2	ACE2	P1P2	GGAGTTCTCATGGCTCTATT
ACER1_-_6333545.23-P1P2	ACER1	P1P2	GTCCACCTCGGAGCTCTGAT
ACER1_-_6333558.23-P1P2	ACER1	P1P2	GTCTGATAGGCGAAGATGCT
ACER1_+_6333525.23-P1P2	ACER1	P1P2	GGCCTATCAGAGCTCCGAGG
ACER1_-_6333623.23-P1P2	ACER1	P1P2	GAGAGAAGGCGAGCTTGGGA
ACER1_-_6333533.23-P1P2	ACER1	P1P2	GCTCTCACACCAGTCCACCT
ACER2_+_19409007.23-P1P2	ACER2	P1P2	GCTGCTGCGGAGGCAAAACG
ACER2_-_19409274.23-P1P2	ACER2	P1P2	GGCGTCTGGAAGCTGGACGT
ACER2_-_19409294.23-P1P2	ACER2	P1P2	GGGTCTCTGCGCGCATCTGG
ACER2_+_19409248.23-P1P2	ACER2	P1P2	GGTCCAGCTTCCAGACGCTG
ACER2_-_19408961.23-P1P2	ACER2	P1P2	GCAGTTGGGAGGCGCACATC
ACER3_-_76572003.23-P1P2	ACER3	P1P2	GAGTGAGCGGAGCGCCTGGG
ACER3_-_76571978.23-P1P2	ACER3	P1P2	GCCTGGTCGCCAGCCTAACC
ACER3_-_76572000.23-P1P2	ACER3	P1P2	GCACAGTGAGCGGAGCGCCT
ACER3_+_76571969.23-P1P2	ACER3	P1P2	GCCGCTCACTGTGCCGGGTT
ACER3_-_76572045.23-P1P2	ACER3	P1P2	GCTCCGGCCGCGGACCGAGA
ACHE_+_100493473.23-P1	ACHE	P1	GAGCCTGCGCCGGGGAACAT
ACHE_-_100493486.23-P1	ACHE	P1	GGGAGGCGGCCGATGTTCCC
ACHE_+_100493456.23-P1	ACHE	P1	GATCGGCCGCCTCCAGCTCC
ACHE_-_100493427.23-P1	ACHE	P1	GGGGGAGGGAGACTCACCTG
ACHE_-_100493407.23-P1	ACHE	P1	GCCTTAAGGAGAGTCCCGGG
ACHE_+_100494559.23-P2	ACHE	P2	GCTCCCACGCGGGGTCTCGG
ACHE_-_100494578.23-P2	ACHE	P2	GAGCCCCCGAGACCCCGCGT
ACHE_-_100494526.23-P2	ACHE	P2	GTGCATGCGGCAATACCGCG
ACHE_+_100494570.23-P2	ACHE	P2	GCGCCGGCCGCTCTCCCACG
ACHE_-_100494415.23-P2	ACHE	P2	GGCCCCCAGCCTGCTCCGAG
ACIN1_+_23564314.23-P1	ACIN1	P1	GAGTACCTCACGCAAGATGG
ACIN1_-_23564284.23-P1	ACIN1	P1	GTCACCCGCAGCGCCTGAAG
ACIN1_-_23564262.23-P1	ACIN1	P1	GTCCAGTGCGGCCTTCAGGT
ACIN1_+_23564341.23-P1	ACIN1	P1	GATGCCCGAAGCCGTCGGGA
ACIN1_+_23564097.23-P1	ACIN1	P1	GCGGCGCAGGCGCAGTATCC
ACIN1_-_23540756.23-P2	ACIN1	P2	GGATCAGCCGGAGACATGCA
ACIN1_-_23540722.23-P2	ACIN1	P2	GGTGGCTGGCTCTATTGTAT
ACIN1_-_23540730.23-P2	ACIN1	P2	GCTCTATTGTATTGGCGGAG
ACIN1_-_23540744.23-P2	ACIN1	P2	GCGGAGCGGCAGCGATCAGC
ACIN1_+_23540783.23-P2	ACIN1	P2	GCTCCCCCATCCGCACACAC
ACKR2_-_42851020.23-P1P2	ACKR2	P1P2	GTATGAGCTGCTATTGAACA
ACKR2_-_42850976.23-P1P2	ACKR2	P1P2	GTCCTTTCAGGATACAGTAC
ACKR2_-_42850987.23-P1P2	ACKR2	P1P2	GTACAGTACGGGATCCTTTC
ACKR2_+_42850956.23-P1P2	ACKR2	P1P2	GTCCCGTACTGTATCCTGAA
ACKR2_-_42850992.23-P1P2	ACKR2	P1P2	GTACGGGATCCTTTCTGGAA
ACKR3_+_237478500.23-P1	ACKR3	P1	GTCCTGGCTGTGCTGTGCGC
ACKR3_-_237478615.23-P1	ACKR3	P1	GTCTGCTCGGAAAGAAGGCA
ACKR3_-_237478610.23-P1	ACKR3	P1	GGCAGCTCTGCTCGGAAAGA
ACKR3_-_237478578.23-P1	ACKR3	P1	GCAGCCCGGAGGTAAGGAAA
ACKR3_-_237478572.23-P1	ACKR3	P1	GCCCAGCCAGCCCGGAGGTA
ACKR3_-_237476505.23-P2	ACKR3	P2	GGTGAGTGCGGAACAAGTCT
ACKR3_-_237476493.23-P2	ACKR3	P2	GGCCCGGCCGTGCGTGAGTG
ACKR3_+_237476473.23-P2	ACKR3	P2	GTCCGCACTCACGCACGGCC
ACKR3_-_237476457.23-P2	ACKR3	P2	GCCGGGGCCAGAATTCTCGC
ACKR3_-_237476465.23-P2	ACKR3	P2	GAGAATTCTCGCAGGCGCCT
ACKR4_-_132316171.23-P1P2	ACKR4	P1P2	GTCTGCCGACTACAACAGGT
ACKR4_-_132316167.23-P1P2	ACKR4	P1P2	GCCTCTCTGCCGACTACAAC
ACKR4_+_132316377.23-P1P2	ACKR4	P1P2	GAAGTTTTACCGACAAGTAA
ACKR4_+_132316215.23-P1P2	ACKR4	P1P2	GGTAAATATACAAGATCTTT
ACKR4_-_132316111.23-P1P2	ACKR4	P1P2	GAACAAAAGTAGCTGGAGTT
ACLY_-_40075227.23-P1P2	ACLY	P1P2	GCCGGTAGCTTCCCGGGATC
ACLY_-_40075090.23-P1P2	ACLY	P1P2	GCGGAGGCAGGAAGCTCCTA
ACLY_+_40075121.23-P1P2	ACLY	P1P2	GCTTCGGCAGAGGTGAGCAC
ACLY_-_40075221.23-P1P2	ACLY	P1P2	GCAGCAGCCGGTAGCTTCCC
ACLY_-_40075168.23-P1P2	ACLY	P1P2	GTGCGCGGCGCTTCTTCCAC
ACMSD_+_135596183.23-P1P2	ACMSD	P1P2	GGAGACCTTTGTGAAAACTG
ACMSD_-_135596200.23-P1P2	ACMSD	P1P2	GAACTCCACAGTTTTCACAA
ACMSD_-_135596354.23-P1P2	ACMSD	P1P2	GTATTTCTGAAACTTCTCCA
ACMSD_-_135596149.23-P1P2	ACMSD	P1P2	GCCTACTGACTGCTGCCTGA
ACMSD_-_135596123.23-P1P2	ACMSD	P1P2	GAATGGACCTAGACTGGGTT
ACN9_+_96747061.23-P1P2	ACN9	P1P2	GGACGCGCTTGTACAATGCC
ACN9_-_96747046.23-P1P2	ACN9	P1P2	GGTGGGGCGCTATGCCGGGG
ACN9_-_96747065.23-P1P2	ACN9	P1P2	GCGGCACGTTTCTCGAGTCC
ACN9_+_96747240.23-P1P2	ACN9	P1P2	GGGACACCGAGGAACCCCAA
ACN9_-_96747043.23-P1P2	ACN9	P1P2	GGGCGTGGGGCGCTATGCCG
ACO1_+_32384680.23-P1P2	ACO1	P1P2	GGCGAACCTGACCCAAGCAG
ACO1_-_32384733.23-P1P2	ACO1	P1P2	GAGCCCCGCCGTGCAGTCGG
ACO1_-_32384671.23-P1P2	ACO1	P1P2	GCTGGAACCGCGCAGCGCAC
ACO1_+_32384714.23-P1P2	ACO1	P1P2	GCACCTCCGACTGCACGGCG
ACO1_-_32384889.23-P1P2	ACO1	P1P2	GGAGGCTGAGAGGAGAATCG
ACO2_+_41865228.23-P1P2	ACO2	P1P2	GCAGCCGCCGGCACAGTAGG
ACO2_+_41865345.23-P1P2	ACO2	P1P2	GCCGGGGACGCCTTGACCTA
ACO2_+_41865203.23-P1P2	ACO2	P1P2	GCCCGCCCCCGTGAACCCAG
ACO2_-_41865220.23-P1P2	ACO2	P1P2	GGGGACCTCTGGGTTCACGG
ACO2_-_41865209.23-P1P2	ACO2	P1P2	GGAGCGAGCTCAGGGACCTC
ACOT1_-_74004062.23-P1P2	ACOT1	P1P2	GCAGCCCGAGAGGAAGAGTT
ACOT1_-_74004076.23-P1P2	ACOT1	P1P2	GGAGTTGGGCAGAGTTGCAG
ACOT1_+_74004100.23-P1P2	ACOT1	P1P2	GAGCAGGAACCCAAATAATC
ACOT1_+_74003843.23-P1P2	ACOT1	P1P2	GGCTTGCTGGCTCGCGGAAT
ACOT1_-_74004113.23-P1P2	ACOT1	P1P2	GCAGTTTGGCCGGATTATTT
ACOT11_-_55013950.23-P1	ACOT11	P1	GGTGACCAGCTTGTGTCTCT
ACOT11_-_55013905.23-P1	ACOT11	P1	GGAGGCCCACAGGCTTCATT
ACOT11_+_55014110.23-P1	ACOT11	P1	GATGGCCCGTGGAGAGTGTG
ACOT11_+_55013964.23-P1	ACOT11	P1	GTCATCGCGCCGGGTGGCCG
ACOT11_+_55013970.23-P1	ACOT11	P1	GTCTGGATCATCGCGCCGGG
ACOT11_-_55008004.23-P2	ACOT11	P2	GCTGGGCTCGGGGACCTCGG
ACOT11_+_55007963.23-P2	ACOT11	P2	GAGCCAGAGGCGGGAAGCTG
ACOT11_+_55007947.23-P2	ACOT11	P2	GCTGCGGGCAGGCTGAAGGG
ACOT11_+_55008024.23-P2	ACOT11	P2	GCGTCCGGGGAGCGAGTCCG
ACOT11_+_55007958.23-P2	ACOT11	P2	GGAGGCGGGAAGCTGCGGGC
ACOT12_-_80689897.23-P1P2	ACOT12	P1P2	GGTGCGCCGGCTGGATGGCT
ACOT12_+_80689672.23-P1P2	ACOT12	P1P2	GCCTGCGCAGCCAGGGATAG
ACOT12_+_80689929.23-P1P2	ACOT12	P1P2	GAGCGCTCTCGCCCTGGCCA
ACOT12_-_80689916.23-P1P2	ACOT12	P1P2	GTGGCTCATGACCACCTCGC
ACOT12_+_80689920.23-P1P2	ACOT12	P1P2	GGCCCTGGCCATGGAGCGGC
ACOT13_-_24667371.23-P1P2	ACOT13	P1P2	GCGGCCTCTTGCGCTCCTAG
ACOT13_-_24667329.23-P1P2	ACOT13	P1P2	GAGCAAATCGCGGACCACCG
ACOT13_+_24667341.23-P1P2	ACOT13	P1P2	GGCGCAAGAGGCCGGGAGTC
ACOT13_-_24667386.23-P1P2	ACOT13	P1P2	GCTAGGGGCGGAGAAGGGTG
ACOT13_-_24667374.23-P1P2	ACOT13	P1P2	GCCTCTTGCGCTCCTAGGGG
ACOT2_+_74035740.23-P1P2	ACOT2	P1P2	GTCAGAAGCTTGCTGGCCTG
ACOT2_-_74036051.23-P1P2	ACOT2	P1P2	GAGCGTCCCGGCTGTACCAA
ACOT2_+_74036024.23-P1P2	ACOT2	P1P2	GGTACAGCCGGGACGCTCGA
ACOT2_+_74036035.23-P1P2	ACOT2	P1P2	GAGGCTCCATTGGTACAGCC
ACOT2_+_74036054.23-P1P2	ACOT2	P1P2	GGAACTGCGCCGAACTCTTC
ACOT4_+_74058647.23-P1P2	ACOT4	P1P2	GTGACATCTTGGAGCCGGAG
ACOT4_+_74058635.23-P1P2	ACOT4	P1P2	GGCCGGAGCGGGGAATTCAA
ACOT4_+_74058910.23-P1P2	ACOT4	P1P2	GAAAGGCTTCTCGGGTTCCA
ACOT4_+_74058687.23-P1P2	ACOT4	P1P2	GTCCAGCAGCAGCGGCCTGG
ACOT4_-_74059158.23-P1P2	ACOT4	P1P2	GCGGGTGGTGTGAGCGTCAG
ACOT6_+_74077704.23-P1P2	ACOT6	P1P2	GACAGAAGCCTAAGAATCAT
ACOT6_+_74077926.23-P1P2	ACOT6	P1P2	GAGCTGGGAACATAGCAGGG
ACOT6_-_74077642.23-P1P2	ACOT6	P1P2	GAGGGCAGCTGCAGTGCAAG
ACOT6_-_74078059.23-P1P2	ACOT6	P1P2	GCCTTCCTGCCACAAACCAT
ACOT6_-_74077984.23-P1P2	ACOT6	P1P2	GGTTGGGTTTGGCCAAAGAG
ACOT7_-_6453406.23-P1P2	ACOT7	P1P2	GGCGGCGGGCGGCTGCAGAA
ACOT7_-_6453369.23-P1P2	ACOT7	P1P2	GGTCTGGGCCCGACATGCTG
ACOT7_-_6453334.23-P1P2	ACOT7	P1P2	GTACCGGCAGATCTGGATGG
ACOT7_+_6453356.23-P1P2	ACOT7	P1P2	GGCCGCAGCCCCCAGCATGT
ACOT7_-_6453209.23-P1P2	ACOT7	P1P2	GAGGCCGTGCGGGGAATCGG
ACOT8_-_44486001.23-P1P2	ACOT8	P1P2	GACCCGCTCCGCGGAAGACG
ACOT8_-_44485992.23-P1P2	ACOT8	P1P2	GGCCCTGCACACCCGCTCCG
ACOT8_+_44486016.23-P1P2	ACOT8	P1P2	GGCAATCTGCCGGAAGAGTC
ACOT8_-_44485808.23-P1P2	ACOT8	P1P2	GCCCTAAAGGAGGGGATGCT
ACOT8_+_44486037.23-P1P2	ACOT8	P1P2	GAGGAGACTTCCGGTTACTA
ACOT9_+_23761360.23-P1P2	ACOT9	P1P2	GCCCGGGCTGTCCTCAGCAA
ACOT9_-_23761316.23-P1P2	ACOT9	P1P2	GGGCCCCGCGCGCTAGTCGG
ACOT9_-_23761394.23-P1P2	ACOT9	P1P2	GCAGCCCGGGAGCCGGACAG
ACOT9_+_23761350.23-P1P2	ACOT9	P1P2	GCCTCAGCAAGGGCGCGGTC
ACOT9_+_23761133.23-P1P2	ACOT9	P1P2	GGAAGAAGTGGGCCACGCAT
ACOX1_+_73975227.23-P1P2	ACOX1	P1P2	GCTGCCTCCTAGGGTCCGGC
ACOX1_-_73975169.23-P1P2	ACOX1	P1P2	GGTTCATGGCGACGACCAGC
ACOX1_-_73975196.23-P1P2	ACOX1	P1P2	GAAGTAAGCACCGACCGAGG
ACOX1_-_73975245.23-P1P2	ACOX1	P1P2	GGCGCCGGCCGGACCCTAGG
ACOX1_-_73975193.23-P1P2	ACOX1	P1P2	GGCGAAGTAAGCACCGACCG
ACOX2_+_58522893.23-P1	ACOX2	P1	GAGGCTGCGGCCTACAGCCG
ACOX2_+_58522888.23-P1	ACOX2	P1	GGCGGCCTACAGCCGGGGAG
ACOX2_+_58522852.23-P1	ACOX2	P1	GAGTGCGGACACAGGACAGA
ACOX2_+_58522860.23-P1	ACOX2	P1	GCGGCCTACAGTGCGGACAC
ACOX2_-_58522905.23-P1	ACOX2	P1	GCTGGCCTCTCCCCGGCTGT
ACOX2_+_58512428.23-P2	ACOX2	P2	GTGCACAGGGTTGGTCCCTA
ACOX2_-_58512435.23-P2	ACOX2	P2	GTTAGGGGGCCTCCACCATA
ACOX2_+_58512441.23-P2	ACOX2	P2	GGCTCAGTAAGTGGTGCACA
ACOX2_+_58512225.23-P2	ACOX2	P2	GCGGCCTCCTGTACCTACGA
ACOX2_+_58512291.23-P2	ACOX2	P2	GGCAGGGCCTGTGGCGGACA
ACOX3_+_8430113.23-P1	ACOX3	P1	GTAGTCCCAGTACTCCGAGT
ACOX3_-_8430129.23-P1	ACOX3	P1	GCGCGACCGACTCGGAGTAC
ACOX3_-_8430094.23-P1	ACOX3	P1	GTCACCCAGCAGGCGCTCAG
ACOX3_-_8430121.23-P1	ACOX3	P1	GTGTCGGCCCGCGACCGACT
ACOX3_+_8430140.23-P1	ACOX3	P1	GCAGAGACAGCTGCGCTGTG
ACOX3_-_8442435.23-P2	ACOX3	P2	GAGCAGGAAAGGATCTCCAG
ACOX3_+_8442383.23-P2	ACOX3	P2	GCCTGGCAGGGGTTGAACTG
ACOX3_+_8442373.23-P2	ACOX3	P2	GGTTGAACTGTGGAGTGTGT
ACOX3_-_8442419.23-P2	ACOX3	P2	GTGCCAGGGAAACCAAAAGC
ACOX3_+_8442467.23-P2	ACOX3	P2	GCGGCGCGTTGACGTCATGG
ACOXL_+_111490271.23-P1P2	ACOXL	P1P2	GGAAGTCGCCGTCCAGGTAG
ACOXL_+_111490261.23-P1P2	ACOXL	P1P2	GTCCAGGTAGCGGTGCAGGG
ACOXL_-_111490250.23-P1P2	ACOXL	P1P2	GGCAGCCGGCGCCGGGTCTG
ACOXL_+_111490405.23-P1P2	ACOXL	P1P2	GCGACGCTCCGGGGACCGAG
ACOXL_+_111490383.23-P1P2	ACOXL	P1P2	GACACGCTCGGCGGCTTCGG
ACP1_-_264970.23-P1P2	ACP1	P1P2	GTCTGCGCGCGGGAAGATGG
ACP1_-_264967.23-P1P2	ACP1	P1P2	GGCCTCTGCGCGCGGGAAGA
ACP1_-_264976.23-P1P2	ACP1	P1P2	GCGCGGGAAGATGGCGGAAC
ACP1_-_265107.23-P1P2	ACP1	P1P2	GCGGCCTAGGAACCATGAGG
ACP1_-_264960.23-P1P2	ACP1	P1P2	GTCTCGGCGCCTCTGCGCGC
ACP2_+_47270332.23-P1P2	ACP2	P1P2	GAGATTACAACGGTGATGGC
ACP2_+_47270309.23-P1P2	ACP2	P1P2	GAAGCGGTCCGGCTGGAGCC
ACP2_+_47270142.23-P1P2	ACP2	P1P2	GGAGGTCGAGGATCTCGGGA
ACP2_-_47270385.23-P1P2	ACP2	P1P2	GCAAGCTGGAACCCGCTGGG
ACP2_+_47270320.23-P1P2	ACP2	P1P2	GTGATGGCGGGCAAGCGGTC
ACP5_-_11688455.23-P1	ACP5	P1	GGAGGCTCTGAGAGGCTGGT
ACP5_-_11688437.23-P1	ACP5	P1	GGACACAGGCCAGTCACCGG
ACP5_-_11688414.23-P1	ACP5	P1	GTGCCCAGCACTCACCCAGG
ACP5_+_11688472.23-P1	ACP5	P1	GGGAATAAAGGCTCAGGGAC
ACP5_-_11688218.23-P1	ACP5	P1	GCCGCCTGCCCTGAGATAGA
ACP5_-_11689771.23-P2	ACP5	P2	GGCCGATCCGCCCTGCTCGA
ACP5_-_11689727.23-P2	ACP5	P2	GCAGGCGATCGCACTCCTGG
ACP5_+_11689751.23-P2	ACP5	P2	GGCCCTCGAGCAGGGCGGAT
ACP5_-_11689744.23-P2	ACP5	P2	GGGCGGCCCCAGCTTTAAGC
ACP5_-_11689724.23-P2	ACP5	P2	GCCGCAGGCGATCGCACTCC
ACP6_-_147142356.23-P1P2	ACP6	P1P2	GAGACCCCGAGTGGGAACGG
ACP6_-_147142348.23-P1P2	ACP6	P1P2	GCCTGAGGGAGACCCCGAGT
ACP6_-_147142393.23-P1P2	ACP6	P1P2	GGCAGCAGCGAAGAGTCCCT
ACP6_+_147142159.23-P1P2	ACP6	P1P2	GGGCCTACCACCATGATCAC
ACP6_+_147142338.23-P1P2	ACP6	P1P2	GTCTCCCCCGTTCCCACTCG
ACPL2_-_140950647.23-P1P2	ACPL2	P1P2	GGGCCCCGCGAGCTCCCCGG
ACPL2_+_140950963.23-P1P2	ACPL2	P1P2	GGCGCAAGTCCTAGGCTCAG
ACPL2_+_140950667.23-P1P2	ACPL2	P1P2	GCTCCTCCCGGCGCGAGGGG
ACPL2_+_140950942.23-P1P2	ACPL2	P1P2	GGCGAGCGCGGGGATAAAGG
ACPL2_-_140950732.23-P1P2	ACPL2	P1P2	GGCGCGCAGCGACGGAGCTG
ACPP_+_132036293.23-P1P2	ACPP	P1P2	GGGGTGCAGCTCTCATGTTG
ACPP_+_132036344.23-P1P2	ACPP	P1P2	GAAGCAGAAACAAGAAGCCA
ACPP_+_132036338.23-P1P2	ACPP	P1P2	GAAACAAGAAGCCAAGGCTA
ACPP_+_132036268.23-P1P2	ACPP	P1P2	GGCTGTTTCTGGCAGGAGTT
ACPP_+_132036504.23-P1P2	ACPP	P1P2	GGTCTCTGGGAAACAATCCA
ACPT_+_51293697.23-ENST00000270593.1	ACPT	ENST00000270593.1	GCAGCAGGAGAGGTCCAGCA
ACPT_+_51293762.23-ENST00000270593.1	ACPT	ENST00000270593.1	GACCAGAGCCACGAACACCA
ACPT_-_51293910.23-ENST00000270593.1	ACPT	ENST00000270593.1	GCCCATGGACCCACACAAGG
ACPT_+_51294074.23-ENST00000270593.1	ACPT	ENST00000270593.1	GACTCAGGAAGGCCTCGTAG
ACPT_+_51293752.23-ENST00000270593.1	ACPT	ENST00000270593.1	GCGAACACCAGGGGTCCTTC
ACR_-_51176666.23-P1P2	ACR	P1P2	GCCAGGCAGTGCCAGGAGTA
ACR_-_51176714.23-P1P2	ACR	P1P2	GCTGGTCTTGGCAGTGTCCG
ACR_+_51177099.23-P1P2	ACR	P1P2	GAGTGAGAGAGCCTACTGGG
ACR_+_51176655.23-P1P2	ACR	P1P2	GAGCATCTCAACCATACTCC
ACR_-_51176829.23-P1P2	ACR	P1P2	GTCCAGGGCTAGGGAAAAGG
ACRBP_+_6756569.23-P1P2	ACRBP	P1P2	GCGGCTTGGCCCGTTAGAGG
ACRBP_+_6756572.23-P1P2	ACRBP	P1P2	GCTGCGGCTTGGCCCGTTAG
ACRBP_+_6756555.23-P1P2	ACRBP	P1P2	GAGAGGCGGCTTGTGTCCAC
ACRBP_-_6756372.23-P1P2	ACRBP	P1P2	GGGGAGTATCCCAGGACCTA
ACRBP_-_6756321.23-P1P2	ACRBP	P1P2	GGGGGGGAGTCTAGAGACAG
ACRC_-_70798376.23-P1P2	ACRC	P1P2	GAGAGGCTGCAACACCAGGT
ACRC_-_70798359.23-P1P2	ACRC	P1P2	GCTGCTGCCGGCCACGCCAG
ACRC_+_70798239.23-P1P2	ACRC	P1P2	GTATAGTGCCCGGACCTAGG
ACRC_+_70798457.23-P1P2	ACRC	P1P2	GCAGAGTCCAAGGTATACAG
ACRC_-_70798671.23-P1P2	ACRC	P1P2	GCAGCTGGTAGTGCCAGTGG
ACRV1_+_125550697.23-P1P2	ACRV1	P1P2	GGAAGCTGTGGCCCACACTG
ACRV1_-_125550695.23-P1P2	ACRV1	P1P2	GTCTGGATTTAGGAAAAGAG
ACRV1_+_125550420.23-P1P2	ACRV1	P1P2	GTACAGTCAGAGGGTCCCAC
ACRV1_-_125550545.23-P1P2	ACRV1	P1P2	GGTTTGGGTGACTGAGAGAC
ACRV1_-_125550488.23-P1P2	ACRV1	P1P2	GGTTCAGGAGCTCTCCGAGT
ACSBG1_+_78526846.23-P1P2	ACSBG1	P1P2	GTGTCTTCAGTGGAAGCCCG
ACSBG1_-_78526810.23-P1P2	ACSBG1	P1P2	GCATGCTGGGGTCCCCGTGT
ACSBG1_+_78526814.23-P1P2	ACSBG1	P1P2	GGCAATTCTGGAGCTGGATA
ACSBG1_+_78526895.23-P1P2	ACSBG1	P1P2	GCACCCCCACTGCTCACTCA
ACSBG1_+_78526472.23-P1P2	ACSBG1	P1P2	GATCCCAGGGGTATGAGCTG
ACSBG2_-_6135704.23-P1P2	ACSBG2	P1P2	GGGTAGAAGGCCTGTTGTGG
ACSBG2_-_6135684.23-P1P2	ACSBG2	P1P2	GCGTTCTGGAAGGTTGAATG
ACSBG2_+_6135737.23-P1P2	ACSBG2	P1P2	GCTCCGTCCAGCCAGGATGA
ACSBG2_-_6135770.23-P1P2	ACSBG2	P1P2	GCTGGACGGAGAGGGTGACG
ACSBG2_-_6135935.23-P1P2	ACSBG2	P1P2	GTGACAGGTGCCAGTGGTAT
ACSF2_-_48503625.23-P1P2	ACSF2	P1P2	GCGCAGGGCAAAGCGAGCCA
ACSF2_-_48503778.23-P1P2	ACSF2	P1P2	GCCCCCCGCGGGAAGAGAGG
ACSF2_-_48503638.23-P1P2	ACSF2	P1P2	GGAGCCATGGCTGTCTACGT
ACSF2_+_48503620.23-P1P2	ACSF2	P1P2	GATCCCGACGTAGACAGCCA
ACSF2_-_48503858.23-P1P2	ACSF2	P1P2	GTCTGGACGAGTGCACTGGG
ACSF3_+_89160267.23-P1P2	ACSF3	P1P2	GAGTCGGGCCGGACCAGTTC
ACSF3_-_89160263.23-P1P2	ACSF3	P1P2	GGCCGCGCCGGGGAAGCTGT
ACSF3_+_89160393.23-P1P2	ACSF3	P1P2	GGCCGCCCGCACCTACGAGA
ACSF3_-_89160302.23-P1P2	ACSF3	P1P2	GGCCCGACTCACGACCCCGC
ACSF3_-_89160369.23-P1P2	ACSF3	P1P2	GACGAGGAAGAGTTGTGGCG
ACSL1_+_185747071.23-P1P2	ACSL1	P1P2	GCGGAGCGGCCGGTCCACGG
ACSL1_+_185747074.23-P1P2	ACSL1	P1P2	GCGGCGGAGCGGCCGGTCCA
ACSL1_+_185747167.23-P1P2	ACSL1	P1P2	GCGCAACCAGCGGGCCGAGG
ACSL1_+_185747093.23-P1P2	ACSL1	P1P2	GGGGCTGCAGTGACAGCCGG
ACSL1_+_185747085.23-P1P2	ACSL1	P1P2	GGTGACAGCCGGCGGCGGAG
ACSL3_-_223725834.23-P1P2	ACSL3	P1P2	GGACGAGGAGGCGTTGGACG
ACSL3_+_223725692.23-P1P2	ACSL3	P1P2	GACTCGTTGCCTATGCAGAG
ACSL3_-_223726162.23-P1P2	ACSL3	P1P2	GGAGCAGCGGCGAGCAGGGT
ACSL3_-_223725802.23-P1P2	ACSL3	P1P2	GGACACTGCAGTTGTCTACG
ACSL3_+_223725849.23-P1P2	ACSL3	P1P2	GGTCGGGGCCGCAATGCGAG
ACSL4_-_108976456.23-P1P2	ACSL4	P1P2	GACCGCGTGCCCGCTAGCGC
ACSL4_+_108976382.23-P1P2	ACSL4	P1P2	GCCGGCCGGCTGCGAAGACG
ACSL4_-_108976463.23-P1P2	ACSL4	P1P2	GGCCCGCTAGCGCTGGGACG
ACSL4_+_108976253.23-P1P2	ACSL4	P1P2	GCCTGAGCCGGGAGGAGGTT
ACSL4_+_108976249.23-P1P2	ACSL4	P1P2	GAGCCGGGAGGAGGTTGGGT
ACSL5_-_114136040.23-P1	ACSL5	P1	GTCAGAGCAGGGCAGAACTG
ACSL5_-_114136013.23-P1	ACSL5	P1	GGCCTGACATGGCCTGACTC
ACSL5_-_114136226.23-P1	ACSL5	P1	GGGTAAGGGGACCATCGAGG
ACSL5_+_114136352.23-P1	ACSL5	P1	GGGCATGACCGAGACCAGGA
ACSL5_-_114136137.23-P1	ACSL5	P1	GAGAAGGACAGGGACTCGTG
ACSL5_-_114133956.23-P2	ACSL5	P2	GGAGTAGAAGTGCCTGAATG
ACSL5_-_114133923.23-P2	ACSL5	P2	GGTGTGTCCCAGTCAGTCCT
ACSL5_-_114133986.23-P2	ACSL5	P2	GCAATACAGCCAGCTGTGAG
ACSL5_-_114134410.23-P2	ACSL5	P2	GGAGGGCAGAGAGTCCCATT
ACSL5_-_114134087.23-P2	ACSL5	P2	GTCTGTGAGATAGTAGGGAG
ACSL6_-_131347437.23-P1	ACSL6	P1	GCGGCTCAAGGGGGAGGGCG
ACSL6_-_131347379.23-P1	ACSL6	P1	GATTTTTAGCCCCCGCCCTC
ACSL6_+_131347320.23-P1	ACSL6	P1	GGGCGGCGCGGCTACTGCTG
ACSL6_+_131347346.23-P1	ACSL6	P1	GGGCTAAAAATACCCGGCAG
ACSL6_+_131347352.23-P1	ACSL6	P1	GGGCGGGGGCTAAAAATACC
ACSL6_-_131310682.23-P2	ACSL6	P2	GTTCTGCAGGCGACGGGCAT
ACSL6_+_131310427.23-P2	ACSL6	P2	GTAAGGCCCTGGCATCAGGG
ACSL6_-_131310298.23-P2	ACSL6	P2	GGCTCCCAGGAGGGACAAGT
ACSL6_-_131310249.23-P2	ACSL6	P2	GTGTGTCCATGGGTAAGACA
ACSL6_-_131310710.23-P2	ACSL6	P2	GAAAGGAAAGAAACACTGAC
ACSM1_-_20687076.23-P1P2	ACSM1	P1P2	GTAGCCCTGGAAGACAGCCA
ACSM1_-_20687521.23-P1P2	ACSM1	P1P2	GAGGGAGGGTGTCTCAGGTC
ACSM1_+_20687273.23-P1P2	ACSM1	P1P2	GTTTGTCTCCGTAGTTGCCA
ACSM1_+_20687058.23-P1P2	ACSM1	P1P2	GATGCCCTGGCTGTCTTCCA
ACSM1_-_20687188.23-P1P2	ACSM1	P1P2	GGAGAAACCAGCTGCGCTGG
ACSM2A_-_20463283.23-P1P2	ACSM2A	P1P2	GAGAGAAGGATGAATCTCAG
ACSM2A_-_20462920.23-P1P2	ACSM2A	P1P2	GGTTACTGTGCTCTCTTCCA
ACSM2A_-_20463214.23-P1P2	ACSM2A	P1P2	GCAGCAACAGGGAGAGACGA
ACSM2A_-_20463169.23-P1P2	ACSM2A	P1P2	GAGTCTTAGGAGGAAACACT
ACSM2A_+_20462915.23-P1P2	ACSM2A	P1P2	GTCCAGAACTCCTACAGCCT
ACSM2B_+_20587316.23-P1P2	ACSM2B	P1P2	GCAGCAACAGGGAGAGACGA
ACSM2B_+_20587573.23-P1P2	ACSM2B	P1P2	GAGCTGCTGGCTGGAGAGGA
ACSM2B_-_20587615.23-P1P2	ACSM2B	P1P2	GTCCAGAACTCCTACAGCCT
ACSM2B_+_20587610.23-P1P2	ACSM2B	P1P2	GGTTACTGTGCTCTCTTCCA
ACSM2B_+_20587361.23-P1P2	ACSM2B	P1P2	GAGTCTTAGGAGGAAACACT
ACSM3_+_20775331.23-P1P2	ACSM3	P1P2	GCGTGGCAGTCTAAAGAAGA
ACSM3_+_20775412.23-P1P2	ACSM3	P1P2	GCCAACACAGATGGAGATTA
ACSM3_-_20775380.23-P1P2	ACSM3	P1P2	GAAGCAGATGTGAGAACTCA
ACSM3_+_20775307.23-P1P2	ACSM3	P1P2	GGAGCAGTCTGACAATCCGG
ACSM3_+_20775348.23-P1P2	ACSM3	P1P2	GCACATCTGCTTTTTCCTCG
ACSM4_-_7456922.23-ENST00000399422.4	ACSM4	ENST00000399422.4	GGCAGTAGACAAAGTCCTTT
ACSM4_+_7456915.23-ENST00000399422.4	ACSM4	ENST00000399422.4	GAAATCTTCATGGTTCCCAA
ACSM4_+_7456870.23-ENST00000399422.4	ACSM4	ENST00000399422.4	GAGAAGTACTACAGCCTGTA
ACSM4_-_7456878.23-ENST00000399422.4	ACSM4	ENST00000399422.4	GTCTATCCATCTCTCCCTAC
ACSM4_+_7457164.23-ENST00000399422.4	ACSM4	ENST00000399422.4	GTGGAAGACTGAGAGATAAG
ACSM5_-_20421144.23-P1P2	ACSM5	P1P2	GAGGTGGCTGAGGAATCCAG
ACSM5_-_20420881.23-P1P2	ACSM5	P1P2	GTGGGGCTGAAGTTCCCTGT
ACSM5_-_20421170.23-P1P2	ACSM5	P1P2	GAGACTGAGGAAAAGGACTG
ACSM5_+_20420873.23-P1P2	ACSM5	P1P2	GCAGAAAACAGCCTCCCACA
ACSM5_-_20421270.23-P1P2	ACSM5	P1P2	GGGAGAGGTGGGTCAGAGAA
ACSS1_+_25038767.23-P1P2	ACSS1	P1P2	GGGCGTGAGGCACCCACTCT
ACSS1_+_25038734.23-P1P2	ACSS1	P1P2	GCTCAGGTAGCCTGCCTAGA
ACSS1_+_25038672.23-P1P2	ACSS1	P1P2	GCAGCCTGCGAGGGCTCTCG
ACSS1_+_25038797.23-P1P2	ACSS1	P1P2	GGGGCCCGCGGAGACTCCAC
ACSS1_+_25038712.23-P1P2	ACSS1	P1P2	GCGGCGCGCACCCTGGGCCG
ACSS2_-_33464420.23-P1P2	ACSS2	P1P2	GGCACCCGCCGCGACCGCAA
ACSS2_-_33464423.23-P1P2	ACSS2	P1P2	GCCCGCCGCGACCGCAAAGG
ACSS2_-_33464453.23-P1P2	ACSS2	P1P2	GCTAGGAACTTGACGTGATG
ACSS2_+_33464457.23-P1P2	ACSS2	P1P2	GCGCTCCGGACCCGCTCCTC
ACSS2_-_33464474.23-P1P2	ACSS2	P1P2	GGCTTCCTGAGGAGCGGGTC
ACSS3_-_81471913.23-P1P2	ACSS3	P1P2	GGGAGGAGATGAAACCGTCT
ACSS3_-_81471886.23-P1P2	ACSS3	P1P2	GTCGCACACTCGGGGACCGC
ACSS3_+_81471956.23-P1P2	ACSS3	P1P2	GCCGGAGAGGACCCAGGCAA
ACSS3_-_81471889.23-P1P2	ACSS3	P1P2	GCACACTCGGGGACCGCGGG
ACSS3_+_81471905.23-P1P2	ACSS3	P1P2	GTACGACACTGCAGCCAAGA
ACTA1_+_229569744.23-P1	ACTA1	P1	GGTAGCTACCCGCCCAGGTA
ACTA1_-_229569839.23-P1	ACTA1	P1	GCACTTGGCGCTGTCCGCTG
ACTA1_+_229569796.23-P1	ACTA1	P1	GAAGCCTCGCTTCCCCTCCG
ACTA1_-_229569754.23-P1	ACTA1	P1	GCCCAACTCCTGCCCTACCT
ACTA1_-_229569824.23-P1	ACTA1	P1	GGGGGAAGCGAGGCTTCACT
ACTA1_-_229568745.23-P2	ACTA1	P2	GCAGCCTGACCTGGTGTCGG
ACTA1_-_229568723.23-P2	ACTA1	P2	GGCCGGCTCCCTCTGCGGAG
ACTA1_-_229568779.23-P2	ACTA1	P2	GGACGGGAACACGGCCCTAG
ACTA1_-_229568742.23-P2	ACTA1	P2	GGGGCAGCCTGACCTGGTGT
ACTA1_+_229568732.23-P2	ACTA1	P2	GGTGGGCCGCCCCCGACACC
ACTA2_-_90712506.23-P1	ACTA2	P1	GACCCTGACAGTGCTTGGCT
ACTA2_+_90712479.23-P1	ACTA2	P1	GCAAGCACTGTCAGGGTAAG
ACTA2_+_90712443.23-P1	ACTA2	P1	GTGTGACTTATAGATTCCAG
ACTA2_+_90712275.23-P1	ACTA2	P1	GTAGTTTGGTATGATGGAAG
ACTA2_-_90712471.23-P1	ACTA2	P1	GAATCTATAAGTCACATCCT
ACTA2_+_90751072.23-P2	ACTA2	P2	GCCTTTGGCTTGGCTTGTCA
ACTA2_-_90751066.23-P2	ACTA2	P2	GGAGAGAGGAGCGGAACTCC
ACTA2_+_90751062.23-P2	ACTA2	P2	GGGCTTGTCAGGGCTTGTCC
ACTA2_-_90751052.23-P2	ACTA2	P2	GGGGGACCCCGGTTGGAGAG
ACTA2_+_90751087.23-P2	ACTA2	P2	GCCGCGCCGGAGCGGACCTT
ACTB_-_5570191.23-P1P2	ACTB	P1P2	GACGGGCGGCGGATCGGCAA
ACTB_+_5570130.23-P1P2	ACTB	P1P2	GAAGCCCGGCCAGCCGACCG
ACTB_-_5570006.23-P1P2	ACTB	P1P2	GCCCATCTCCGGAGGCCCAG
ACTB_-_5570185.23-P1P2	ACTB	P1P2	GGTGTGGACGGGCGGCGGAT
ACTB_-_5570196.23-P1P2	ACTB	P1P2	GCGGCGGATCGGCAAAGGCG
ACTBL2_-_56778433.23-P1P2	ACTBL2	P1P2	GTGTCGAGGACGCCCTATCA
ACTBL2_-_56778438.23-P1P2	ACTBL2	P1P2	GAGGACGCCCTATCATGGAG
ACTBL2_+_56778359.23-P1P2	ACTBL2	P1P2	GGACTGCTACGTGGGAGATG
ACTBL2_-_56778568.23-P1P2	ACTBL2	P1P2	GATCTTCCAGACGAGTGAAC
ACTBL2_+_56778406.23-P1P2	ACTBL2	P1P2	GTAGGGCGTCCTCGACACCA
ACTC1_-_35087711.23-P1P2	ACTC1	P1P2	GCCGGGCGCTGACTCACCGT
ACTC1_-_35087685.23-P1P2	ACTC1	P1P2	GACCAGGCGAGGAGTGAACG
ACTC1_+_35087705.23-P1P2	ACTC1	P1P2	GAGCCGACCCGCCCCGCCGA
ACTC1_-_35087688.23-P1P2	ACTC1	P1P2	GAGGCGAGGAGTGAACGCGG
ACTC1_+_35087479.23-P1P2	ACTC1	P1P2	GTCCTCGCAGGACCTCGCAG
ACTG1_-_79479777.23-P1P2	ACTG1	P1P2	GCACCGGCAGAGAAACGCGA
ACTG1_-_79479816.23-P1P2	ACTG1	P1P2	GAGAGTGCGAGAGCTGGCAG
ACTG1_-_79479746.23-P1P2	ACTG1	P1P2	GACGTCCAGCTCAGGCCCCG
ACTG1_-_79479785.23-P1P2	ACTG1	P1P2	GGAGAAACGCGACGGCGGAG
ACTG1_-_79479788.23-P1P2	ACTG1	P1P2	GAAACGCGACGGCGGAGCGG
ACTG2_+_74120202.23-P1	ACTG2	P1	GGGCAGCCCCGGAAAGGAAG
ACTG2_-_74120192.23-P1	ACTG2	P1	GACCCTCGGTAAGTACTGTA
ACTG2_+_74120163.23-P1	ACTG2	P1	GTACTTACCGAGGGTATGAG
ACTG2_+_74120172.23-P1	ACTG2	P1	GGCCGTACAGTACTTACCGA
ACTG2_-_74120376.23-P1	ACTG2	P1	GCTGGCCATGGGACATCCTG
ACTG2_+_74128454.23-P2	ACTG2	P2	GTTGTCACACACGAGCGCGG
ACTG2_+_74128598.23-P2	ACTG2	P2	GGTGCAGCGCTTACTCCTAG
ACTG2_-_74128624.23-P2	ACTG2	P2	GAGGAGTAAGCGCTGCACTG
ACTG2_-_74128450.23-P2	ACTG2	P2	GACACACACCATGTGTGAAG
ACTG2_-_74128769.23-P2	ACTG2	P2	GGTGTGTGCACGCCAGGTGT
ACTL10_+_32254796.23-P1P2	ACTL10	P1P2	GCCTCCCGGCCTCTGTCCTA
ACTL10_-_32254768.23-P1P2	ACTL10	P1P2	GGGAAGAACTTAGGCTCCGG
ACTL10_-_32254809.23-P1P2	ACTL10	P1P2	GGGACTACTCCCTAGGACAG
ACTL10_-_32254788.23-P1P2	ACTL10	P1P2	GGGCAGAGCCAAAGGCTGAA
ACTL10_-_32254824.23-P1P2	ACTL10	P1P2	GACAGAGGCCGGGAGGTATC
ACTL6A_-_179280860.23-P1P2	ACTL6A	P1P2	GGCCAGTTAGCCCTTAGGGT
ACTL6A_+_179280849.23-P1P2	ACTL6A	P1P2	GCGGCGCGACTCCTACCCTA
ACTL6A_+_179280744.23-P1P2	ACTL6A	P1P2	GCCCACCTCAGGCAACAAAG
ACTL6A_+_179280755.23-P1P2	ACTL6A	P1P2	GTTCCACCGCCACCCACCTC
ACTL6A_-_179280784.23-P1P2	ACTL6A	P1P2	GGGGTGGCGGTGGAAGTTAA
ACTL6B_+_100253966.23-P1P2	ACTL6B	P1P2	GCAGCGGGCACTATGAGCGG
ACTL6B_+_100253969.23-P1P2	ACTL6B	P1P2	GGCGCAGCGGGCACTATGAG
ACTL6B_-_100254010.23-P1P2	ACTL6B	P1P2	GGCTGCTAGCGGCCCGTGGG
ACTL6B_-_100254007.23-P1P2	ACTL6B	P1P2	GTGCGCTGCTAGCGGCCCGT
ACTL6B_+_100253957.23-P1P2	ACTL6B	P1P2	GCTATGAGCGGGGGCGTCTA
ACTL7A_-_111624608.23-P1P2	ACTL7A	P1P2	GGCGGCTCTTGACAACATGT
ACTL7A_-_111624563.23-P1P2	ACTL7A	P1P2	GTTCAGGCCTTGAATCCAGT
ACTL7A_-_111624654.23-P1P2	ACTL7A	P1P2	GATGGGCCCACCAAGAAGGT
ACTL7A_-_111624958.23-P1P2	ACTL7A	P1P2	GTCGCAAGGAGACATTCGTG
ACTL7A_+_111624611.23-P1P2	ACTL7A	P1P2	GCCCCCATGATTGCTGCTGG
ACTL7B_-_111618185.23-P1P2	ACTL7B	P1P2	GCACCCTGAGCCGTGCCCAG
ACTL7B_+_111618198.23-P1P2	ACTL7B	P1P2	GAGGGAGGCAGATGGCGACA
ACTL7B_-_111618259.23-P1P2	ACTL7B	P1P2	GCACAGCCTAGAGCCCCCTG
ACTL7B_+_111618040.23-P1P2	ACTL7B	P1P2	GAGGCGGTCATCATCGACCT
ACTL7B_-_111617995.23-P1P2	ACTL7B	P1P2	GACGGTGGAGGAGATGAAGT
ACTL8_-_18081836.23-P1P2	ACTL8	P1P2	GTGCCACGTGCTCACAGAGT
ACTL8_+_18081845.23-P1P2	ACTL8	P1P2	GGCACGAGAGCGGCTGCACG
ACTL8_-_18081842.23-P1P2	ACTL8	P1P2	GGTGCTCACAGAGTAGGCTG
ACTL8_-_18081895.23-P1P2	ACTL8	P1P2	GTGCAGTGTGCAGCTGAGTT
ACTL8_+_18081855.23-P1P2	ACTL8	P1P2	GGCAAACGCCTGCACGAGAG
ACTL9_-_8809073.23-P1P2	ACTL9	P1P2	GGTTGCGGGACGCCAGGTGA
ACTL9_+_8808881.23-P1P2	ACTL9	P1P2	GGCGTGGTGGTTATTGACAT
ACTL9_-_8809129.23-P1P2	ACTL9	P1P2	GGAGGTTGAGGCCCGGCCAG
ACTL9_-_8808915.23-P1P2	ACTL9	P1P2	GCCACCACGCCGGTCTTTGG
ACTL9_+_8808902.23-P1P2	ACTL9	P1P2	GACAGGCTGCCACCAAAGAC
ACTN1_-_69445956.23-P1P2	ACTN1	P1P2	GCTGCTACTGGCGGCGACAG
ACTN1_-_69445944.23-P1P2	ACTN1	P1P2	GTGCTGGCGAAGGCTGCTAC
ACTN1_-_69446029.23-P1P2	ACTN1	P1P2	GCCACGCACACTGAACTAGG
ACTN1_-_69446026.23-P1P2	ACTN1	P1P2	GTCTCCACGCACACTGAACT
ACTN1_+_69445837.23-P1P2	ACTN1	P1P2	GCTACTCCCTCCCCACGCCA
ACTN2_+_236849841.23-P1P2	ACTN2	P1P2	GCCTTCGCGCGGCTCCTCTC
ACTN2_+_236849796.23-P1P2	ACTN2	P1P2	GTCGGGCGAAGCACCAGCTC
ACTN2_+_236849827.23-P1P2	ACTN2	P1P2	GCTCTCGGGGCGACACGCCT
ACTN2_+_236849894.23-P1P2	ACTN2	P1P2	GCTGGCAAACGGACCCACGG
ACTN2_+_236849897.23-P1P2	ACTN2	P1P2	GTGACTGGCAAACGGACCCA
ACTN3_-_66314441.23-P1P2	ACTN3	P1P2	GATGCAGCCCGAGGGTCTGG
ACTN3_+_66313715.23-P1P2	ACTN3	P1P2	GTGGGAGGAGCCTCCAGGGT
ACTN3_-_66314383.23-P1P2	ACTN3	P1P2	GTGTCCGAGAGCGTGCCGAG
ACTN3_-_66314433.23-P1P2	ACTN3	P1P2	GTGATGGTTATGCAGCCCGA
ACTN3_+_66314398.23-P1P2	ACTN3	P1P2	GAACCATCATCATCTCGATC
ACTN4_-_39138358.23-P1P2	ACTN4	P1P2	GAGCTGAGGCGGGAGCGGAC
ACTN4_-_39138303.23-P1P2	ACTN4	P1P2	GCGGGCTGAAGCAGCTGAAG
ACTN4_-_39138377.23-P1P2	ACTN4	P1P2	GAGGCTGGTGGGCGAGCGAG
ACTN4_-_39138388.23-P1P2	ACTN4	P1P2	GCGAGCGAGAGGCGGCGGAA
ACTN4_-_39138403.23-P1P2	ACTN4	P1P2	GGGAATGGTGGACTACCACG
ACTR10_+_58666892.23-P1P2	ACTR10	P1P2	GAAGAGGGTCGCAGTCTCCG
ACTR10_+_58666925.23-P1P2	ACTR10	P1P2	GGTAGAGCGGCATGGTAGTA
ACTR10_+_58666938.23-P1P2	ACTR10	P1P2	GTCCCCAGGCCCTCGTAGAG
ACTR10_+_58666878.23-P1P2	ACTR10	P1P2	GCTCCGCGGCCAACAAGTCT
ACTR10_+_58667079.23-P1P2	ACTR10	P1P2	GGAGTCGGCGATGAGGACCC
ACTR1A_+_104262452.23-P1P2	ACTR1A	P1P2	GTGCGTGTCAGTGGCGCTAG
ACTR1A_+_104262449.23-P1P2	ACTR1A	P1P2	GGTGTCAGTGGCGCTAGCGG
ACTR1A_-_104262396.23-P1P2	ACTR1A	P1P2	GTGGTTGGCGATCACATCGT
ACTR1A_+_104262461.23-P1P2	ACTR1A	P1P2	GGACTGCGCATGCGTGTCAG
ACTR1A_+_104262486.23-P1P2	ACTR1A	P1P2	GCCTCGCCGCCCTGAACCGG
ACTR1B_-_98280407.23-P1P2	ACTR1B	P1P2	GGCTGCAGGAGGCACCGGAT
ACTR1B_+_98280464.23-P1P2	ACTR1B	P1P2	GGTAGGCTGCAGGCTCGGGG
ACTR1B_-_98280450.23-P1P2	ACTR1B	P1P2	GACGGCGGCGGCTCCCGACG
ACTR1B_-_98280345.23-P1P2	ACTR1B	P1P2	GTGGTTGGCGATGATGTCGT
ACTR1B_-_98280209.23-P1P2	ACTR1B	P1P2	GGCGACGGCCACGCAGTGAG
ACTR2_-_65454971.23-P1P2	ACTR2	P1P2	GGGGGCCGGGAAGACGCAAG
ACTR2_-_65454953.23-P1P2	ACTR2	P1P2	GAAAAGTTGGGCCGAAGGAG
ACTR2_+_65455179.23-P1P2	ACTR2	P1P2	GCTTCGCCCCGAGGGCCCGG
ACTR2_-_65455195.23-P1P2	ACTR2	P1P2	GCTGCACCTCCGGGCCCTCG
ACTR2_+_65455275.23-P1P2	ACTR2	P1P2	GGGGTGGCAGGCTAAATGGG
ACTR3_+_114647775.23-P1P2	ACTR3	P1P2	GGATTGGCGGCGGGAGACAA
ACTR3_-_114647751.23-P1P2	ACTR3	P1P2	GACCCCCCGGACGGTGAAGG
ACTR3_+_114647681.23-P1P2	ACTR3	P1P2	GAAGCAGCAGGCTCGGTCGG
ACTR3_-_114647742.23-P1P2	ACTR3	P1P2	GTTCCCGGCTACCCCCCGGA
ACTR3_-_114647748.23-P1P2	ACTR3	P1P2	GGCTACCCCCCGGACGGTGA
ACTR3B_-_152456898.23-P1P2	ACTR3B	P1P2	GACGCTGCGCGCGGGGCTAG
ACTR3B_-_152456932.23-P1P2	ACTR3B	P1P2	GACGGCGACGGGGCGCTCTC
ACTR3B_-_152456922.23-P1P2	ACTR3B	P1P2	GGGCGGAGCGGACGGCGACG
ACTR3B_+_152457249.23-P1P2	ACTR3B	P1P2	GCGCCGGGCTCGCTCAGAGT
ACTR3B_+_152456827.23-P1P2	ACTR3B	P1P2	GCGGGAGCCCGGATGCTCGG
ACTR3C_+_150020638.23-P1P2	ACTR3C	P1P2	GTCCCCGCTTACCTGAGGGG
ACTR3C_+_150020641.23-P1P2	ACTR3C	P1P2	GCAGTCCCCGCTTACCTGAG
ACTR3C_-_150020520.23-P1P2	ACTR3C	P1P2	GCACGCGGCCCAGGGGTCAG
ACTR3C_-_150020411.23-P1P2	ACTR3C	P1P2	GGAATCCAGAGCGCCCACTA
ACTR3C_+_150020603.23-P1P2	ACTR3C	P1P2	GCGGAGCCACTGGCCAAGCT
ACTR5_+_37377152.23-P1P2	ACTR5	P1P2	GACTGGGTCCGGTGCGGCAC
ACTR5_+_37377138.23-P1P2	ACTR5	P1P2	GGGCACGGGCGTCGCGGAAC
ACTR5_-_37377127.23-P1P2	ACTR5	P1P2	GGACGCGCGCTCCAAGATGG
ACTR5_+_37377158.23-P1P2	ACTR5	P1P2	GTCCAGCACTGGGTCCGGTG
ACTR5_-_37377124.23-P1P2	ACTR5	P1P2	GCTGGACGCGCGCTCCAAGA
ACTR6_+_100593852.23-P1P2	ACTR6	P1P2	GACAGAGCGAGACTCCGGCA
ACTR6_-_100594606.23-P1P2	ACTR6	P1P2	GCGGAAAGGGAAAACAACTA
ACTR6_+_100594811.23-P1P2	ACTR6	P1P2	GTCCAACCAGGGAATCCCTC
ACTR6_-_100594624.23-P1P2	ACTR6	P1P2	GACGGCTGCGGTGTGGTTGG
ACTR6_+_100594789.23-P1P2	ACTR6	P1P2	GCTAAGTCAGGGCCGCGCGG
ACTR8_+_53916118.23-P1P2	ACTR8	P1P2	GTCTCCGGCCATAATGACCC
ACTR8_+_53916157.23-P1P2	ACTR8	P1P2	GAGTCGTGGCTGCAGCGCTG
ACTR8_+_53916142.23-P1P2	ACTR8	P1P2	GGCTGAGGCGAGAGGTTGGT
ACTR8_-_53915974.23-P1P2	ACTR8	P1P2	GCAGCGGAGGACCCAAGCAA
ACTR8_-_53916193.23-P1P2	ACTR8	P1P2	GCACGACTGCCGGGATGGAA
ACTRT1_+_127186306.23-P1P2	ACTRT1	P1P2	GTAGCCTACTAGCTGTACAT
ACTRT1_+_127186328.23-P1P2	ACTRT1	P1P2	GGGGTGTCCTGGTGGACTGA
ACTRT1_+_127186336.23-P1P2	ACTRT1	P1P2	GTGAGGATGGGGTGTCCTGG
ACTRT1_+_127186348.23-P1P2	ACTRT1	P1P2	GAGATTCAGAGGTTGAGGAT
ACTRT1_-_127186343.23-P1P2	ACTRT1	P1P2	GAGGCTACCTTCAGTCCACC
ACTRT2_-_2938118.23-P1P2	ACTRT2	P1P2	GCTGAGGATGCAGGGCTCCC
ACTRT2_+_2938135.23-P1P2	ACTRT2	P1P2	GCAGCTCTCGGGGTGTCTCA
ACTRT2_+_2938113.23-P1P2	ACTRT2	P1P2	GCAGGGCTAGCACCGTGCCC
ACTRT2_-_2938063.23-P1P2	ACTRT2	P1P2	GCCCTGGAAGAGGCCTCAGC
ACTRT2_-_2938102.23-P1P2	ACTRT2	P1P2	GGAGAGCAGACCTGCGGCTG
ACTRT3_+_169487327.23-P1P2	ACTRT3	P1P2	GAGAGCGGCTCAGAGACAGG
ACTRT3_+_169487330.23-P1P2	ACTRT3	P1P2	GGCTAGAGCGGCTCAGAGAC
ACTRT3_+_169487342.23-P1P2	ACTRT3	P1P2	GGCCGAGCCCGTAGCTAGAG
ACTRT3_+_169487270.23-P1P2	ACTRT3	P1P2	GTACCGGTGGTGATCGACAA
ACTRT3_-_169487302.23-P1P2	ACTRT3	P1P2	GCACCACCGGTAGCTGGCAG
ACVR1_-_158732606.23-P1P2	ACVR1	P1P2	GCGGCAGCGGCAGCCACCCG
ACVR1_+_158732232.23-P1P2	ACVR1	P1P2	GGGTAGCCTAGCGGGAGAAG
ACVR1_-_158732511.23-P1P2	ACVR1	P1P2	GTGCGGTGGCTGCAGCGGAG
ACVR1_+_158732258.23-P1P2	ACVR1	P1P2	GCTGGAGCCGGGAGGACTGA
ACVR1_-_158732519.23-P1P2	ACVR1	P1P2	GCTGCAGCGGAGCGGTGCGT
ACVR1B_-_52345530.23-P1P2	ACVR1B	P1P2	GGCGGCGGCGGTGGTTACTA
ACVR1B_+_52345561.23-P1P2	ACVR1B	P1P2	GGCGAGCAGGAGGACAACAA
ACVR1B_-_52345533.23-P1P2	ACVR1B	P1P2	GGCGGCGGTGGTTACTATGG
ACVR1B_+_52345347.23-P1P2	ACVR1B	P1P2	GCGCCGCGCGCGCCCCCGAA
ACVR1B_+_52345762.23-P1P2	ACVR1B	P1P2	GGATCGGGGAAGCTGACTGG
ACVR1C_+_158485339.23-P1P2	ACVR1C	P1P2	GGCGCACCGCCAGCCGCAGG
ACVR1C_-_158485307.23-P1P2	ACVR1C	P1P2	GGGTTGGCTCTAGTCAGTGT
ACVR1C_+_158485371.23-P1P2	ACVR1C	P1P2	GCGCCCGGCTGCGGGGCCAG
ACVR1C_+_158485333.23-P1P2	ACVR1C	P1P2	GCGCCAGCCGCAGGGGGCGT
ACVR1C_-_158485100.23-P1P2	ACVR1C	P1P2	GGTACCTGGCGAGAGCTCGG
ACVR2A_+_148602343.23-P1P2	ACVR2A	P1P2	GGGCTGAGGCGACGAAGAGG
ACVR2A_-_148602102.23-P1P2	ACVR2A	P1P2	GGGCCAGGAGACCGAAAACG
ACVR2A_-_148602393.23-P1P2	ACVR2A	P1P2	GTTGTTCCGAGAGACGGGAG
ACVR2A_-_148602066.23-P1P2	ACVR2A	P1P2	GCCGGAACCGGAAGTTTGGG
ACVR2A_+_148602340.23-P1P2	ACVR2A	P1P2	GTGAGGCGACGAAGAGGCGG
ACVR2B_+_38495339.23-P1P2	ACVR2B	P1P2	GTGGATACAAAGAGGCGGGC
ACVR2B_+_38495606.23-P1P2	ACVR2B	P1P2	GGCCGGGCTCAGGGCCGCTG
ACVR2B_+_38495450.23-P1P2	ACVR2B	P1P2	GCCGGAGGGGCCATGAACGG
ACVR2B_+_38495409.23-P1P2	ACVR2B	P1P2	GAGCTGAACCGAGTCCAAAA
ACVR2B_+_38495464.23-P1P2	ACVR2B	P1P2	GCGCAGGGGCCGAGTCCGGA
ACVRL1_-_52300776.23-P1P2	ACVRL1	P1P2	GGGACCCCCGGGCTGAGGGT
ACVRL1_+_52300726.23-P1P2	ACVRL1	P1P2	GAGGAGGCTTGCAGCAATGA
ACVRL1_+_52300819.23-P1P2	ACVRL1	P1P2	GGGAAGGGGCCACCGAGGAA
ACVRL1_+_52300742.23-P1P2	ACVRL1	P1P2	GCGGGGGTCCTCGGTCTAGG
ACVRL1_-_52301119.23-P1P2	ACVRL1	P1P2	GGAGGGGAGGCCGCCCTGAG
ACY1_-_52017547.23-P1P2	ACY1	P1P2	GCTCGCTGGACCCTAAGTCC
ACY1_-_52017631.23-P1P2	ACY1	P1P2	GGGCCCTGGGGAGGGATAGA
ACY1_+_52017535.23-P1P2	ACY1	P1P2	GTGACTGTGGCCTGGACTTA
ACY1_-_52017596.23-P1P2	ACY1	P1P2	GCGAGCGTGAGCCCAGCGAC
ACY1_-_52017533.23-P1P2	ACY1	P1P2	GACCTCGCAGGCGACCTCGC
ACY3_-_67418149.23-P1	ACY3	P1	GCGCCCTACCCCCGAAACAG
ACY3_+_67418110.23-P1	ACY3	P1	GGGCGGAGTGACAGCCCCAC
ACY3_+_67417960.23-P1	ACY3	P1	GATCCCAGTCGGCCCCATCT
ACY3_-_67418117.23-P1	ACY3	P1	GTGCTTGCTGCGTGGCCCGT
ACY3_-_67418163.23-P1	ACY3	P1	GAACAGCGGAAGCAGCTGCC
ACY3_+_67414985.23-P2	ACY3	P2	GAAGCCCAGATCCGCATCAG
ACY3_-_67414970.23-P2	ACY3	P2	GCAGCTGGTGCAGGGGTCTC
ACY3_+_67415013.23-P2	ACY3	P2	GAGTTAGACGCCAGTCCTGG
ACY3_+_67415007.23-P2	ACY3	P2	GACGCCAGTCCTGGTGGCCC
ACY3_-_67414795.23-P2	ACY3	P2	GCAGGAAGATGGGTTCACCA
ACYP1_-_75530711.23-P1	ACYP1	P1	GTCCGGGACCACCACGCCAA
ACYP1_-_75530695.23-P1	ACYP1	P1	GCGGCTGCCAGGATCACTCC
ACYP1_+_75530668.23-P1	ACYP1	P1	GGTGATCCTGGCAGCCGGTG
ACYP1_+_75530680.23-P1	ACYP1	P1	GGGTGGTCCCGGAGTGATCC
ACYP1_-_75530721.23-P1	ACYP1	P1	GCCACGCCAACGGCTCACCA
ACYP1_-_75536179.23-P2	ACYP1	P2	GCTGGACCGAGCTGCAGAGT
ACYP1_-_75536194.23-P2	ACYP1	P2	GGAGTTGGCCGGACACTGAC
ACYP1_-_75536183.23-P2	ACYP1	P2	GACCGAGCTGCAGAGTTGGC
ACYP1_-_75536000.23-P2	ACYP1	P2	GGGCGGACGCCGGCATCCTG
ACYP1_+_75536163.23-P2	ACYP1	P2	GTCCGGCCAACTCTGCAGCT
ACYP2_-_54342821.23-P1P2	ACYP2	P1P2	GCTCTCCGGCTCCTCAACAG
ACYP2_+_54342748.23-P1P2	ACYP2	P1P2	GCGAGAGGGAGGGGACACAT
ACYP2_+_54342830.23-P1P2	ACYP2	P1P2	GGACTGGGCGGTAGACATGG
ACYP2_+_54342773.23-P1P2	ACYP2	P1P2	GCGGGGCGCAGCGACTGCGG
ACYP2_+_54342833.23-P1P2	ACYP2	P1P2	GAGTGACTGGGCGGTAGACA
ADA_+_43280285.23-P1P2	ADA	P1P2	GCCGGCAGAGACCCACCGAG
ADA_+_43280282.23-P1P2	ADA	P1P2	GGCAGAGACCCACCGAGCGG
ADA_+_43280303.23-P1P2	ADA	P1P2	GAGCCGAGCGGCCACCGAGC
ADA_+_43280315.23-P1P2	ADA	P1P2	GGGCCCCAGGGAAAGCCGAG
ADA_-_43279996.23-P1P2	ADA	P1P2	GCCCAGAGGGGTCAAGTCAG
ADAD1_-_123300726.23-P1P2	ADAD1	P1P2	GCAGAGCGGCCTGAAGCGAG
ADAD1_-_123300755.23-P1P2	ADAD1	P1P2	GTGGGAGGTGGGAGCAACGG
ADAD1_-_123300732.23-P1P2	ADAD1	P1P2	GGGCCTGAAGCGAGAGGTTG
ADAD1_-_123300758.23-P1P2	ADAD1	P1P2	GGAGGTGGGAGCAACGGCGG
ADAD1_+_123300689.23-P1P2	ADAD1	P1P2	GGCTCTGCGCGAGGTTCACA
ADAD2_-_84224870.23-P1P2	ADAD2	P1P2	GCTCAGGGCGCTGACGACGA
ADAD2_+_84224814.23-P1P2	ADAD2	P1P2	GGGCCGCCAACGAAGATCTG
ADAD2_-_84224880.23-P1P2	ADAD2	P1P2	GTGACGACGACGGCAGTCGT
ADAD2_-_84224806.23-P1P2	ADAD2	P1P2	GGCGAGAGCAGCGCGAGATA
ADAD2_+_84224834.23-P1P2	ADAD2	P1P2	GCCCTGAGAAGCCGAAGCCA
ADAL_-_43623140.23-P1P2	ADAL	P1P2	GCCAAGAAGGGTCGGCACCA
ADAL_-_43623106.23-P1P2	ADAL	P1P2	GTTCCTTGGACCGCCAAGGA
ADAL_-_43623116.23-P1P2	ADAL	P1P2	GCGCCAAGGAAGGGTCTGGT
ADAL_-_43623128.23-P1P2	ADAL	P1P2	GGTCTGGTAGGAGCCAAGAA
ADAL_-_43622574.23-P1P2	ADAL	P1P2	GGCGCCCGGAACCAGCAACG
ADAM10_-_59041703.23-P1P2	ADAM10	P1P2	GCATCCCCGCCGCCCAGGAG
ADAM10_+_59041886.23-P1P2	ADAM10	P1P2	GGCGTTGCCGGCCCCTGAAG
ADAM10_+_59041877.23-P1P2	ADAM10	P1P2	GGCCCCTGAAGTGGAGCGAG
ADAM10_+_59041978.23-P1P2	ADAM10	P1P2	GGAGAAGAGGGAACGAGCAA
ADAM10_+_59041940.23-P1P2	ADAM10	P1P2	GGGAGGAAGGAAACGAACGA
ADAM11_+_42836787.23-P1P2	ADAM11	P1P2	GCGGCCAGCTGGGGACAGGT
ADAM11_-_42836572.23-P1P2	ADAM11	P1P2	GGAGGAATGAGCGAGCCATG
ADAM11_+_42836372.23-P1P2	ADAM11	P1P2	GCCGGCCGCGGCCATCCCGG
ADAM11_-_42836389.23-P1P2	ADAM11	P1P2	GCGCCCCGCCGGGATGGCCG
ADAM11_+_42836705.23-P1P2	ADAM11	P1P2	GCCCCGAGCACTGCAGGAAA
ADAM12_-_128077031.23-P1P2	ADAM12	P1P2	GGAAGAGCGTTAGTGAGAGA
ADAM12_-_128077010.23-P1P2	ADAM12	P1P2	GCCGAGTTGGCCCGGGGACT
ADAM12_-_128077004.23-P1P2	ADAM12	P1P2	GAACTGTCCGAGTTGGCCCG
ADAM12_+_128077066.23-P1P2	ADAM12	P1P2	GTGTTCCGCGGTAATAAGAA
ADAM12_+_128076821.23-P1P2	ADAM12	P1P2	GCTCCGGAGCTGACTCGCCG
ADAM15_+_155023841.23-P1P2	ADAM15	P1P2	GTGGCAGCGGCGCTCCGGGC
ADAM15_+_155023860.23-P1P2	ADAM15	P1P2	GCAGAGCAGCGCCAGCCGCA
ADAM15_+_155024155.23-P1P2	ADAM15	P1P2	GGACCGCGCAGAGGATGACC
ADAM15_+_155024033.23-P1P2	ADAM15	P1P2	GCTCTGGCTGGGCTCTCCCA
ADAM15_-_155023867.23-P1P2	ADAM15	P1P2	GCCGGAGCGCCGCTGCCATG
ADAM17_-_9695930.23-P1P2	ADAM17	P1P2	GGTGCAGGTGGCGTTACCAA
ADAM17_+_9695837.23-P1P2	ADAM17	P1P2	GGAGGGAAAAGAGGATTGAG
ADAM17_+_9695885.23-P1P2	ADAM17	P1P2	GCTGGGGGCGTCGAGCCTGG
ADAM17_+_9695728.23-P1P2	ADAM17	P1P2	GTAGCGGGGCCGGGAACATG
ADAM17_+_9695867.23-P1P2	ADAM17	P1P2	GGCGGTAGAATCTTCCCAGT
ADAM18_-_39442196.23-P1P2	ADAM18	P1P2	GGAAGACTGCAAGCCCACGA
ADAM18_+_39442286.23-P1P2	ADAM18	P1P2	GGGATCCCAGAAGGGAGAGG
ADAM18_+_39442161.23-P1P2	ADAM18	P1P2	GCAGTCTTCCAAGCTCAGTG
ADAM18_-_39442133.23-P1P2	ADAM18	P1P2	GGGCTGTGGCTCCTGCGCTC
ADAM18_+_39442187.23-P1P2	ADAM18	P1P2	GCCCATGGACTTACCTTCGT
ADAM19_+_157002746.23-P1P2	ADAM19	P1P2	GGCCGGGCAGTGGGCAGGTA
ADAM19_+_157002739.23-P1P2	ADAM19	P1P2	GAGTGGGCAGGTATGGCTGA
ADAM19_-_157002684.23-P1P2	ADAM19	P1P2	GGCCAGCAAGCAGAGCCGGG
ADAM19_+_157002559.23-P1P2	ADAM19	P1P2	GCTGGGTGGCCCGGAGACCT
ADAM19_+_157002715.23-P1P2	ADAM19	P1P2	GTGTGAGCGCCGAGCGCTAA
ADAM2_-_39695737.23-P1P2	ADAM2	P1P2	GTGGGTCCCAGCCGGAATAA
ADAM2_-_39695635.23-P1P2	ADAM2	P1P2	GTCCCAAAAGGCCAGAGGAG
ADAM2_-_39695755.23-P1P2	ADAM2	P1P2	GATGGCAGTTGGTGGTTACA
ADAM2_-_39695705.23-P1P2	ADAM2	P1P2	GAGAAACAAGACGCGCCACA
ADAM2_-_39695623.23-P1P2	ADAM2	P1P2	GTAGCGCTGAGGGTCCCAAA
ADAM20_-_71001696.23-P1P2	ADAM20	P1P2	GGGGAATCTGAGATTGATGT
ADAM20_+_71001702.23-P1P2	ADAM20	P1P2	GAGCAGTGTGTTTAAGACTA
ADAM20_-_71001740.23-P1P2	ADAM20	P1P2	GCTGCTGAACTCCCATCCAA
ADAM20_-_71001647.23-P1P2	ADAM20	P1P2	GAGACACAAGACTTGGTACT
ADAM20_+_71001495.23-P1P2	ADAM20	P1P2	GAGAGGTAAGATTTGCTAGA
ADAM21_+_70918885.23-P1P2	ADAM21	P1P2	GAGCTGAGGCCACAGAACAA
ADAM21_-_70918928.23-P1P2	ADAM21	P1P2	GACAAACCATTGATAAAGCA
ADAM21_+_70918935.23-P1P2	ADAM21	P1P2	GATGGCCATTTCTGTCTAGA
ADAM21_+_70919032.23-P1P2	ADAM21	P1P2	GGAGACTTCACATTATCCAG
ADAM21_-_70919038.23-P1P2	ADAM21	P1P2	GGGTATCCAGAGTAGTCCAC
ADAM22_+_87563621.23-P1P2	ADAM22	P1P2	GGGCGCTGCAACCTCCACCG
ADAM22_-_87563632.23-P1P2	ADAM22	P1P2	GCAGCACTGAGCCGCGGTGG
ADAM22_+_87563551.23-P1P2	ADAM22	P1P2	GGAGCGAGTGCTGCATTGGG
ADAM22_+_87563650.23-P1P2	ADAM22	P1P2	GCCAGCCCCGGCCGGTGCTG
ADAM22_-_87563665.23-P1P2	ADAM22	P1P2	GCGGCCGCCGCAGCACCGGC
ADAM23_+_207308275.23-P1P2	ADAM23	P1P2	GGCCGCTTCAGCGACTGCGG
ADAM23_-_207308295.23-P1P2	ADAM23	P1P2	GGCCCCCGCAGTCGCTGAAG
ADAM23_-_207308343.23-P1P2	ADAM23	P1P2	GCGCTGGGGAGGCTCCAAGT
ADAM23_-_207308263.23-P1P2	ADAM23	P1P2	GGCGCCGCCTCAGCATCCTC
ADAM23_+_207308302.23-P1P2	ADAM23	P1P2	GCGGCTACTCCCTCCCCCGG
ADAM28_+_24151604.23-P1P2	ADAM28	P1P2	GCGCTCAGGTGGGTGCTGCT
ADAM28_+_24151646.23-P1P2	ADAM28	P1P2	GCAACATGCTGGGTGATTCC
ADAM28_+_24151615.23-P1P2	ADAM28	P1P2	GTCTGCTCTTCTCGCTCAGG
ADAM28_+_24151691.23-P1P2	ADAM28	P1P2	GTGTACCTGCAACAGAGAGG
ADAM28_+_24151656.23-P1P2	ADAM28	P1P2	GGGAGACCTTGCAACATGCT
ADAM29_+_175839643.23-P1P2	ADAM29	P1P2	GTGTGTAAAGAGTACAGGTA
ADAM29_+_175839773.23-P1P2	ADAM29	P1P2	GGAGGGTATGGGGCAAGTTT
ADAM29_-_175839601.23-P1P2	ADAM29	P1P2	GTGTTCCTGCACATTTCCTG
ADAM29_+_175839605.23-P1P2	ADAM29	P1P2	GATAACCTGCTTGTGATCGA
ADAM29_+_175839595.23-P1P2	ADAM29	P1P2	GTGTGATCGAGGGCGTCCTC
ADAM30_+_120439094.23-P1P2	ADAM30	P1P2	GACCGAGCCCTGGGAGGCTA
ADAM30_-_120439090.23-P1P2	ADAM30	P1P2	GCCCCTGGCAGGGTTTCCGG
ADAM30_+_120439103.23-P1P2	ADAM30	P1P2	GGCCAGCTAGACCGAGCCCT
ADAM30_-_120439075.23-P1P2	ADAM30	P1P2	GGCTCAAAACCCGGCTCCCC
ADAM30_+_120439037.23-P1P2	ADAM30	P1P2	GTGAGCTCAGGCGCCTCTAG
ADAM32_+_38965299.23-P1P2	ADAM32	P1P2	GGGCCAGCAGCAACCAGAGG
ADAM32_+_38965287.23-P1P2	ADAM32	P1P2	GCCAGAGGCGGAACATGGTG
ADAM32_-_38965264.23-P1P2	ADAM32	P1P2	GGCAATTCCCGACTTCCCAA
ADAM32_+_38965159.23-P1P2	ADAM32	P1P2	GTCCGGAGGCCCCGGAGACG
ADAM32_-_38965352.23-P1P2	ADAM32	P1P2	GGCCTCCTGGCGTCAAGACC
ADAM33_-_3662638.23-P1P2	ADAM33	P1P2	GGGGTCCCCCGAGCTCTCCG
ADAM33_+_3662647.23-P1P2	ADAM33	P1P2	GGCCGAGGAGCTCACAGCTA
ADAM33_+_3662622.23-P1P2	ADAM33	P1P2	GGGAGGCCCCGGAGAGCTCG
ADAM33_+_3662642.23-P1P2	ADAM33	P1P2	GGGAGCTCACAGCTATGGGC
ADAM33_-_3662675.23-P1P2	ADAM33	P1P2	GTGTGAGCTCCTCGGCCTCT
ADAM7_-_24298561.23-P1P2	ADAM7	P1P2	GCCCTGCAGTGGAAGTGAGG
ADAM7_-_24298558.23-P1P2	ADAM7	P1P2	GCATCCCTGCAGTGGAAGTG
ADAM7_+_24298515.23-P1P2	ADAM7	P1P2	GAAGCACCTCACAGATAGGT
ADAM7_+_24298600.23-P1P2	ADAM7	P1P2	GTTCTGAGTGATTCTGGTAG
ADAM7_+_24298519.23-P1P2	ADAM7	P1P2	GGATGAAGCACCTCACAGAT
ADAM8_-_135090331.23-P1P2	ADAM8	P1P2	GAGGCCGCGCATGGCCGGGT
ADAM8_-_135090322.23-P1P2	ADAM8	P1P2	GCAGAGCCCGAGGCCGCGCA
ADAM8_-_135090373.23-P1P2	ADAM8	P1P2	GAGCCCCGCGGGACACGGTC
ADAM8_+_135090313.23-P1P2	ADAM8	P1P2	GTCCCCGACCCGGCCATGCG
ADAM8_-_135090368.23-P1P2	ADAM8	P1P2	GGTGACAGCCCCGCGGGACA
ADAM9_-_38854499.23-P1P2	ADAM9	P1P2	GGCGCTTCCCGGCCAGACTT
ADAM9_-_38854561.23-P1P2	ADAM9	P1P2	GGAGGCGACCGAGTGCTGAG
ADAM9_-_38854525.23-P1P2	ADAM9	P1P2	GCGGCAGGGTTGGAAAATGA
ADAM9_+_38854489.23-P1P2	ADAM9	P1P2	GCCTGCCGGGGCCCCAAGTC
ADAM9_+_38854370.23-P1P2	ADAM9	P1P2	GGCCTAGCTGCGCTGACGTA
ADAMDEC1_+_24242054.23-P1P2	ADAMDEC1	P1P2	GGGCAGCAGGACCCAAGACA
ADAMDEC1_+_24242051.23-P1P2	ADAMDEC1	P1P2	GAGCAGGACCCAAGACATGG
ADAMDEC1_+_24242074.23-P1P2	ADAMDEC1	P1P2	GGAACAATGAGCCAAAGTAC
ADAMDEC1_-_24242085.23-P1P2	ADAMDEC1	P1P2	GGGTCCTGCTGCCTGTACTT
ADAMDEC1_-_24242065.23-P1P2	ADAMDEC1	P1P2	GGCAGTGGCCACCATGTCTT
ADAMTS1_+_28217664.23-P1	ADAMTS1	P1	GGCCAGGGTGCGCTACCGGA
ADAMTS1_+_28217658.23-P1	ADAMTS1	P1	GGTGCGCTACCGGACGGAGA
ADAMTS1_+_28217696.23-P1	ADAMTS1	P1	GGAAAGCGGCTCCGAGCCAG
ADAMTS1_-_28217684.23-P1	ADAMTS1	P1	GTCCGTCCGGTAGCGCACCC
ADAMTS1_-_28217737.23-P1	ADAMTS1	P1	GTCCAGCGAGTGCAAGAACC
ADAMTS1_+_28216554.23-P2	ADAMTS1	P2	GACCCGGCACTGCAAGGCGT
ADAMTS1_+_28216594.23-P2	ADAMTS1	P2	GACTGAGGGCGAGGACGAAG
ADAMTS1_+_28216570.23-P2	ADAMTS1	P2	GCAGTGGTCGCCGCAGGACC
ADAMTS1_-_28216582.23-P2	ADAMTS1	P2	GCTTGCAGTGCCGGGTCCTG
ADAMTS1_+_28216608.23-P2	ADAMTS1	P2	GACGAGGACGAAGGGACTGA
ADAMTS10_+_8675562.23-P1P2	ADAMTS10	P1P2	GGCGCGGGGCGGCGAGACAG
ADAMTS10_+_8675559.23-P1P2	ADAMTS10	P1P2	GCGGGGCGGCGAGACAGCGG
ADAMTS10_+_8675521.23-P1P2	ADAMTS10	P1P2	GCCGGGCGCGGCGCAGGTAG
ADAMTS10_-_8675595.23-P1P2	ADAMTS10	P1P2	GCGCCCCGCGCGCGCAGGAA
ADAMTS10_-_8675371.23-P1P2	ADAMTS10	P1P2	GCAACCCCGGGCGTGATCAG
ADAMTS12_-_33892078.23-P1P2	ADAMTS12	P1P2	GTGCATGGTCAGGCGCGAGA
ADAMTS12_+_33892096.23-P1P2	ADAMTS12	P1P2	GAAAAGCACAGGGAGATCGC
ADAMTS12_-_33891862.23-P1P2	ADAMTS12	P1P2	GCCTGTCCGGGAAGCGAACC
ADAMTS12_-_33892044.23-P1P2	ADAMTS12	P1P2	GCGCTCGCCTGTGGCCCAGC
ADAMTS12_-_33892035.23-P1P2	ADAMTS12	P1P2	GGAAATAAAGCGCTCGCCTG
ADAMTS13_+_136287556.23-P1P2	ADAMTS13	P1P2	GGTGACGCTGGTGCATCCTC
ADAMTS13_-_136287562.23-P1P2	ADAMTS13	P1P2	GCCTCGGGCTGGCTCTCCTG
ADAMTS13_+_136287520.23-P1P2	ADAMTS13	P1P2	GGAGTGGAGCGGAGTGAGAG
ADAMTS13_-_136287546.23-P1P2	ADAMTS13	P1P2	GCTCACTCCGCTCCACTCCT
ADAMTS13_-_136287551.23-P1P2	ADAMTS13	P1P2	GTCCGCTCCACTCCTCGGGC
ADAMTS14_-_72432303.23-P1P2	ADAMTS14	P1P2	GACCAGCCGGCAGTTGGCAC
ADAMTS14_-_72432297.23-P1P2	ADAMTS14	P1P2	GTGACCGACCAGCCGGCAGT
ADAMTS14_-_72432290.23-P1P2	ADAMTS14	P1P2	GGGCGGGCTGACCGACCAGC
ADAMTS14_-_72432269.23-P1P2	ADAMTS14	P1P2	GGTCCCGGAGCGTCACTGCG
ADAMTS14_+_72432300.23-P1P2	ADAMTS14	P1P2	GACTGACGCGCCAGCGCACC
ADAMTS15_+_130318737.23-P1P2	ADAMTS15	P1P2	GCAGCCGGCAGTTCCCAGAA
ADAMTS15_+_130318578.23-P1P2	ADAMTS15	P1P2	GGCAGCCGAGAACTAGCGGA
ADAMTS15_+_130318419.23-P1P2	ADAMTS15	P1P2	GTCGCTGCCGGAGCCTCCAG
ADAMTS15_+_130318582.23-P1P2	ADAMTS15	P1P2	GATTTGCAGCCGAGAACTAG
ADAMTS15_+_130318610.23-P1P2	ADAMTS15	P1P2	GACAATCGCTGTCAAGTGCA
ADAMTS16_+_5146341.23-P1	ADAMTS16	P1	GAGGTGAAGAGACTCAACCT
ADAMTS16_+_5146377.23-P1	ADAMTS16	P1	GTCCATGTGGAAGTCGTGCC
ADAMTS16_+_5146334.23-P1	ADAMTS16	P1	GGAGACTCAACCTCGGACAC
ADAMTS16_-_5146381.23-P1	ADAMTS16	P1	GCCTTCGGCTGAAAGGCTCC
ADAMTS16_-_5146346.23-P1	ADAMTS16	P1	GAGAGCAGTGCCCGTGTCCG
ADAMTS16_+_5140497.23-P2	ADAMTS16	P2	GGGCAGGGAGGACCCGACCC
ADAMTS16_+_5140486.23-P2	ADAMTS16	P2	GCCCGACCCAGGCAGAGCGC
ADAMTS16_+_5140512.23-P2	ADAMTS16	P2	GGGCAGCGTGCGAGCGGGCA
ADAMTS16_-_5140463.23-P2	ADAMTS16	P2	GAGTAATAACCCCGGCGCGG
ADAMTS16_+_5140509.23-P2	ADAMTS16	P2	GAGCGTGCGAGCGGGCAGGG
ADAMTS17_+_100882122.23-P1P2	ADAMTS17	P1P2	GTCGCCGCCACGGTCCGGGG
ADAMTS17_-_100882166.23-P1P2	ADAMTS17	P1P2	GGCAGGAGCGCGCTAGGCGG
ADAMTS17_-_100882163.23-P1P2	ADAMTS17	P1P2	GGAAGCAGGAGCGCGCTAGG
ADAMTS17_-_100882079.23-P1P2	ADAMTS17	P1P2	GGCAGCACGGGCAGGACGAG
ADAMTS17_-_100882118.23-P1P2	ADAMTS17	P1P2	GCACACATGGTACCCGGGAC
ADAMTS18_+_77468890.23-P1P2	ADAMTS18	P1P2	GGACAGACGCACAGACGGGC
ADAMTS18_-_77468873.23-P1P2	ADAMTS18	P1P2	GGACTGGAGCGCAAACGGTT
ADAMTS18_-_77468883.23-P1P2	ADAMTS18	P1P2	GCAAACGGTTGGGAGACTGT
ADAMTS18_-_77468838.23-P1P2	ADAMTS18	P1P2	GGCACCCCAGAGGGTACGGG
ADAMTS18_+_77468820.23-P1P2	ADAMTS18	P1P2	GGAGCCCCCCGTACCCTCTG
ADAMTS19_+_128796021.23-P1P2	ADAMTS19	P1P2	GTCCAGCGCGATCCACTCCG
ADAMTS19_+_128796013.23-P1P2	ADAMTS19	P1P2	GGATCCACTCCGGGGCGCAG
ADAMTS19_-_128796068.23-P1P2	ADAMTS19	P1P2	GTGCGCCGGGCGAGAAGCCG
ADAMTS19_+_128795987.23-P1P2	ADAMTS19	P1P2	GCCCGGAGCGCTAGGAGGCC
ADAMTS19_-_128796089.23-P1P2	ADAMTS19	P1P2	GGCCGCGGGAGCGCAGTATG
ADAMTS2_-_178772408.23-P1P2	ADAMTS2	P1P2	GGCCGCCCAGCCCACATCTG
ADAMTS2_-_178772444.23-P1P2	ADAMTS2	P1P2	GCCGCAGCTGCAGCACCGCA
ADAMTS2_+_178772391.23-P1P2	ADAMTS2	P1P2	GCTGCCCCCAGATGTGGGCT
ADAMTS2_-_178772451.23-P1P2	ADAMTS2	P1P2	GTGCAGCACCGCAGGGCGCG
ADAMTS2_+_178772185.23-P1P2	ADAMTS2	P1P2	GCGCCGCCGACCCCCCAGGT
ADAMTS20_+_43945953.23-P1P2	ADAMTS20	P1P2	GGAGTTTCTGAGGGCAGCGC
ADAMTS20_+_43945912.23-P1P2	ADAMTS20	P1P2	GCTGCAGTGCGATGAAGCAG
ADAMTS20_+_43945717.23-P1P2	ADAMTS20	P1P2	GCCCCAGGGTGGAACCATGT
ADAMTS20_+_43945963.23-P1P2	ADAMTS20	P1P2	GCCTGAGCAGAGAGTTTCTG
ADAMTS20_+_43945787.23-P1P2	ADAMTS20	P1P2	GGAGAGGGATCGGAGCGCGA
ADAMTS3_-_73434891.23-P1P2	ADAMTS3	P1P2	GGGTTCCCCGGAGCACAGCA
ADAMTS3_-_73434922.23-P1P2	ADAMTS3	P1P2	GAGCGAGAGAGACGAGCGAG
ADAMTS3_-_73434871.23-P1P2	ADAMTS3	P1P2	GGTTAGCGCGGAGAATGCTT
ADAMTS3_-_73434978.23-P1P2	ADAMTS3	P1P2	GGCCGCACACGCAGAGGTGG
ADAMTS3_-_73434972.23-P1P2	ADAMTS3	P1P2	GGACTCCGCCGCACACGCAG
ADAMTS4_+_161168828.23-P1P2	ADAMTS4	P1P2	GAGGCTGGGGAGAACCCACA
ADAMTS4_-_161168836.23-P1P2	ADAMTS4	P1P2	GTGTCTGTGGGTCTCCCTGT
ADAMTS4_-_161168458.23-P1P2	ADAMTS4	P1P2	GGAGGGACTGAGGCCGTCTA
ADAMTS4_+_161168842.23-P1P2	ADAMTS4	P1P2	GGCTGGCGCGGAGAGAGGCT
ADAMTS4_-_161168616.23-P1P2	ADAMTS4	P1P2	GGCTTGGGAGAGGTGCCCAG
ADAMTS5_-_28339372.23-P1P2	ADAMTS5	P1P2	GGCCCGCCGTCATCCCCAGT
ADAMTS5_-_28339421.23-P1P2	ADAMTS5	P1P2	GGCGCTGTGAAGATGCGAGG
ADAMTS5_+_28339356.23-P1P2	ADAMTS5	P1P2	GAGCTGCCGACTGGGGATGA
ADAMTS5_+_28339352.23-P1P2	ADAMTS5	P1P2	GGCCGACTGGGGATGACGGC
ADAMTS5_+_28339363.23-P1P2	ADAMTS5	P1P2	GCGCTCGCAGCTGCCGACTG
ADAMTS6_+_64777661.23-P1P2	ADAMTS6	P1P2	GGGGCCGGTAGTGAGATCTA
ADAMTS6_-_64777602.23-P1P2	ADAMTS6	P1P2	GACATGTGCAGAGCATCAAA
ADAMTS6_-_64777679.23-P1P2	ADAMTS6	P1P2	GTAGCCCTAGATCTCACTAC
ADAMTS6_+_64777687.23-P1P2	ADAMTS6	P1P2	GCTCCTGCTGCAATTCAAGT
ADAMTS6_-_64777609.23-P1P2	ADAMTS6	P1P2	GCAGAGCATCAAAAGGTATC
ADAMTS7_-_79103729.23-P1P2	ADAMTS7	P1P2	GCTCGGTCCGCGGGCAACAA
ADAMTS7_+_79103613.23-P1P2	ADAMTS7	P1P2	GGACCAGGCAGCGACCGGAC
ADAMTS7_-_79103702.23-P1P2	ADAMTS7	P1P2	GACCCGGCCCCGACTCCGTT
ADAMTS7_-_79103383.23-P1P2	ADAMTS7	P1P2	GGCCGGCGCGGGGTCCACAA
ADAMTS7_+_79103687.23-P1P2	ADAMTS7	P1P2	GGCGCAGCCGAACGGAGTCG
ADAMTS8_-_130298510.23-P1P2	ADAMTS8	P1P2	GACCCCGGGAAGCACCGAGT
ADAMTS8_+_130298490.23-P1P2	ADAMTS8	P1P2	GGCCCACTCGGTGCTTCCCG
ADAMTS8_+_130298390.23-P1P2	ADAMTS8	P1P2	GCTGCTCGCGCTCGGCTCGG
ADAMTS8_-_130298160.23-P1P2	ADAMTS8	P1P2	GCAGGAGCGGAGGCCACCGG
ADAMTS8_-_130298054.23-P1P2	ADAMTS8	P1P2	GCGCTGCCGGGCAACCGCGT
ADAMTS9_-_64673631.23-P1P2	ADAMTS9	P1P2	GTAATGCCCAGCGAGCGGGC
ADAMTS9_+_64673670.23-P1P2	ADAMTS9	P1P2	GAGCTATCCCGGCCAGCACA
ADAMTS9_-_64673697.23-P1P2	ADAMTS9	P1P2	GGCTGGCCGGGATAGCTGAG
ADAMTS9_+_64673035.23-P1P2	ADAMTS9	P1P2	GTTGCTAGGGAGGGACACTA
ADAMTS9_-_64673627.23-P1P2	ADAMTS9	P1P2	GCGCATAATGCCCAGCGAGC
ADAMTSL1_+_18474201.23-P1P2	ADAMTSL1	P1P2	GTCCTTGCCGGAATCAGAAT
ADAMTSL1_-_18474157.23-P1P2	ADAMTSL1	P1P2	GGGAGTGTTAGCACCAGTAC
ADAMTSL1_+_18474148.23-P1P2	ADAMTSL1	P1P2	GCTGCTGTCACATCCAGTAC
ADAMTSL1_+_18474213.23-P1P2	ADAMTSL1	P1P2	GTCCATGCTTGGATCCTTGC
ADAMTSL1_+_18474327.23-P1P2	ADAMTSL1	P1P2	GCAACAGCACCCAGACTCAA
ADAMTSL2_-_136399861.23-P1P2	ADAMTSL2	P1P2	GTCCCGGGAACCCCCTCTCT
ADAMTSL2_+_136399841.23-P1P2	ADAMTSL2	P1P2	GTCCAAGAGAGGGGGTTCCC
ADAMTSL2_-_136399802.23-P1P2	ADAMTSL2	P1P2	GGTCTGCCTGACAGCTATAA
ADAMTSL2_-_136400043.23-P1P2	ADAMTSL2	P1P2	GTGCTGACCCGAAGCCAGGT
ADAMTSL2_+_136400000.23-P1P2	ADAMTSL2	P1P2	GGGTTGTCCTCCCAGAGAAA
ADAMTSL3_-_84323067.23-P1P2	ADAMTSL3	P1P2	GGCGCAGGGCGGCCCCTCAG
ADAMTSL3_-_84322944.23-P1P2	ADAMTSL3	P1P2	GTTCCGCACGAGGTGTTGAC
ADAMTSL3_+_84322918.23-P1P2	ADAMTSL3	P1P2	GCAACACCTCGTGCGGAATC
ADAMTSL3_-_84322947.23-P1P2	ADAMTSL3	P1P2	GCGCACGAGGTGTTGACGGG
ADAMTSL3_-_84323104.23-P1P2	ADAMTSL3	P1P2	GCCCCAGAGGGAGTAAGACT
ADAMTSL4_-_150521934.23-P1P2	ADAMTSL4	P1P2	GTTGCCTGGAGAGAGCGCCT
ADAMTSL4_+_150521916.23-P1P2	ADAMTSL4	P1P2	GGCGCCCAGGCGCTCTCTCC
ADAMTSL4_+_150521897.23-P1P2	ADAMTSL4	P1P2	GAGGCAACCTCGCTCCGCGG
ADAMTSL4_+_150521900.23-P1P2	ADAMTSL4	P1P2	GTCCAGGCAACCTCGCTCCG
ADAMTSL4_-_150521962.23-P1P2	ADAMTSL4	P1P2	GAGGGTTAACGGGCCACCGG
ADAMTSL5_-_1512947.23-P1P2	ADAMTSL5	P1P2	GCCGGAGAAAGTGGGAGGAT
ADAMTSL5_-_1512963.23-P1P2	ADAMTSL5	P1P2	GGATAGGCAGATGGACTTAC
ADAMTSL5_-_1513012.23-P1P2	ADAMTSL5	P1P2	GGGCTCCCTGAGCGGCCCCA
ADAMTSL5_+_1512995.23-P1P2	ADAMTSL5	P1P2	GCTCGCCCTGGGGCCGCTCA
ADAMTSL5_-_1512979.23-P1P2	ADAMTSL5	P1P2	GTACCGGCTGCGCGGAGCCC
ADAP1_+_994282.23-P1P2	ADAP1	P1P2	GACCGCGGCGGAGACACGAG
ADAP1_+_994276.23-P1P2	ADAP1	P1P2	GGCGGAGACACGAGCGGCGG
ADAP1_+_994279.23-P1P2	ADAP1	P1P2	GGCGGCGGAGACACGAGCGG
ADAP1_+_994248.23-P1P2	ADAP1	P1P2	GCCAGAGGGCGGCGGGAATG
ADAP1_-_994227.23-P1P2	ADAP1	P1P2	GGCCCCTGCGCCATCCCGGG
ADAP2_-_29249001.23-P1P2	ADAP2	P1P2	GGGCGGAGCGCACGGGCCAT
ADAP2_+_29249009.23-P1P2	ADAP2	P1P2	GGCCGGCCCGGCGGGCTCAG
ADAP2_-_29249061.23-P1P2	ADAP2	P1P2	GTCGCGAGCGCAACAAGAAG
ADAP2_+_29249198.23-P1P2	ADAP2	P1P2	GCCGAGGGCGGGACCCGGTG
ADAP2_-_29249036.23-P1P2	ADAP2	P1P2	GAGCCCGCCGGGCCGGCCAT
ADAR_-_154580652.23-P1	ADAR	P1	GCTGCGCGCCGGGCCCAAGA
ADAR_-_154580605.23-P1	ADAR	P1	GCGCACTGGAAGTGGCCCCG
ADAR_-_154580611.23-P1	ADAR	P1	GGGAAGTGGCCCCGGGGCGT
ADAR_-_154580629.23-P1	ADAR	P1	GTCGGCACGGGAAACTCCGC
ADAR_-_154580597.23-P1	ADAR	P1	GCGCTACTCCGCACTGGAAG
ADAR_+_154600408.23-P2	ADAR	P2	GGGTAGAGAAGGCTACGTGG
ADAR_+_154600419.23-P2	ADAR	P2	GTCCCGACTGAAGGTAGAGA
ADAR_+_154600411.23-P2	ADAR	P2	GGAAGGTAGAGAAGGCTACG
ADAR_-_154600448.23-P2	ADAR	P2	GACCTTCAGTCGGGAATCAA
ADAR_-_154600439.23-P2	ADAR	P2	GGCCTTCTCTACCTTCAGTC
ADARB1_-_46494561.23-P1P2	ADARB1	P1P2	GGGCGGCCAAGCGGCCAGGT
ADARB1_+_46494897.23-P1P2	ADARB1	P1P2	GGCCGAGCGCCGGAGCAGAC
ADARB1_-_46494564.23-P1P2	ADARB1	P1P2	GGGCCAAGCGGCCAGGTTGG
ADARB1_+_46494884.23-P1P2	ADARB1	P1P2	GGCAGACGGGCGACCCAGGA
ADARB1_-_46494380.23-P1P2	ADARB1	P1P2	GGGCTGCCCACGACAGACAC
ADARB2_+_1779687.23-ENST00000381312.1	ADARB2	ENST00000381312.1	GGGTGCCAAACAACTAGCAG
ADARB2_-_1779460.23-ENST00000381312.1	ADARB2	ENST00000381312.1	GGAGGTTGCAAACCCGGGAG
ADARB2_-_1779675.23-ENST00000381312.1	ADARB2	ENST00000381312.1	GCTGGGCTCCCAGCGCAGGG
ADARB2_-_1779455.23-ENST00000381312.1	ADARB2	ENST00000381312.1	GAGCTTGAGGTTGCAAACCC
ADARB2_+_1779711.23-ENST00000381312.1	ADARB2	ENST00000381312.1	GTGCGTGATTGGCTTCAAAG
ADAT1_+_75657125.23-P1P2	ADAT1	P1P2	GCGTTTCCTGAAGGTGGGAG
ADAT1_+_75656919.23-P1P2	ADAT1	P1P2	GTGGCAGCCGCAGGACCCAA
ADAT1_+_75657082.23-P1P2	ADAT1	P1P2	GCGACGGGGCAGGTTTATCC
ADAT1_+_75657171.23-P1P2	ADAT1	P1P2	GGTCACGTCCGCCTTACCGG
ADAT1_-_75657141.23-P1P2	ADAT1	P1P2	GACGCTCCCCTCCCACCTTC
ADAT2_+_143771782.23-P1P2	ADAT2	P1P2	GTGGCTGGGTATGGAGGCGA
ADAT2_-_143771826.23-P1P2	ADAT2	P1P2	GCACTCAGCTACAGAGCCCG
ADAT2_+_143771779.23-P1P2	ADAT2	P1P2	GCTGGGTATGGAGGCGAAGG
ADAT2_+_143771740.23-P1P2	ADAT2	P1P2	GAGCGGCGCGTGCTCGGTGT
ADAT2_-_143771856.23-P1P2	ADAT2	P1P2	GGAGCGCGGGCAGCGGAACG
ADAT3_-_1905405.23-P1	ADAT3	P1	GCGGGCCGGTTGCTAAGACT
ADAT3_-_1905438.23-P1	ADAT3	P1	GGCTCGCGCCCGGATCCCTC
ADAT3_+_1905450.23-P1	ADAT3	P1	GTGGAGAACCCGAGACCTCG
ADAT3_+_1905424.23-P1	ADAT3	P1	GGCGCTTACCTGAGGGATCC
ADAT3_+_1905431.23-P1	ADAT3	P1	GGGGCCGCGCGCTTACCTGA
ADAT3_+_1908001.23-P2	ADAT3	P2	GAACAAACGACCCAGAGAGG
ADAT3_-_1908013.23-P2	ADAT3	P2	GCGGCAGCTGCCTCCTCTCT
ADAT3_-_1908054.23-P2	ADAT3	P2	GCAGAGGTTGTACTCTTGGA
ADAT3_+_1908004.23-P2	ADAT3	P2	GAAAAACAAACGACCCAGAG
ADAT3_+_1907955.23-P2	ADAT3	P2	GGGCCCGCCGCGCCCTTGGA
ADC_-_33546826.23-P1P2	ADC	P1P2	GGCCCGGGGAAGCGAGAGAG
ADC_-_33546829.23-P1P2	ADC	P1P2	GCGGGGAAGCGAGAGAGCGG
ADC_-_33546810.23-P1P2	ADC	P1P2	GAGGCCGCGGGACCCGAGCC
ADC_+_33546850.23-P1P2	ADC	P1P2	GCGGCCCATAGGTCTCCCCA
ADC_+_33546977.23-P1P2	ADC	P1P2	GCGAGGCCTCTGCTGACAGG
ADCK1_-_78266523.23-P1P2	ADCK1	P1P2	GCTTCCCTCGGGGTGAGTAG
ADCK1_-_78266512.23-P1P2	ADCK1	P1P2	GCCGCGGCTCTGCTTCCCTC
ADCK1_+_78266506.23-P1P2	ADCK1	P1P2	GGCTGCCCCTACTCACCCCG
ADCK1_-_78266828.23-P1P2	ADCK1	P1P2	GGTCTTGCAGGCACCCGAGT
ADCK1_+_78266671.23-P1P2	ADCK1	P1P2	GGCCCAGGTGACAAGGTCAT
ADCK2_+_140372748.23-P1P2	ADCK2	P1P2	GGGCCAGTATGAGATCGCTG
ADCK2_+_140372768.23-P1P2	ADCK2	P1P2	GAGGGTCACCGTGCGCCCAG
ADCK2_+_140372745.23-P1P2	ADCK2	P1P2	GCAGTATGAGATCGCTGGGG
ADCK2_-_140372775.23-P1P2	ADCK2	P1P2	GCGATCTCATACTGGCCCCT
ADCK2_+_140373084.23-P1P2	ADCK2	P1P2	GGGCCCGCCCTCCACTTCAG
ADCK3_-_227128046.23-P1P2	ADCK3	P1P2	GCGCGGTGGCCAGCGCGCAG
ADCK3_-_227128055.23-P1P2	ADCK3	P1P2	GCAGCGCGCAGAGGCGGGCG
ADCK3_-_227128078.23-P1P2	ADCK3	P1P2	GGGCGGCTAGAAGGTGACCG
ADCK3_-_227128018.23-P1P2	ADCK3	P1P2	GCAGATCCGGAGCGCGTGGC
ADCK3_-_227128029.23-P1P2	ADCK3	P1P2	GCGCGTGGCGGGCGTCAGCG
ADCK4_+_41222752.23-P1P2	ADCK4	P1P2	GGCGGCCAGGTATGCATCTA
ADCK4_-_41222769.23-P1P2	ADCK4	P1P2	GGGTGCCCTAGATGCATACC
ADCK4_-_41222709.23-P1P2	ADCK4	P1P2	GGAGGGTGGTTTAGTCACAG
ADCK4_-_41222791.23-P1P2	ADCK4	P1P2	GCCGCGCTTCGGATGCTCAG
ADCK4_-_41222780.23-P1P2	ADCK4	P1P2	GTGCATACCTGGCCGCGCTT
ADCK5_+_145597793.23-P1P2	ADCK5	P1P2	GGGGCCGGGAGAGTCCTCAC
ADCK5_-_145597781.23-P1P2	ADCK5	P1P2	GAGAAGAGCGGAGCAGTGGT
ADCK5_-_145597789.23-P1P2	ADCK5	P1P2	GGGAGCAGTGGTCGGAGATG
ADCK5_-_145597748.23-P1P2	ADCK5	P1P2	GTGGGCTGCGAGACGCTAAG
ADCK5_-_145597801.23-P1P2	ADCK5	P1P2	GGGAGATGTGGCGACCGGTG
ADCY1_+_45614267.23-P1P2	ADCY1	P1P2	GGAACAGCGCCTCCAGCTCT
ADCY1_-_45614293.23-P1P2	ADCY1	P1P2	GAGCTGGAGGCGCTGTTCCG
ADCY1_-_45614627.23-P1P2	ADCY1	P1P2	GGCCAGCGACCGCCGAACAA
ADCY1_+_45614650.23-P1P2	ADCY1	P1P2	GAGCAAGGCATAGGACACGA
ADCY1_-_45614256.23-P1P2	ADCY1	P1P2	GGGGCTCCGGGCGTGCGACG
ADCY10_+_167883329.23-P1P2	ADCY10	P1P2	GGGTCAGCTATAGACAGACA
ADCY10_-_167882911.23-P1P2	ADCY10	P1P2	GAGAGCCCCCTTCAAGAGGT
ADCY10_-_167883229.23-P1P2	ADCY10	P1P2	GCATACCTCCACTTCATCCA
ADCY10_+_167883296.23-P1P2	ADCY10	P1P2	GTCTTCAGAATAATGTCACC
ADCY10_-_167883077.23-P1P2	ADCY10	P1P2	GATGTAAGGGACTGACACAG
ADCY2_-_7396414.23-P1P2	ADCY2	P1P2	GCCTGTGAGCGGCCCCGATG
ADCY2_-_7396463.23-P1P2	ADCY2	P1P2	GCTGCGGGACCGCTCCGAGG
ADCY2_+_7396435.23-P1P2	ADCY2	P1P2	GGGAGCGGTCCCGCAGGTAG
ADCY2_+_7396596.23-P1P2	ADCY2	P1P2	GAGCCCGAGCGCGAAGAAGA
ADCY2_-_7396429.23-P1P2	ADCY2	P1P2	GGATGTGGCAGGAGGCGATG
ADCY3_-_25143044.23-P1P2	ADCY3	P1P2	GAGCCGAGCCAGCCGAGTCC
ADCY3_-_25142849.23-P1P2	ADCY3	P1P2	GCCCTGGGGCTGAGGCTCAG
ADCY3_-_25143049.23-P1P2	ADCY3	P1P2	GAGCCAGCCGAGTCCGGGCT
ADCY3_-_25142808.23-P1P2	ADCY3	P1P2	GCGAGGGCTGGGAGATCCGT
ADCY3_-_25142720.23-P1P2	ADCY3	P1P2	GTCAGGCCCGGGATCCGACC
ADCY4_-_24804227.23-P1P2	ADCY4	P1P2	GCAGCGGAGTGGGCTAGGTC
ADCY4_-_24804233.23-P1P2	ADCY4	P1P2	GAGTGGGCTAGGTCCGGGGA
ADCY4_-_24804217.23-P1P2	ADCY4	P1P2	GGGCGCTGGCGCAGCGGAGT
ADCY4_+_24804059.23-P1P2	ADCY4	P1P2	GAGGAGGAGGAAAGGACTGA
ADCY4_+_24804169.23-P1P2	ADCY4	P1P2	GCAGTGAGTTCGGGGATCAG
ADCY5_-_123168354.23-P1P2	ADCY5	P1P2	GCGGCCGGCGCGGAACGACT
ADCY5_+_123168382.23-P1P2	ADCY5	P1P2	GCTGCGTCGGGGCAGAACCG
ADCY5_-_123168357.23-P1P2	ADCY5	P1P2	GCCGGCGCGGAACGACTAGG
ADCY5_+_123168613.23-P1P2	ADCY5	P1P2	GGATGCGGAGGGCTCTCCGG
ADCY5_+_123168544.23-P1P2	ADCY5	P1P2	GGCAGGGCCCGAAGCGTGCA
ADCY6_+_49182840.23-P1P2	ADCY6	P1P2	GTGCGCTGGACAGCTCGGGA
ADCY6_+_49182614.23-P1P2	ADCY6	P1P2	GGGATTGGAACGCACCCGAG
ADCY6_+_49182780.23-P1P2	ADCY6	P1P2	GCGGGACGGCCAGGACGCGC
ADCY6_+_49182772.23-P1P2	ADCY6	P1P2	GCCAGGACGCGCGGGCTCGG
ADCY6_+_49182873.23-P1P2	ADCY6	P1P2	GGAGGGGACTTCTGGATCCG
ADCY7_-_50300524.23-P1P2	ADCY7	P1P2	GCCTGGGCGCGTCTGAGGAA
ADCY7_-_50300498.23-P1P2	ADCY7	P1P2	GGTGGAAGGAGCCTTCGGAT
ADCY7_+_50300487.23-P1P2	ADCY7	P1P2	GCCCAGGCTCACCCATCCGA
ADCY7_-_50300519.23-P1P2	ADCY7	P1P2	GGTGAGCCTGGGCGCGTCTG
ADCY7_-_50300670.23-P1P2	ADCY7	P1P2	GACGGGGCTGGACAGTGGGT
ADCY8_-_132053083.23-P1P2	ADCY8	P1P2	GCCTGGCCGGCGGTGACCGG
ADCY8_-_132053093.23-P1P2	ADCY8	P1P2	GGGTGACCGGCGGCAGCGAT
ADCY8_+_132053037.23-P1P2	ADCY8	P1P2	GCCTGCAGCCGCGGAGCAGT
ADCY8_-_132052844.23-P1P2	ADCY8	P1P2	GGCGCAGCTTGGGTACGCAG
ADCY8_+_132053067.23-P1P2	ADCY8	P1P2	GCGCTGCCGCCGGTCACCGC
ADCY9_-_4166392.23-P1P2	ADCY9	P1P2	GCGCGGCCGCTGCCTCATGT
ADCY9_+_4166432.23-P1P2	ADCY9	P1P2	GGCGCGTCTGTCAGTGACAG
ADCY9_+_4166376.23-P1P2	ADCY9	P1P2	GCTCTTCCGACATGAGGCAG
ADCY9_+_4166382.23-P1P2	ADCY9	P1P2	GCGGCAGCTCTTCCGACATG
ADCY9_-_4166218.23-P1P2	ADCY9	P1P2	GGACCGAGCGCGTGGAACCA
ADCYAP1_-_904591.23-P1P2	ADCYAP1	P1P2	GGAGGCAGCCGGAGAGACCT
ADCYAP1_-_904647.23-P1P2	ADCYAP1	P1P2	GTGGCCCGCGGCTCCTACAA
ADCYAP1_+_904799.23-P1P2	ADCYAP1	P1P2	GGAAGGGGGCGCAGAGAGAG
ADCYAP1_-_904573.23-P1P2	ADCYAP1	P1P2	GGCAGAAGCCGCAGCTTCAG
ADCYAP1_-_904458.23-P1P2	ADCYAP1	P1P2	GAGGCAGATGTTGACAAAGA
ADCYAP1R1_-_31091992.23-P1P2	ADCYAP1R1	P1P2	GCCGCAGGACGGAGCCAAGC
ADCYAP1R1_-_31092299.23-P1P2	ADCYAP1R1	P1P2	GCCCCGCAGTGAGCAGGTAA
ADCYAP1R1_-_31091981.23-P1P2	ADCYAP1R1	P1P2	GCGGCGCCTCTCCCGCAGGA
ADCYAP1R1_-_31092129.23-P1P2	ADCYAP1R1	P1P2	GGCCGCCGCGCAGGGACACA
ADCYAP1R1_-_31092059.23-P1P2	ADCYAP1R1	P1P2	GCCCGGGCAGGGAGTGACGG
ADD1_-_2845605.23-P1P2	ADD1	P1P2	GCACCCAGGTCGGGCGGTGG
ADD1_-_2845599.23-P1P2	ADD1	P1P2	GAGGCCGCACCCAGGTCGGG
ADD1_-_2845697.23-P1P2	ADD1	P1P2	GCGGAGCCGGAGCCGACGGG
ADD1_+_2845732.23-P1P2	ADD1	P1P2	GCACCTCAGAAGCGAATCGT
ADD1_-_2845694.23-P1P2	ADD1	P1P2	GAGCCGGAGCCGGAGCCGAC
ADD2_+_70995263.23-P1P2	ADD2	P1P2	GCAGGGCTGTGAGGGACTAG
ADD2_+_70995300.23-P1P2	ADD2	P1P2	GCCCAGCCTCGTGCGGGAAA
ADD2_+_70995285.23-P1P2	ADD2	P1P2	GGAAATGGCTTTAATTCTGA
ADD2_+_70995142.23-P1P2	ADD2	P1P2	GCGAGCGCGGGCTGCAGCAT
ADD2_-_70994984.23-P1P2	ADD2	P1P2	GCCAGGAGACCAGCGACCCC
ADD3_-_111767767.23-P1P2	ADD3	P1P2	GGCGAGCCGCCAGCCCGTAA
ADD3_-_111767783.23-P1P2	ADD3	P1P2	GTAACGGTCGCCAGTGTGAG
ADD3_+_111767932.23-P1P2	ADD3	P1P2	GCGCAGAGCCCCAGAGGGTA
ADD3_-_111767791.23-P1P2	ADD3	P1P2	GGCCAGTGTGAGGGGCGGGA
ADD3_-_111767989.23-P1P2	ADD3	P1P2	GGCCGCAGCGGCGGATCCGG
ADGB_+_146920153.23-P1P2	ADGB	P1P2	GGCAGAAGCCGATCTATGTA
ADGB_-_146920345.23-P1P2	ADGB	P1P2	GCCTGCAGCAAACTGTGCCA
ADGB_+_146920504.23-P1P2	ADGB	P1P2	GCTATGAAGAAGAGGAGGGG
ADGB_+_146920457.23-P1P2	ADGB	P1P2	GCCCAAAGCAAGAAAATCAG
ADGB_+_146920395.23-P1P2	ADGB	P1P2	GGATGAGAGCGAGCACCTCC
ADH1A_+_100212094.23-P1P2	ADH1A	P1P2	GCAAGGACTCACCAGTCTCC
ADH1A_-_100212162.23-P1P2	ADH1A	P1P2	GTAAAGCAGGTGTATTGCAT
ADH1A_+_100212126.23-P1P2	ADH1A	P1P2	GTGCTTTATGCACTTGAGCA
ADH1A_-_100211816.23-P1P2	ADH1A	P1P2	GACCGCAAATGTCTTTAATG
ADH1A_-_100211701.23-P1P2	ADH1A	P1P2	GTAGTAATACATTTAAATTA
ADH1B_+_100242511.23-P1P2	ADH1B	P1P2	GACAAAGACTCACAGTCTGC
ADH1B_-_100242333.23-P1P2	ADH1B	P1P2	GCAGTATACATTACATATTG
ADH1B_-_100242280.23-P1P2	ADH1B	P1P2	GTTCTATACATTCCTGTTAA
ADH1B_+_100242270.23-P1P2	ADH1B	P1P2	GATTCTTAAGTACCTTTAAC
ADH1B_-_100242120.23-P1P2	ADH1B	P1P2	GTAATAACACATTTGAATTA
ADH1C_-_100273879.23-P1P2	ADH1C	P1P2	GGGAGGCTGGTGAGTACTTG
ADH1C_-_100273923.23-P1P2	ADH1C	P1P2	GTAAAGCAGGTATGTTGCAC
ADH1C_-_100273518.23-P1P2	ADH1C	P1P2	GGGAATAAACTATCACTTTA
ADH1C_+_100273655.23-P1P2	ADH1C	P1P2	GTAAATTAGAAATGATACAC
ADH1C_-_100273471.23-P1P2	ADH1C	P1P2	GTAAAGACTTTTCTAACTTT
ADH4_+_100065429.23-P1P2	ADH4	P1P2	GGACACGGAACTCCCTGGGT
ADH4_+_100065433.23-P1P2	ADH4	P1P2	GATAGGACACGGAACTCCCT
ADH4_+_100065444.23-P1P2	ADH4	P1P2	GGACAGCTCATTATAGGACA
ADH4_+_100065450.23-P1P2	ADH4	P1P2	GTTCAAAGACAGCTCATTAT
ADH4_-_100065438.23-P1P2	ADH4	P1P2	GAAGCTTCAAACTCCTACCC
ADH5_+_100009821.23-P1P2	ADH5	P1P2	GCGAGGTAGGGCCCGTTGAG
ADH5_+_100009684.23-P1P2	ADH5	P1P2	GCCCAGCGAGCGGCTCAGAG
ADH5_-_100009831.23-P1P2	ADH5	P1P2	GCTCAGGGCCCTCCGCTCAA
ADH5_+_100009818.23-P1P2	ADH5	P1P2	GGGTAGGGCCCGTTGAGCGG
ADH5_+_100009798.23-P1P2	ADH5	P1P2	GGGGCCCTGAGTCCAAGGGA
ADH6_-_100140386.23-P1P2	ADH6	P1P2	GTTCACTGTAGAAAGTACAA
ADH6_+_100140286.23-P1P2	ADH6	P1P2	GTGTGTACTACAGGCCAAGT
ADH6_+_100140186.23-P1P2	ADH6	P1P2	GCTAGTCTCTGGGCTCCTAA
ADH6_-_100140394.23-P1P2	ADH6	P1P2	GAGAAAGTACAAAGGTACAC
ADH6_-_100140413.23-P1P2	ADH6	P1P2	GAGGCGACTGGTAGATCAGA
ADH7_+_100356481.23-P1P2	ADH7	P1P2	GAGCCAGACTATCTATGTGA
ADH7_+_100356385.23-P1P2	ADH7	P1P2	GTCCAAGACAAAGACAGGAT
ADH7_-_100356500.23-P1P2	ADH7	P1P2	GTGCCTTCACATAGATAGTC
ADH7_+_100356227.23-P1P2	ADH7	P1P2	GGTGAGCAGGCATACAGTGA
ADH7_+_100356564.23-P1P2	ADH7	P1P2	GAGTTGGTCTGCAAAGGGTA
ADHFE1_-_67344732.23-P1P2	ADHFE1	P1P2	GCGGTGTAGCGACCCGAGGA
ADHFE1_-_67344792.23-P1P2	ADHFE1	P1P2	GCCGGGTCGCGTACTTGCTG
ADHFE1_+_67344765.23-P1P2	ADHFE1	P1P2	GCAAGTACGCGACCCGGGCT
ADHFE1_-_67344728.23-P1P2	ADHFE1	P1P2	GGGGGCGGTGTAGCGACCCG
ADHFE1_-_67345014.23-P1P2	ADHFE1	P1P2	GAGCCTCTCAGGGCGCAGTG
ADI1_+_3523275.23-P1P2	ADI1	P1P2	GCGGCCCCTGGGTTCGAACA
ADI1_-_3523293.23-P1P2	ADI1	P1P2	GGTGCCGTGTTCGAACCCAG
ADI1_+_3523236.23-P1P2	ADI1	P1P2	GATGGTGCAGGCCTGGTATA
ADI1_+_3523254.23-P1P2	ADI1	P1P2	GGCACCCGCACTGCGCGTCA
ADI1_-_3523067.23-P1P2	ADI1	P1P2	GGCCGCTGCCCGGCACCTGG
ADIG_+_37209911.23-P1P2	ADIG	P1P2	GATGTGAGGTCGTTCACCAG
ADIG_+_37209902.23-P1P2	ADIG	P1P2	GCGTTCACCAGCGGCATCAA
ADIG_+_37209891.23-P1P2	ADIG	P1P2	GGGCATCAAAGGGTACTTCA
ADIG_-_37209840.23-P1P2	ADIG	P1P2	GCCCAGCCTGCCAGGTCCCA
ADIG_+_37209880.23-P1P2	ADIG	P1P2	GGTACTTCATGGCGCATGTG
ADIPOQ_+_186560526.23-P1P2	ADIPOQ	P1P2	GTTGCTCTTACCCTCTGGTA
ADIPOQ_+_186560448.23-P1P2	ADIPOQ	P1P2	GAACAGCCTGGTACTCACGG
ADIPOQ_-_186560537.23-P1P2	ADIPOQ	P1P2	GGGTTCTGATTCCATACCAG
ADIPOQ_-_186560517.23-P1P2	ADIPOQ	P1P2	GCCATTCTGACTGCAGTCTG
ADIPOQ_-_186560575.23-P1P2	ADIPOQ	P1P2	GGAAGTTCCAGGCTGGGTGG
ADIPOR1_+_202927394.23-P1P2	ADIPOR1	P1P2	GGGGAGGGCGCTGAAGATCG
ADIPOR1_-_202927375.23-P1P2	ADIPOR1	P1P2	GCTACATCCCGCGGCGCTGG
ADIPOR1_-_202927429.23-P1P2	ADIPOR1	P1P2	GGCCCTCCCCGCGCCGGAAG
ADIPOR1_+_202927458.23-P1P2	ADIPOR1	P1P2	GAGCCCGCGAGGAGGTGACG
ADIPOR1_-_202927208.23-P1P2	ADIPOR1	P1P2	GGCCCCCTGGCAAGTCGGAG
ADIPOR2_-_1800242.23-P1P2	ADIPOR2	P1P2	GGAGAGCGCGATTCCAGAAG
ADIPOR2_-_1800278.23-P1P2	ADIPOR2	P1P2	GCAGCGGCGGCGGCTACACC
ADIPOR2_-_1800250.23-P1P2	ADIPOR2	P1P2	GGATTCCAGAAGCGGCATCG
ADIPOR2_-_1800256.23-P1P2	ADIPOR2	P1P2	GAGAAGCGGCATCGCGGCGG
ADIPOR2_-_1800219.23-P1P2	ADIPOR2	P1P2	GGCGGCGGTCGCTGTCGCGG
ADIRF_-_88728314.23-P1P2	ADIRF	P1P2	GCCGAAGCCATGGCAAGCAA
ADIRF_-_88728503.23-P1P2	ADIRF	P1P2	GTCCTCCACTGAGACGCAGG
ADIRF_-_88728245.23-P1P2	ADIRF	P1P2	GCGCTTGGCATCGCCACTCT
ADIRF_+_88728033.23-P1P2	ADIRF	P1P2	GACCGAACCAGGGACCGAAG
ADIRF_+_88728282.23-P1P2	ADIRF	P1P2	GCATGGCTTCGGGGTATCTG
ADK_-_75936578.23-P1	ADK	P1	GGTACCTGCTGCTGCCCGAG
ADK_+_75936517.23-P1	ADK	P1	GGCTCAGGCACTCAGCGACT
ADK_-_75936592.23-P1	ADK	P1	GCCGAGCGGACGTAGAGCAT
ADK_+_75936538.23-P1	ADK	P1	GTACCACAGCAACTGCTTCC
ADK_+_75936748.23-P1	ADK	P1	GCCAACACGAGGGGGACCAG
ADK_-_75911025.23-P2	ADK	P2	GCTGTAGAGCCAAAGTGGGG
ADK_-_75911021.23-P2	ADK	P2	GTGGGCTGTAGAGCCAAAGT
ADK_-_75910973.23-P2	ADK	P2	GAAGCGGTGATGCGAAGAGG
ADK_+_75911012.23-P2	ADK	P2	GTCGCGCTCCCACCCCACTT
ADK_-_75911164.23-P2	ADK	P2	GAGCAAGCCAGGGCCCACGT
ADM_+_10327266.23-P1P2	ADM	P1P2	GAGCGAACCCAGGTACATCA
ADM_+_10326660.23-P1P2	ADM	P1P2	GTGAGAAGCCCGAAGTGGCA
ADM_-_10326810.23-P1P2	ADM	P1P2	GACCCTGCGGGTTAAGAGGT
ADM_+_10326617.23-P1P2	ADM	P1P2	GTCACCAAGAAACCACTGAG
ADM_+_10327187.23-P1P2	ADM	P1P2	GGAGTCGAGCGTGAGCACCC
ADM2_-_50920028.23-P1P2	ADM2	P1P2	GCGGGCCGCGACTCCGCTCC
ADM2_+_50920011.23-P1P2	ADM2	P1P2	GCCTGCCTGGAGCGGAGTCG
ADM2_+_50920227.23-P1P2	ADM2	P1P2	GGGTGAGCCGGGCACGTCGG
ADM2_+_50920298.23-P1P2	ADM2	P1P2	GAGGAGGCTGATGCAACCCA
ADM2_+_50920051.23-P1P2	ADM2	P1P2	GTCCGGGGCGCAAGGCGGAG
ADM5_+_50191862.23-P1P2	ADM5	P1P2	GCCGAGAAGGAACCAAGGAA
ADM5_+_50191867.23-P1P2	ADM5	P1P2	GGGACCCCGAGAAGGAACCA
ADM5_+_50191684.23-P1P2	ADM5	P1P2	GACCCCAGCTGAGGATTTAT
ADM5_+_50191838.23-P1P2	ADM5	P1P2	GGCAAGAGGCCTAGAGACGG
ADM5_-_50191704.23-P1P2	ADM5	P1P2	GGCCAATAAATCCTCAGCTG
ADNP_-_49547651.23-P1P2	ADNP	P1P2	GGTGGGAGAGGCGGCTTCAC
ADNP_-_49547707.23-P1P2	ADNP	P1P2	GCAGCAGCGGGGACCGAGAG
ADNP_+_49547892.23-P1P2	ADNP	P1P2	GTGTCTGCTGAGGGGAGACG
ADNP_-_49547964.23-P1P2	ADNP	P1P2	GCCTGCCCTAGCCAAAATGG
ADNP_-_49547603.23-P1P2	ADNP	P1P2	GCGTCGAGCGGTGCAGACAA
ADNP2_+_77867421.23-P1P2	ADNP2	P1P2	GCTCGGAGGGGACCAGACTG
ADNP2_-_77867208.23-P1P2	ADNP2	P1P2	GGACCAGTCGCGCTGGGGGT
ADNP2_-_77867203.23-P1P2	ADNP2	P1P2	GGAGGGGACCAGTCGCGCTG
ADNP2_+_77867124.23-P1P2	ADNP2	P1P2	GTGGCCTCAGGAAGTGACGT
ADNP2_-_77867360.23-P1P2	ADNP2	P1P2	GTCCTCGGGCGCCAAGCGGT
ADO_-_64564781.23-P1P2	ADO	P1P2	GACCGCAAGGGGCGGAGGAA
ADO_-_64564623.23-P1P2	ADO	P1P2	GGCGCGTGCGCGCTCAGAGG
ADO_+_64564560.23-P1P2	ADO	P1P2	GACGCTCCGGGAGCAGATAG
ADO_+_64565053.23-P1P2	ADO	P1P2	GTGACTGGCGGCAGGTTGGG
ADO_+_64564717.23-P1P2	ADO	P1P2	GCCCCCAGCCCGGGTCGAGG
ADORA1_+_203097472.23-P1P2	ADORA1	P1P2	GGGCCGCGCGCGGTAGGGCT
ADORA1_+_203097450.23-P1P2	ADORA1	P1P2	GCTGGGCTCTGGACAACGCG
ADORA1_+_203097506.23-P1P2	ADORA1	P1P2	GGGCAGTGCCCAAAGTTCCA
ADORA1_+_203097492.23-P1P2	ADORA1	P1P2	GTTCCAGGGAACAGAGCTCC
ADORA1_+_203096891.23-P1P2	ADORA1	P1P2	GGCTGGCTGGGACTCGACTC
ADORA2A_-_24819888.23-P1P2	ADORA2A	P1P2	GGCCGGAGCCGGAGACCCAG
ADORA2A_-_24819903.23-P1P2	ADORA2A	P1P2	GCCAGCGGCCGCCGAGACAG
ADORA2A_+_24819930.23-P1P2	ADORA2A	P1P2	GCACGCCAGACCTAGCACCC
ADORA2A_-_24819947.23-P1P2	ADORA2A	P1P2	GTCAGCCGGGGTGCTAGGTC
ADORA2A_-_24819935.23-P1P2	ADORA2A	P1P2	GGCGAGCGGCAGGTCAGCCG
ADORA2B_-_15848791.23-P1P2	ADORA2B	P1P2	GGCTTCTGCACTGACTTCTA
ADORA2B_+_15848650.23-P1P2	ADORA2B	P1P2	GGTGTTCGCCGTGCCCACCG
ADORA2B_-_15848595.23-P1P2	ADORA2B	P1P2	GACACAGGACGCGCTGTACG
ADORA2B_-_15848659.23-P1P2	ADORA2B	P1P2	GTGCTGGTGTGCGCCGCGGT
ADORA2B_+_15848686.23-P1P2	ADORA2B	P1P2	GAGGGACACCAGGAAGTAGT
ADORA3_+_112031411.23-P1	ADORA3	P1	GGCCTGACCAAAGAGGACAC
ADORA3_+_112031386.23-P1	ADORA3	P1	GGTACTGGTGTGGCATCCAG
ADORA3_+_112031407.23-P1	ADORA3	P1	GGACCAAAGAGGACACGGGC
ADORA3_+_112031418.23-P1	ADORA3	P1	GATGTCCTGCCTGACCAAAG
ADORA3_-_112031426.23-P1	ADORA3	P1	GTACCAGCCCGTGTCCTCTT
ADORA3_-_112046251.23-P2	ADORA3	P2	GGCTGTAGGACAGCTCTATA
ADORA3_+_112046115.23-P2	ADORA3	P2	GCACCCCACCAGAAAAGGGT
ADORA3_+_112046284.23-P2	ADORA3	P2	GGCGTTGAGGACATCTGTTT
ADORA3_+_112046055.23-P2	ADORA3	P2	GGGACCTCTGGGAAGACGTC
ADORA3_+_112046066.23-P2	ADORA3	P2	GTCACTGCACATGGACCTCT
ADPGK_+_73076082.23-P1P2	ADPGK	P1P2	GCGCGCGCCGAGCCCGGAAG
ADPGK_+_73076066.23-P1P2	ADPGK	P1P2	GAAGAGGCGCGGGCTAGGAA
ADPGK_+_73076060.23-P1P2	ADPGK	P1P2	GCGCGGGCTAGGAAAGGAGT
ADPGK_+_73076045.23-P1P2	ADPGK	P1P2	GGAGTTGGTTCGCGCAGGTG
ADPGK_-_73076033.23-P1P2	ADPGK	P1P2	GGAGCCGCGCCACAGCGCCA
ADPRH_+_119298491.23-P1P2	ADPRH	P1P2	GGCGCTGAGTGAGCTAATCT
ADPRH_+_119298604.23-P1P2	ADPRH	P1P2	GGGCTGCTGCGGGTGGACGA
ADPRH_+_119298367.23-P1P2	ADPRH	P1P2	GCCTGGTGCCCGGAATGTGG
ADPRH_+_119298662.23-P1P2	ADPRH	P1P2	GACTGGAACGCGCGAGCGAC
ADPRH_+_119298657.23-P1P2	ADPRH	P1P2	GAACGCGCGAGCGACGGGCG
ADPRHL1_+_114107736.23-P1	ADPRHL1	P1	GCCTGGGATGGAGAAATTTA
ADPRHL1_+_114107533.23-P1	ADPRHL1	P1	GCGAGGCCCTCACCACAGGT
ADPRHL1_+_114107772.23-P1	ADPRHL1	P1	GGGACGCTCCGCAGCTGTTG
ADPRHL1_+_114107806.23-P1	ADPRHL1	P1	GAAAGTCAGGCGGGCTGAGG
ADPRHL1_-_114107620.23-P1	ADPRHL1	P1	GTCCTGGCGAGAGTACGAGG
ADPRHL1_-_114103424.23-P2	ADPRHL1	P2	GTCTTGTAGAGCGCTAGACA
ADPRHL1_-_114103435.23-P2	ADPRHL1	P2	GGCTAGACACGGCTACTTCC
ADPRHL1_+_114103390.23-P2	ADPRHL1	P2	GTCTACAAGACACATAGGAG
ADPRHL1_+_114103395.23-P2	ADPRHL1	P2	GAGCGCTCTACAAGACACAT
ADPRHL1_+_114103431.23-P2	ADPRHL1	P2	GCGAGAGCAGACTCTGAACC
ADPRHL2_+_36554555.23-P1P2	ADPRHL2	P1P2	GTCGGAAGCGCGAGAGGGAG
ADPRHL2_-_36554523.23-P1P2	ADPRHL2	P1P2	GCGGATGGCCGCAGCGGCGA
ADPRHL2_-_36554711.23-P1P2	ADPRHL2	P1P2	GCGGCACGCCCGGGAGTGAG
ADPRHL2_+_36554561.23-P1P2	ADPRHL2	P1P2	GGCAGCCTCGGAAGCGCGAG
ADPRHL2_-_36554756.23-P1P2	ADPRHL2	P1P2	GAGTCAGAGGCCGTGCGGGA
ADPRM_+_10600945.23-P1P2	ADPRM	P1P2	GGCTGAAAGGCCTCTGACTA
ADPRM_+_10600917.23-P1P2	ADPRM	P1P2	GTAACAGCGCCACCAACGAG
ADPRM_-_10600988.23-P1P2	ADPRM	P1P2	GCCAGGGGCCGGCGCACGGT
ADPRM_+_10600958.23-P1P2	ADPRM	P1P2	GCGCCGGCCCCTGGGCTGAA
ADPRM_-_10600957.23-P1P2	ADPRM	P1P2	GTTACATAGCCCGTAGTCAG
ADRA1A_-_26724797.23-P1P2	ADRA1A	P1P2	GGCTCTCGCTGACGTAACTC
ADRA1A_+_26724406.23-P1P2	ADRA1A	P1P2	GCGCAGGGCCGAGTGGGTGA
ADRA1A_-_26724568.23-P1P2	ADRA1A	P1P2	GAGAGGGGACCGTGTCTCCG
ADRA1A_+_26724577.23-P1P2	ADRA1A	P1P2	GCAGCGGGTGCAAAAGGACA
ADRA1A_+_26724612.23-P1P2	ADRA1A	P1P2	GAGGAGCTTAAAGACATCAG
ADRA1B_+_159343520.23-P1P2	ADRA1B	P1P2	GGCCCAGCGAGCGCCGAAGA
ADRA1B_-_159343504.23-P1P2	ADRA1B	P1P2	GCGTGCAGTCAGCCCAGAAG
ADRA1B_+_159343566.23-P1P2	ADRA1B	P1P2	GGGCGGTGCCCAGCTCGCTC
ADRA1B_-_159343735.23-P1P2	ADRA1B	P1P2	GGACAGGCGAGCGAGCGACT
ADRA1B_+_159343769.23-P1P2	ADRA1B	P1P2	GGCGAGGAGTCATCTCCCCC
ADRA1D_-_4229926.23-P1P2	ADRA1D	P1P2	GGTGCAGGCAGCGGCCACTG
ADRA1D_-_4229650.23-P1P2	ADRA1D	P1P2	GGGCCGGGGCACAGAACGAG
ADRA1D_-_4229164.23-P1P2	ADRA1D	P1P2	GGCCGAGAAGGGCAGTACGG
ADRA1D_-_4229836.23-P1P2	ADRA1D	P1P2	GGAGTAGCACCGAAGAGCCG
ADRA1D_+_4229810.23-P1P2	ADRA1D	P1P2	GGCTCTTCGGTGCTACTCCA
ADRA2A_+_112836769.23-P1P2	ADRA2A	P1P2	GTGCTCCGCTGCGCTCACGG
ADRA2A_+_112836955.23-P1P2	ADRA2A	P1P2	GGGAGCCGCGACGGAGGCAG
ADRA2A_+_112836867.23-P1P2	ADRA2A	P1P2	GGAGTTGGGGCAGGAGCGCA
ADRA2A_+_112836961.23-P1P2	ADRA2A	P1P2	GTCTCCAGGAGCCGCGACGG
ADRA2A_+_112836825.23-P1P2	ADRA2A	P1P2	GTGGCCGGGCGGCGGCACGC
ADRA2B_-_96782246.23-P1P2	ADRA2B	P1P2	GCTGGGCCGGTTCTTAAAGG
ADRA2B_-_96782243.23-P1P2	ADRA2B	P1P2	GGGGCTGGGCCGGTTCTTAA
ADRA2B_-_96782251.23-P1P2	ADRA2B	P1P2	GCCGGTTCTTAAAGGAGGCG
ADRA2B_+_96782264.23-P1P2	ADRA2B	P1P2	GCGAAAGCCTGCGAGCTGAG
ADRA2B_-_96782254.23-P1P2	ADRA2B	P1P2	GGTTCTTAAAGGAGGCGCGG
ADRA2C_-_3767700.23-P1P2	ADRA2C	P1P2	GGCAGCTCCGGCGAGCGAGG
ADRA2C_-_3767703.23-P1P2	ADRA2C	P1P2	GGCTCCGGCGAGCGAGGCGG
ADRA2C_-_3767888.23-P1P2	ADRA2C	P1P2	GCCCTAGCCGGCCGGATGGG
ADRA2C_-_3767731.23-P1P2	ADRA2C	P1P2	GGGCCAAGCGTGGACCGCGG
ADRA2C_-_3767885.23-P1P2	ADRA2C	P1P2	GGAGCCCTAGCCGGCCGGAT
ADRB1_+_115803641.23-P1P2	ADRB1	P1P2	GCCGCTGCTGGAAGAGCCGC
ADRB1_-_115803895.23-P1P2	ADRB1	P1P2	GGGCCTCCGCAGCTCGGCAT
ADRB1_-_115803964.23-P1P2	ADRB1	P1P2	GCGGCCGCACCGCTCCCCGA
ADRB1_+_115803777.23-P1P2	ADRB1	P1P2	GGGAGGTCGCGGCCGGGTCA
ADRB1_-_115803610.23-P1P2	ADRB1	P1P2	GGTGCTGGGTGCCGGAGCTG
ADRB2_-_148206186.23-P1P2	ADRB2	P1P2	GGGCAGAACGCACTGCGAAG
ADRB2_+_148206227.23-P1P2	ADRB2	P1P2	GTCAGCTTGTCGGGTGCTAG
ADRB2_-_148206413.23-P1P2	ADRB2	P1P2	GCCATGGGGCAACCCGGGAA
ADRB2_-_148206207.23-P1P2	ADRB2	P1P2	GGCTTCTTCAGAGCACGGGC
ADRB2_+_148206220.23-P1P2	ADRB2	P1P2	GGTCGGGTGCTAGGGGCTCG
ADRB3_+_37824097.23-P1P2	ADRB3	P1P2	GCTGGGACAGCTAGAGAAGA
ADRB3_-_37823993.23-P1P2	ADRB3	P1P2	GAGGCCACGGAGCCATCCCC
ADRB3_-_37822919.23-P1P2	ADRB3	P1P2	GGCAGCGGCACAGAAGACGG
ADRB3_-_37823742.23-P1P2	ADRB3	P1P2	GAGGAGTCCCATCACCAGGT
ADRB3_-_37823835.23-P1P2	ADRB3	P1P2	GACCAGCAGGTTGCCTCCCA
ADRBK1_-_67033953.23-P1P2	ADRBK1	P1P2	GGCCCCGACTGCAGTCCCGG
ADRBK1_+_67033933.23-P1P2	ADRBK1	P1P2	GCCCGCCGGGACTGCAGTCG
ADRBK1_-_67034001.23-P1P2	ADRBK1	P1P2	GCCGAGCCGGCGCCATGGGG
ADRBK1_+_67033991.23-P1P2	ADRBK1	P1P2	GCACAGGCGGCGCCGCCCCA
ADRBK1_-_67034125.23-P1P2	ADRBK1	P1P2	GAGCGCCGAGCGAGCAGGAG
ADRBK2_+_25960616.23-P1P2	ADRBK2	P1P2	GTACGGTCGCCCTCCCCTCG
ADRBK2_-_25960625.23-P1P2	ADRBK2	P1P2	GCCCTCGTGGCCACCCCGAG
ADRBK2_-_25960854.23-P1P2	ADRBK2	P1P2	GGCGCGCGCAGAGCGCTAGT
ADRBK2_-_25960628.23-P1P2	ADRBK2	P1P2	GTCGTGGCCACCCCGAGGGG
ADRBK2_-_25960707.23-P1P2	ADRBK2	P1P2	GACTGAGGGGCGCTGACCGT
ADRM1_+_60878013.23-P1P2	ADRM1	P1P2	GCCCGCCGGAAACCCGCGTT
ADRM1_-_60878073.23-P1P2	ADRM1	P1P2	GGAGGAAGAGCGAGCCCGGA
ADRM1_+_60878065.23-P1P2	ADRM1	P1P2	GCGTTCGAGAGGCGCCGTCC
ADRM1_-_60878094.23-P1P2	ADRM1	P1P2	GGCGCCTCTCGAACGAGTGT
ADRM1_+_60877508.23-P1P2	ADRM1	P1P2	GGTCCGGGAGGGTAGAGCGA
ADSL_-_40742556.23-P1P2	ADSL	P1P2	GCCACCCTGGCGGGGTCGCA
ADSL_-_40742729.23-P1P2	ADSL	P1P2	GCGAGCAGGTAACGGATCCC
ADSL_-_40742737.23-P1P2	ADSL	P1P2	GTAACGGATCCCGGGCTGAG
ADSL_-_40742584.23-P1P2	ADSL	P1P2	GTGGCGGCTGGAGGCGATCA
ADSL_+_40742614.23-P1P2	ADSL	P1P2	GTCCGGGCTGGCATAGCGGG
ADSS_-_244615191.23-P1P2	ADSS	P1P2	GAGCGAACTGAACTGCTCTG
ADSS_-_244615160.23-P1P2	ADSS	P1P2	GAGCCCGAAGGAGAGGCGGC
ADSS_+_244615031.23-P1P2	ADSS	P1P2	GGCGCGGCCCGGAGGAAACC
ADSS_+_244615157.23-P1P2	ADSS	P1P2	GCAGTTCGCTCACTCCTCGC
ADSS_-_244614958.23-P1P2	ADSS	P1P2	GTGGCAGCGGCACACGATGT
ADSSL1_-_105190615.23-P1P2	ADSSL1	P1P2	GGAGCCAAGCCAGCATGTCG
ADSSL1_-_105190666.23-P1P2	ADSSL1	P1P2	GCGCAGGCGGCGTCAAGCGG
ADSSL1_-_105190591.23-P1P2	ADSSL1	P1P2	GCCTGGCCGGGCCAGCGCAG
ADSSL1_+_105190776.23-P1P2	ADSSL1	P1P2	GTGGCAGCGGCTGATGATGT
ADSSL1_+_105190789.23-P1P2	ADSSL1	P1P2	GCCCAGCCCGCACCTGGCAG
ADTRP_-_11779009.23-P1P2	ADTRP	P1P2	GTCATGGCGAGTGCTGACCG
ADTRP_-_11778993.23-P1P2	ADTRP	P1P2	GCATGTAGAAGTCTTCGTCA
ADTRP_+_11779041.23-P1P2	ADTRP	P1P2	GTTAGGCTGTGACCCACAGA
ADTRP_+_11779004.23-P1P2	ADTRP	P1P2	GCAAGACATTCACGGTGCCC
ADTRP_-_11779051.23-P1P2	ADTRP	P1P2	GCTTTCTGGCGTCCTTCTGT
AEBP1_+_44144173.23-P1P2	AEBP1	P1P2	GGCGGAGAGGGGATCGAGAC
AEBP1_+_44143999.23-P1P2	AEBP1	P1P2	GCGAGGTCCTGGCGGCTAAT
AEBP1_+_44144026.23-P1P2	AEBP1	P1P2	GAGGGGCTCAGGGGTGGTCG
AEBP1_+_44144108.23-P1P2	AEBP1	P1P2	GAGGGAATCCGGGAAAGGGA
AEBP1_+_44143991.23-P1P2	AEBP1	P1P2	GTGGCGGCTAATAGGCGCTC
AEBP2_+_19592704.23-P1P2	AEBP2	P1P2	GGCCCCGCGCCGCCGAACCC
AEBP2_+_19592658.23-P1P2	AEBP2	P1P2	GCGGGAGAGCTCCTCCAGGT
AEBP2_-_19592657.23-P1P2	AEBP2	P1P2	GGCCGCCGCTATCACCGACA
AEBP2_-_19592669.23-P1P2	AEBP2	P1P2	GACCGACATGGCCGACCTGG
AEBP2_-_19592666.23-P1P2	AEBP2	P1P2	GATCACCGACATGGCCGACC
AEN_-_89164606.23-P1P2	AEN	P1P2	GAGACCGGAAGAGACACGCG
AEN_-_89164638.23-P1P2	AEN	P1P2	GGATCCAGGACCCTGCACCG
AEN_+_89164789.23-P1P2	AEN	P1P2	GGGACCCCCGAGCAGAGCGA
AEN_-_89164591.23-P1P2	AEN	P1P2	GCCGGACGCCACGTGCAGAC
[truncated: 104,411 more rows]
